# Supplementary material for: Inhibiting translation elongation by reducing eIF5A activity induces feedback inhibition of initiation, limiting tumour cell proliferation
Source: Nat Commun. 2025 Dec 13;16:11486. doi: 10.1038/s41467-025-66531-z (PMC12749925; doi:10.1038/s41467-025-66531-z)
Supplement: Supplementary file 3 — Supplementary Data 1 [file 41467_2025_66531_MOESM3_ESM.xlsx]

## Sheet: A) 3 hours
UniprotID	UniprotID description	log2FC	DEqMS_p_value	DEqMS_adj_p_value	cytosolic_ribosome	mitochondrial_matrix
P09669	Cytochrome c oxidase subunit 6C OS=Homo sapiens OX=9606 GN=COX6C PE=1 SV=2	-0.644849	0.000783023	0.547263	FALSE	FALSE
Q01105	Protein SET OS=Homo sapiens OX=9606 GN=SET PE=1 SV=3	-0.654249	0.0023312	0.547263	FALSE	FALSE
Q16543	Hsp90 co-chaperone Cdc37 OS=Homo sapiens OX=9606 GN=CDC37 PE=1 SV=1	-0.798248	0.00237588	0.547263	FALSE	FALSE
P49959	Double-strand break repair protein MRE11 OS=Homo sapiens OX=9606 GN=MRE11 PE=1 SV=3	-1.42921	0.00394758	0.547263	FALSE	FALSE
O94907	Dickkopf-related protein 1 OS=Homo sapiens OX=9606 GN=DKK1 PE=1 SV=1	-1.46829	0.00427374	0.547263	FALSE	FALSE
Q15061	WD repeat-containing protein 43 OS=Homo sapiens OX=9606 GN=WDR43 PE=1 SV=3	-0.989559	0.00443883	0.547263	FALSE	FALSE
P54578	Ubiquitin carboxyl-terminal hydrolase 14 OS=Homo sapiens OX=9606 GN=USP14 PE=1 SV=3	-0.905078	0.00525587	0.547263	FALSE	FALSE
Q96CP6	Protein Aster-A OS=Homo sapiens OX=9606 GN=GRAMD1A PE=1 SV=2	1.34645	0.00528306	0.547263	FALSE	FALSE
O15371	Eukaryotic translation initiation factor 3 subunit D OS=Homo sapiens OX=9606 GN=EIF3D PE=1 SV=1	-0.614811	0.00560647	0.547263	FALSE	FALSE
Q86YP4	Transcriptional repressor p66-alpha OS=Homo sapiens OX=9606 GN=GATAD2A PE=1 SV=1	-0.957039	0.00678934	0.547263	FALSE	FALSE
P49916	DNA ligase 3 OS=Homo sapiens OX=9606 GN=LIG3 PE=1 SV=2	-0.514317	0.00679325	0.547263	FALSE	FALSE
P23396	40S ribosomal protein S3 OS=Homo sapiens OX=9606 GN=RPS3 PE=1 SV=2	-0.522074	0.00691155	0.547263	TRUE	TRUE
P30050	60S ribosomal protein L12 OS=Homo sapiens OX=9606 GN=RPL12 PE=1 SV=1	-0.574278	0.00719892	0.547263	TRUE	FALSE
P10620	Microsomal glutathione S-transferase 1 OS=Homo sapiens OX=9606 GN=MGST1 PE=1 SV=1	-1.10502	0.00796829	0.547263	FALSE	FALSE
P11940	Polyadenylate-binding protein 1 OS=Homo sapiens OX=9606 GN=PABPC1 PE=1 SV=2	-0.669293	0.0105573	0.547263	FALSE	FALSE
Q16204	Coiled-coil domain-containing protein 6 OS=Homo sapiens OX=9606 GN=CCDC6 PE=1 SV=2	-0.516907	0.0107254	0.547263	FALSE	FALSE
P62244	40S ribosomal protein S15a OS=Homo sapiens OX=9606 GN=RPS15A PE=1 SV=2	-0.8393	0.0108927	0.547263	TRUE	FALSE
O14617	AP-3 complex subunit delta-1 OS=Homo sapiens OX=9606 GN=AP3D1 PE=1 SV=1	1.38102	0.0111722	0.547263	FALSE	FALSE
P61313	60S ribosomal protein L15 OS=Homo sapiens OX=9606 GN=RPL15 PE=1 SV=2	-0.522948	0.011265	0.547263	TRUE	FALSE
P60228	Eukaryotic translation initiation factor 3 subunit E OS=Homo sapiens OX=9606 GN=EIF3E PE=1 SV=1	-0.532511	0.011905	0.547263	FALSE	FALSE
O60678	Protein arginine N-methyltransferase 3 OS=Homo sapiens OX=9606 GN=PRMT3 PE=1 SV=4	-0.715681	0.0120032	0.547263	FALSE	FALSE
Q9UNE7	E3 ubiquitin-protein ligase CHIP OS=Homo sapiens OX=9606 GN=STUB1 PE=1 SV=2	2.17967	0.0121865	0.547263	FALSE	FALSE
P05091	Aldehyde dehydrogenase, mitochondrial OS=Homo sapiens OX=9606 GN=ALDH2 PE=1 SV=2	-0.394116	0.0124774	0.547263	FALSE	TRUE
Q9P265	Disco-interacting protein 2 homolog B OS=Homo sapiens OX=9606 GN=DIP2B PE=1 SV=3	-0.480464	0.0130949	0.547263	FALSE	FALSE
Q6GMV2	SET and MYND domain-containing protein 5 OS=Homo sapiens OX=9606 GN=SMYD5 PE=1 SV=2	-1.69802	0.0136062	0.547263	FALSE	FALSE
O60488	Long-chain-fatty-acid--CoA ligase 4 OS=Homo sapiens OX=9606 GN=ACSL4 PE=1 SV=2	-0.484674	0.0139722	0.547263	FALSE	FALSE
Q13435	Splicing factor 3B subunit 2 OS=Homo sapiens OX=9606 GN=SF3B2 PE=1 SV=2	-0.53319	0.0141195	0.547263	FALSE	FALSE
P18124	60S ribosomal protein L7 OS=Homo sapiens OX=9606 GN=RPL7 PE=1 SV=1	-0.435025	0.0168218	0.547263	TRUE	FALSE
P27635	60S ribosomal protein L10 OS=Homo sapiens OX=9606 GN=RPL10 PE=1 SV=4	-0.472686	0.0169824	0.547263	TRUE	FALSE
P35606	Coatomer subunit beta' OS=Homo sapiens OX=9606 GN=COPB2 PE=1 SV=2	-0.4712	0.0173513	0.547263	FALSE	FALSE
P36578	60S ribosomal protein L4 OS=Homo sapiens OX=9606 GN=RPL4 PE=1 SV=5	-0.487293	0.0174292	0.547263	TRUE	FALSE
P62917	60S ribosomal protein L8 OS=Homo sapiens OX=9606 GN=RPL8 PE=1 SV=2	-0.45676	0.0183267	0.547263	TRUE	FALSE
Q96G03	Phosphoglucomutase-2 OS=Homo sapiens OX=9606 GN=PGM2 PE=1 SV=4	1.6158	0.0184542	0.547263	FALSE	FALSE
P25398	40S ribosomal protein S12 OS=Homo sapiens OX=9606 GN=RPS12 PE=1 SV=3	-0.632686	0.0186484	0.547263	TRUE	FALSE
O75534	Cold shock domain-containing protein E1 OS=Homo sapiens OX=9606 GN=CSDE1 PE=1 SV=2	-0.444674	0.019671	0.547263	FALSE	FALSE
P78347	General transcription factor II-I OS=Homo sapiens OX=9606 GN=GTF2I PE=1 SV=2	-0.477049	0.0199227	0.547263	FALSE	FALSE
Q9Y3C1	Nucleolar protein 16 OS=Homo sapiens OX=9606 GN=NOP16 PE=1 SV=2	-0.618747	0.0201255	0.547263	FALSE	FALSE
P12931	Proto-oncogene tyrosine-protein kinase Src OS=Homo sapiens OX=9606 GN=SRC PE=1 SV=3	-0.436361	0.0209121	0.547263	FALSE	FALSE
P30622	CAP-Gly domain-containing linker protein 1 OS=Homo sapiens OX=9606 GN=CLIP1 PE=1 SV=2	-0.659478	0.0213693	0.547263	FALSE	FALSE
P46821	Microtubule-associated protein 1B OS=Homo sapiens OX=9606 GN=MAP1B PE=1 SV=2	-0.298628	0.0215473	0.547263	FALSE	FALSE
P19022	Cadherin-2 OS=Homo sapiens OX=9606 GN=CDH2 PE=1 SV=4	-0.850637	0.0217812	0.547263	FALSE	FALSE
P42166	Lamina-associated polypeptide 2, isoform alpha OS=Homo sapiens OX=9606 GN=TMPO PE=1 SV=2	-0.447774	0.0218908	0.547263	FALSE	FALSE
P83731	60S ribosomal protein L24 OS=Homo sapiens OX=9606 GN=RPL24 PE=1 SV=1	-0.495312	0.0224604	0.547263	TRUE	FALSE
O75396	Vesicle-trafficking protein SEC22b OS=Homo sapiens OX=9606 GN=SEC22B PE=1 SV=4	1.51307	0.0224605	0.547263	FALSE	FALSE
Q99426	Tubulin-folding cofactor B OS=Homo sapiens OX=9606 GN=TBCB PE=1 SV=2	-0.474628	0.0224908	0.547263	FALSE	FALSE
Q9NYU2	UDP-glucose:glycoprotein glucosyltransferase 1 OS=Homo sapiens OX=9606 GN=UGGT1 PE=1 SV=3	0.725518	0.0226363	0.547263	FALSE	FALSE
Q13177	Serine/threonine-protein kinase PAK 2 OS=Homo sapiens OX=9606 GN=PAK2 PE=1 SV=3	1.03945	0.0228789	0.547263	FALSE	FALSE
Q96FZ7	Charged multivesicular body protein 6 OS=Homo sapiens OX=9606 GN=CHMP6 PE=1 SV=3	-0.598649	0.0231497	0.547263	FALSE	FALSE
P09884	DNA polymerase alpha catalytic subunit OS=Homo sapiens OX=9606 GN=POLA1 PE=1 SV=2	-0.641772	0.0234832	0.547263	FALSE	FALSE
Q8TF74	WAS/WASL-interacting protein family member 2 OS=Homo sapiens OX=9606 GN=WIPF2 PE=1 SV=1	-1.03796	0.0237628	0.547263	FALSE	FALSE
P39019	40S ribosomal protein S19 OS=Homo sapiens OX=9606 GN=RPS19 PE=1 SV=2	-0.521021	0.0248086	0.547263	TRUE	FALSE
Q6IN85	Serine/threonine-protein phosphatase 4 regulatory subunit 3A OS=Homo sapiens OX=9606 GN=PPP4R3A PE=1 SV=1	2.37705	0.0252423	0.547263	FALSE	FALSE
P49189	4-trimethylaminobutyraldehyde dehydrogenase OS=Homo sapiens OX=9606 GN=ALDH9A1 PE=1 SV=3	-0.430764	0.0256704	0.547263	FALSE	FALSE
P13804	Electron transfer flavoprotein subunit alpha, mitochondrial OS=Homo sapiens OX=9606 GN=ETFA PE=1 SV=1	-0.911001	0.0258072	0.547263	FALSE	TRUE
P34897	Serine hydroxymethyltransferase, mitochondrial OS=Homo sapiens OX=9606 GN=SHMT2 PE=1 SV=3	-0.489811	0.0259739	0.547263	FALSE	TRUE
Q9UJZ1	Stomatin-like protein 2, mitochondrial OS=Homo sapiens OX=9606 GN=STOML2 PE=1 SV=1	-0.569547	0.0261566	0.547263	FALSE	FALSE
P49915	GMP synthase [glutamine-hydrolyzing] OS=Homo sapiens OX=9606 GN=GMPS PE=1 SV=1	-0.311932	0.026492	0.547263	FALSE	FALSE
P05387	60S acidic ribosomal protein P2 OS=Homo sapiens OX=9606 GN=RPLP2 PE=1 SV=1	-0.513618	0.0265144	0.547263	TRUE	FALSE
P62424	60S ribosomal protein L7a OS=Homo sapiens OX=9606 GN=RPL7A PE=1 SV=2	-0.448084	0.0267237	0.547263	TRUE	FALSE
P17655	Calpain-2 catalytic subunit OS=Homo sapiens OX=9606 GN=CAPN2 PE=1 SV=6	-0.391621	0.0270592	0.547263	FALSE	FALSE
Q8TBA6	Golgin subfamily A member 5 OS=Homo sapiens OX=9606 GN=GOLGA5 PE=1 SV=3	-0.817905	0.0284641	0.547263	FALSE	FALSE
O15144	Actin-related protein 2/3 complex subunit 2 OS=Homo sapiens OX=9606 GN=ARPC2 PE=1 SV=1	-0.583565	0.0290787	0.547263	FALSE	FALSE
Q10570	Cleavage and polyadenylation specificity factor subunit 1 OS=Homo sapiens OX=9606 GN=CPSF1 PE=1 SV=2	-0.849733	0.029083	0.547263	FALSE	FALSE
Q8NBF2	NHL repeat-containing protein 2 OS=Homo sapiens OX=9606 GN=NHLRC2 PE=1 SV=1	-0.788029	0.0292932	0.547263	FALSE	FALSE
P61158	Actin-related protein 3 OS=Homo sapiens OX=9606 GN=ACTR3 PE=1 SV=3	-0.475088	0.030019	0.547263	FALSE	FALSE
P62314	Small nuclear ribonucleoprotein Sm D1 OS=Homo sapiens OX=9606 GN=SNRPD1 PE=1 SV=1	-0.42573	0.030024	0.547263	FALSE	FALSE
P09382	Galectin-1 OS=Homo sapiens OX=9606 GN=LGALS1 PE=1 SV=2	-0.380658	0.0301234	0.547263	FALSE	FALSE
P54886	Delta-1-pyrroline-5-carboxylate synthase OS=Homo sapiens OX=9606 GN=ALDH18A1 PE=1 SV=2	-0.404624	0.0308042	0.547263	FALSE	FALSE
P40939	Trifunctional enzyme subunit alpha, mitochondrial OS=Homo sapiens OX=9606 GN=HADHA PE=1 SV=2	-0.274571	0.0309652	0.547263	FALSE	TRUE
P51149	Ras-related protein Rab-7a OS=Homo sapiens OX=9606 GN=RAB7A PE=1 SV=1	-0.444207	0.0310036	0.547263	FALSE	FALSE
P62851	40S ribosomal protein S25 OS=Homo sapiens OX=9606 GN=RPS25 PE=1 SV=1	-0.488693	0.0312018	0.547263	TRUE	FALSE
O95336	6-phosphogluconolactonase OS=Homo sapiens OX=9606 GN=PGLS PE=1 SV=2	-0.59302	0.0328192	0.547263	FALSE	FALSE
O43660	Pleiotropic regulator 1 OS=Homo sapiens OX=9606 GN=PLRG1 PE=1 SV=1	0.83328	0.0329301	0.547263	FALSE	FALSE
Q7LBC6	Lysine-specific demethylase 3B OS=Homo sapiens OX=9606 GN=KDM3B PE=1 SV=2	0.605692	0.0329884	0.547263	FALSE	FALSE
Q15629	Translocating chain-associated membrane protein 1 OS=Homo sapiens OX=9606 GN=TRAM1 PE=1 SV=3	-0.56579	0.0342189	0.547263	FALSE	FALSE
P18031	Tyrosine-protein phosphatase non-receptor type 1 OS=Homo sapiens OX=9606 GN=PTPN1 PE=1 SV=1	-1.18493	0.0344357	0.547263	FALSE	TRUE
O00429	Dynamin-1-like protein OS=Homo sapiens OX=9606 GN=DNM1L PE=1 SV=2	-0.603273	0.0347033	0.547263	FALSE	FALSE
Q13257	Mitotic spindle assembly checkpoint protein MAD2A OS=Homo sapiens OX=9606 GN=MAD2L1 PE=1 SV=1	-0.355173	0.0348735	0.547263	FALSE	FALSE
Q8WWI1	LIM domain only protein 7 OS=Homo sapiens OX=9606 GN=LMO7 PE=1 SV=3	-0.874858	0.0352708	0.547263	FALSE	FALSE
P26373	60S ribosomal protein L13 OS=Homo sapiens OX=9606 GN=RPL13 PE=1 SV=4	-0.599698	0.0361588	0.547263	TRUE	FALSE
Q5QJE6	Deoxynucleotidyltransferase terminal-interacting protein 2 OS=Homo sapiens OX=9606 GN=DNTTIP2 PE=1 SV=2	-0.521303	0.0368822	0.547263	FALSE	FALSE
Q12860	Contactin-1 OS=Homo sapiens OX=9606 GN=CNTN1 PE=1 SV=1	-0.336253	0.0370356	0.547263	FALSE	FALSE
P61201	COP9 signalosome complex subunit 2 OS=Homo sapiens OX=9606 GN=COPS2 PE=1 SV=1	-0.642698	0.0370587	0.547263	FALSE	FALSE
Q8WWY3	U4/U6 small nuclear ribonucleoprotein Prp31 OS=Homo sapiens OX=9606 GN=PRPF31 PE=1 SV=2	-0.516684	0.0371329	0.547263	FALSE	FALSE
P49411	Elongation factor Tu, mitochondrial OS=Homo sapiens OX=9606 GN=TUFM PE=1 SV=2	-0.586978	0.0374535	0.547263	FALSE	TRUE
Q8NBJ5	Procollagen galactosyltransferase 1 OS=Homo sapiens OX=9606 GN=COLGALT1 PE=1 SV=1	-0.705274	0.0381805	0.547263	FALSE	FALSE
P61247	40S ribosomal protein S3a OS=Homo sapiens OX=9606 GN=RPS3A PE=1 SV=2	-0.486803	0.0384976	0.547263	TRUE	FALSE
P38117	Electron transfer flavoprotein subunit beta OS=Homo sapiens OX=9606 GN=ETFB PE=1 SV=3	-0.377801	0.0386568	0.547263	FALSE	TRUE
O95302	Peptidyl-prolyl cis-trans isomerase FKBP9 OS=Homo sapiens OX=9606 GN=FKBP9 PE=1 SV=2	-1.24996	0.0386689	0.547263	FALSE	FALSE
O14776	Transcription elongation regulator 1 OS=Homo sapiens OX=9606 GN=TCERG1 PE=1 SV=2	-0.520273	0.0389479	0.547263	FALSE	FALSE
Q9Y305	Acyl-coenzyme A thioesterase 9, mitochondrial OS=Homo sapiens OX=9606 GN=ACOT9 PE=1 SV=2	-0.494886	0.0394588	0.547263	FALSE	TRUE
Q7Z4W1	L-xylulose reductase OS=Homo sapiens OX=9606 GN=DCXR PE=1 SV=2	-0.60276	0.0396875	0.547263	FALSE	FALSE
Q9GZT9	Egl nine homolog 1 OS=Homo sapiens OX=9606 GN=EGLN1 PE=1 SV=1	-0.749977	0.0401868	0.547263	FALSE	FALSE
Q3V6T2	Girdin OS=Homo sapiens OX=9606 GN=CCDC88A PE=1 SV=2	-1.96139	0.0402735	0.547263	FALSE	FALSE
P60866	40S ribosomal protein S20 OS=Homo sapiens OX=9606 GN=RPS20 PE=1 SV=1	-0.44998	0.0403565	0.547263	TRUE	FALSE
P52948	Nuclear pore complex protein Nup98-Nup96 OS=Homo sapiens OX=9606 GN=NUP98 PE=1 SV=4	-0.543715	0.0403575	0.547263	FALSE	FALSE
P39023	60S ribosomal protein L3 OS=Homo sapiens OX=9606 GN=RPL3 PE=1 SV=2	-0.566951	0.0405042	0.547263	TRUE	FALSE
Q14146	Unhealthy ribosome biogenesis protein 2 homolog OS=Homo sapiens OX=9606 GN=URB2 PE=1 SV=2	-1.83625	0.0405721	0.547263	FALSE	FALSE
Q96CP2	FLYWCH family member 2 OS=Homo sapiens OX=9606 GN=FLYWCH2 PE=1 SV=1	-0.947141	0.0409547	0.547263	FALSE	FALSE
P46779	60S ribosomal protein L28 OS=Homo sapiens OX=9606 GN=RPL28 PE=1 SV=3	-0.445327	0.0412375	0.547263	TRUE	FALSE
P05388	60S acidic ribosomal protein P0 OS=Homo sapiens OX=9606 GN=RPLP0 PE=1 SV=1	-0.565728	0.0415723	0.547263	TRUE	FALSE
P67812	Signal peptidase complex catalytic subunit SEC11A OS=Homo sapiens OX=9606 GN=SEC11A PE=1 SV=1	-0.512073	0.0416968	0.547263	FALSE	FALSE
Q32MZ4	Leucine-rich repeat flightless-interacting protein 1 OS=Homo sapiens OX=9606 GN=LRRFIP1 PE=1 SV=2	-0.397518	0.0422257	0.547263	FALSE	FALSE
P43034	Platelet-activating factor acetylhydrolase IB subunit beta OS=Homo sapiens OX=9606 GN=PAFAH1B1 PE=1 SV=2	-0.470854	0.0424217	0.547263	FALSE	FALSE
P41250	Glycine--tRNA ligase OS=Homo sapiens OX=9606 GN=GARS1 PE=1 SV=3	-0.503736	0.0424831	0.547263	FALSE	TRUE
P00491	Purine nucleoside phosphorylase OS=Homo sapiens OX=9606 GN=PNP PE=1 SV=2	-0.5274	0.0426376	0.547263	FALSE	FALSE
Q96LD4	E3 ubiquitin-protein ligase TRIM47 OS=Homo sapiens OX=9606 GN=TRIM47 PE=1 SV=2	0.747174	0.0426657	0.547263	FALSE	FALSE
Q15645	Pachytene checkpoint protein 2 homolog OS=Homo sapiens OX=9606 GN=TRIP13 PE=1 SV=2	-0.509412	0.0426952	0.547263	FALSE	FALSE
P55769	NHP2-like protein 1 OS=Homo sapiens OX=9606 GN=SNU13 PE=1 SV=3	-2.13212	0.0431966	0.547263	TRUE	FALSE
Q13098	COP9 signalosome complex subunit 1 OS=Homo sapiens OX=9606 GN=GPS1 PE=1 SV=4	-0.554563	0.0435371	0.547263	FALSE	FALSE
Q13011	Delta(3,5)-Delta(2,4)-dienoyl-CoA isomerase, mitochondrial OS=Homo sapiens OX=9606 GN=ECH1 PE=1 SV=2	-0.378556	0.0437355	0.547263	FALSE	FALSE
P63220	40S ribosomal protein S21 OS=Homo sapiens OX=9606 GN=RPS21 PE=1 SV=1	-0.611729	0.0441196	0.547263	TRUE	FALSE
P13639	Elongation factor 2 OS=Homo sapiens OX=9606 GN=EEF2 PE=1 SV=4	-0.38598	0.0443935	0.547263	FALSE	FALSE
Q14152	Eukaryotic translation initiation factor 3 subunit A OS=Homo sapiens OX=9606 GN=EIF3A PE=1 SV=1	-0.296009	0.0447944	0.547263	FALSE	FALSE
Q8N163	Cell cycle and apoptosis regulator protein 2 OS=Homo sapiens OX=9606 GN=CCAR2 PE=1 SV=2	-0.514597	0.045355	0.547263	FALSE	TRUE
Q9BPX3	Condensin complex subunit 3 OS=Homo sapiens OX=9606 GN=NCAPG PE=1 SV=1	-1.53914	0.045544	0.547263	FALSE	FALSE
Q9Y3T9	Nucleolar complex protein 2 homolog OS=Homo sapiens OX=9606 GN=NOC2L PE=1 SV=4	1.14994	0.0455748	0.547263	FALSE	FALSE
P78527	DNA-dependent protein kinase catalytic subunit OS=Homo sapiens OX=9606 GN=PRKDC PE=1 SV=3	-0.295098	0.0459656	0.547263	FALSE	FALSE
P54709	Sodium/potassium-transporting ATPase subunit beta-3 OS=Homo sapiens OX=9606 GN=ATP1B3 PE=1 SV=1	-0.498502	0.046307	0.547263	FALSE	FALSE
P06730	Eukaryotic translation initiation factor 4E OS=Homo sapiens OX=9606 GN=EIF4E PE=1 SV=2	-0.39854	0.0467511	0.547263	FALSE	FALSE
Q9Y4W2	Ribosomal biogenesis protein LAS1L OS=Homo sapiens OX=9606 GN=LAS1L PE=1 SV=2	-0.999255	0.0468531	0.547263	FALSE	FALSE
Q9BTV4	Transmembrane protein 43 OS=Homo sapiens OX=9606 GN=TMEM43 PE=1 SV=1	-0.592283	0.0468638	0.547263	FALSE	FALSE
Q15942	Zyxin OS=Homo sapiens OX=9606 GN=ZYX PE=1 SV=1	-0.458325	0.0470737	0.547263	FALSE	FALSE
P52907	F-actin-capping protein subunit alpha-1 OS=Homo sapiens OX=9606 GN=CAPZA1 PE=1 SV=3	-1.36462	0.0476443	0.547263	FALSE	FALSE
Q01844	RNA-binding protein EWS OS=Homo sapiens OX=9606 GN=EWSR1 PE=1 SV=1	-0.394392	0.0479022	0.547263	FALSE	FALSE
Q15582	Transforming growth factor-beta-induced protein ig-h3 OS=Homo sapiens OX=9606 GN=TGFBI PE=1 SV=1	-0.546988	0.0482718	0.547263	FALSE	FALSE
Q09161	Nuclear cap-binding protein subunit 1 OS=Homo sapiens OX=9606 GN=NCBP1 PE=1 SV=1	1.4879	0.0482972	0.547263	FALSE	FALSE
P26641	Elongation factor 1-gamma OS=Homo sapiens OX=9606 GN=EEF1G PE=1 SV=3	-0.379835	0.0486733	0.547263	FALSE	FALSE
P09661	U2 small nuclear ribonucleoprotein A' OS=Homo sapiens OX=9606 GN=SNRPA1 PE=1 SV=2	-0.342609	0.0487412	0.547263	FALSE	FALSE
P62495	Eukaryotic peptide chain release factor subunit 1 OS=Homo sapiens OX=9606 GN=ETF1 PE=1 SV=3	-0.36126	0.0494413	0.547263	TRUE	FALSE
Q08752	Peptidyl-prolyl cis-trans isomerase D OS=Homo sapiens OX=9606 GN=PPID PE=1 SV=3	-1.02667	0.0496546	0.547263	FALSE	FALSE
O15344	E3 ubiquitin-protein ligase Midline-1 OS=Homo sapiens OX=9606 GN=MID1 PE=1 SV=1	-0.360395	0.0501891	0.547263	FALSE	FALSE
Q9Y4I1	Unconventional myosin-Va OS=Homo sapiens OX=9606 GN=MYO5A PE=1 SV=2	0.965174	0.0511519	0.547263	FALSE	FALSE
P15880	40S ribosomal protein S2 OS=Homo sapiens OX=9606 GN=RPS2 PE=1 SV=2	-0.521857	0.0515245	0.547263	TRUE	FALSE
Q9Y4W6	AFG3-like protein 2 OS=Homo sapiens OX=9606 GN=AFG3L2 PE=1 SV=2	1.2934	0.051719	0.547263	FALSE	FALSE
Q9UMS4	Pre-mRNA-processing factor 19 OS=Homo sapiens OX=9606 GN=PRPF19 PE=1 SV=1	-0.496614	0.052273	0.547263	FALSE	FALSE
O15230	Laminin subunit alpha-5 OS=Homo sapiens OX=9606 GN=LAMA5 PE=1 SV=8	-0.313007	0.052502	0.547263	FALSE	FALSE
Q9Y6N5	Sulfide:quinone oxidoreductase, mitochondrial OS=Homo sapiens OX=9606 GN=SQOR PE=1 SV=1	-0.555647	0.0540294	0.547263	FALSE	FALSE
P21399	Cytoplasmic aconitate hydratase OS=Homo sapiens OX=9606 GN=ACO1 PE=1 SV=3	-0.39174	0.054492	0.547263	FALSE	FALSE
Q9Y394	Dehydrogenase/reductase SDR family member 7 OS=Homo sapiens OX=9606 GN=DHRS7 PE=1 SV=1	0.815195	0.0545197	0.547263	FALSE	FALSE
P48634	Protein PRRC2A OS=Homo sapiens OX=9606 GN=PRRC2A PE=1 SV=3	-0.470149	0.0549215	0.547263	FALSE	FALSE
O15160	DNA-directed RNA polymerases I and III subunit RPAC1 OS=Homo sapiens OX=9606 GN=POLR1C PE=1 SV=1	-0.528453	0.054974	0.547263	FALSE	FALSE
P43243	Matrin-3 OS=Homo sapiens OX=9606 GN=MATR3 PE=1 SV=2	-0.398592	0.0552204	0.547263	FALSE	FALSE
P42765	3-ketoacyl-CoA thiolase, mitochondrial OS=Homo sapiens OX=9606 GN=ACAA2 PE=1 SV=2	-0.547773	0.0554909	0.547263	FALSE	TRUE
A0AVT1	Ubiquitin-like modifier-activating enzyme 6 OS=Homo sapiens OX=9606 GN=UBA6 PE=1 SV=1	-1.32985	0.0556791	0.547263	FALSE	FALSE
Q8NF91	Nesprin-1 OS=Homo sapiens OX=9606 GN=SYNE1 PE=1 SV=4	0.870142	0.0557491	0.547263	FALSE	FALSE
P16989	Y-box-binding protein 3 OS=Homo sapiens OX=9606 GN=YBX3 PE=1 SV=4	-0.562089	0.0572477	0.547263	FALSE	FALSE
P06744	Glucose-6-phosphate isomerase OS=Homo sapiens OX=9606 GN=GPI PE=1 SV=4	-0.338586	0.0576906	0.547263	FALSE	FALSE
O14979	Heterogeneous nuclear ribonucleoprotein D-like OS=Homo sapiens OX=9606 GN=HNRNPDL PE=1 SV=3	-0.287792	0.0581211	0.547263	FALSE	FALSE
O75494	Serine/arginine-rich splicing factor 10 OS=Homo sapiens OX=9606 GN=SRSF10 PE=1 SV=1	-0.72059	0.0585304	0.547263	FALSE	FALSE
Q06124	Tyrosine-protein phosphatase non-receptor type 11 OS=Homo sapiens OX=9606 GN=PTPN11 PE=1 SV=3	-0.564447	0.0590451	0.547263	FALSE	FALSE
P61513	60S ribosomal protein L37a OS=Homo sapiens OX=9606 GN=RPL37A PE=1 SV=2	-0.475057	0.0592413	0.547263	TRUE	FALSE
Q10471	Polypeptide N-acetylgalactosaminyltransferase 2 OS=Homo sapiens OX=9606 GN=GALNT2 PE=1 SV=1	-0.580284	0.0595051	0.547263	FALSE	FALSE
Q6Y7W6	GRB10-interacting GYF protein 2 OS=Homo sapiens OX=9606 GN=GIGYF2 PE=1 SV=1	1.31076	0.0596356	0.547263	FALSE	FALSE
P40938	Replication factor C subunit 3 OS=Homo sapiens OX=9606 GN=RFC3 PE=1 SV=2	-0.689286	0.0598059	0.547263	FALSE	FALSE
O94925	Glutaminase kidney isoform, mitochondrial OS=Homo sapiens OX=9606 GN=GLS PE=1 SV=1	-0.257193	0.0602008	0.547263	FALSE	TRUE
O15269	Serine palmitoyltransferase 1 OS=Homo sapiens OX=9606 GN=SPTLC1 PE=1 SV=1	-0.391409	0.0607544	0.547263	FALSE	FALSE
Q13185	Chromobox protein homolog 3 OS=Homo sapiens OX=9606 GN=CBX3 PE=1 SV=4	-0.484271	0.0611715	0.547263	FALSE	FALSE
P60842	Eukaryotic initiation factor 4A-I OS=Homo sapiens OX=9606 GN=EIF4A1 PE=1 SV=1	-0.334585	0.0614454	0.547263	FALSE	FALSE
P05023	Sodium/potassium-transporting ATPase subunit alpha-1 OS=Homo sapiens OX=9606 GN=ATP1A1 PE=1 SV=1	-0.281052	0.0615888	0.547263	FALSE	FALSE
P13984	General transcription factor IIF subunit 2 OS=Homo sapiens OX=9606 GN=GTF2F2 PE=1 SV=2	-1.57799	0.0617194	0.547263	FALSE	FALSE
P29401	Transketolase OS=Homo sapiens OX=9606 GN=TKT PE=1 SV=3	-0.306849	0.0619176	0.547263	FALSE	FALSE
P57740	Nuclear pore complex protein Nup107 OS=Homo sapiens OX=9606 GN=NUP107 PE=1 SV=1	-0.66994	0.0620729	0.547263	FALSE	FALSE
P50552	Vasodilator-stimulated phosphoprotein OS=Homo sapiens OX=9606 GN=VASP PE=1 SV=3	-0.541302	0.062294	0.547263	FALSE	FALSE
P53004	Biliverdin reductase A OS=Homo sapiens OX=9606 GN=BLVRA PE=1 SV=2	-0.385222	0.0623926	0.547263	FALSE	FALSE
Q15293	Reticulocalbin-1 OS=Homo sapiens OX=9606 GN=RCN1 PE=1 SV=1	-0.478568	0.0624382	0.547263	FALSE	FALSE
P31943	Heterogeneous nuclear ribonucleoprotein H OS=Homo sapiens OX=9606 GN=HNRNPH1 PE=1 SV=4	-1.02678	0.0631912	0.547263	FALSE	FALSE
Q96AG4	Leucine-rich repeat-containing protein 59 OS=Homo sapiens OX=9606 GN=LRRC59 PE=1 SV=1	-0.73815	0.0632898	0.547263	FALSE	TRUE
O95433	Activator of 90 kDa heat shock protein ATPase homolog 1 OS=Homo sapiens OX=9606 GN=AHSA1 PE=1 SV=1	-0.440126	0.064173	0.547263	FALSE	FALSE
P09622	Dihydrolipoyl dehydrogenase, mitochondrial OS=Homo sapiens OX=9606 GN=DLD PE=1 SV=2	-0.445544	0.0649139	0.547263	FALSE	TRUE
P53618	Coatomer subunit beta OS=Homo sapiens OX=9606 GN=COPB1 PE=1 SV=3	-0.246764	0.0651134	0.547263	FALSE	FALSE
Q13310	Polyadenylate-binding protein 4 OS=Homo sapiens OX=9606 GN=PABPC4 PE=1 SV=1	-0.442777	0.0651317	0.547263	FALSE	FALSE
P46776	60S ribosomal protein L27a OS=Homo sapiens OX=9606 GN=RPL27A PE=1 SV=2	-0.483561	0.0652761	0.547263	TRUE	FALSE
P0DMV9	Heat shock 70 kDa protein 1B OS=Homo sapiens OX=9606 GN=HSPA1B PE=1 SV=1	-0.30649	0.0653843	0.547263	FALSE	FALSE
P08865	40S ribosomal protein SA OS=Homo sapiens OX=9606 GN=RPSA PE=1 SV=4	-0.463916	0.0655701	0.547263	TRUE	FALSE
Q14C86	GTPase-activating protein and VPS9 domain-containing protein 1 OS=Homo sapiens OX=9606 GN=GAPVD1 PE=1 SV=2	0.611505	0.0657265	0.547263	FALSE	FALSE
P62753	40S ribosomal protein S6 OS=Homo sapiens OX=9606 GN=RPS6 PE=1 SV=1	-0.399463	0.0658448	0.547263	TRUE	FALSE
Q9UIA9	Exportin-7 OS=Homo sapiens OX=9606 GN=XPO7 PE=1 SV=3	-0.41122	0.065864	0.547263	FALSE	FALSE
Q9BZF9	Uveal autoantigen with coiled-coil domains and ankyrin repeats OS=Homo sapiens OX=9606 GN=UACA PE=1 SV=2	1.17367	0.0659664	0.547263	FALSE	FALSE
Q14244	Ensconsin OS=Homo sapiens OX=9606 GN=MAP7 PE=1 SV=1	-0.883395	0.0660567	0.547263	FALSE	FALSE
O95373	Importin-7 OS=Homo sapiens OX=9606 GN=IPO7 PE=1 SV=1	-0.433695	0.0663486	0.547263	FALSE	FALSE
P05114	Non-histone chromosomal protein HMG-14 OS=Homo sapiens OX=9606 GN=HMGN1 PE=1 SV=3	-1.78132	0.0668762	0.547263	FALSE	FALSE
Q7L1Q6	Basic leucine zipper and W2 domain-containing protein 1 OS=Homo sapiens OX=9606 GN=BZW1 PE=1 SV=1	-0.373941	0.0672786	0.547263	FALSE	FALSE
Q9NSD9	Phenylalanine--tRNA ligase beta subunit OS=Homo sapiens OX=9606 GN=FARSB PE=1 SV=3	-0.378793	0.0676063	0.547263	FALSE	FALSE
Q8WVC0	RNA polymerase-associated protein LEO1 OS=Homo sapiens OX=9606 GN=LEO1 PE=1 SV=1	1.10751	0.067728	0.547263	FALSE	FALSE
Q9UKM9	RNA-binding protein Raly OS=Homo sapiens OX=9606 GN=RALY PE=1 SV=1	-0.449035	0.0684163	0.547263	FALSE	FALSE
Q14683	Structural maintenance of chromosomes protein 1A OS=Homo sapiens OX=9606 GN=SMC1A PE=1 SV=2	-0.562749	0.0691236	0.547263	FALSE	FALSE
P38606	V-type proton ATPase catalytic subunit A OS=Homo sapiens OX=9606 GN=ATP6V1A PE=1 SV=2	-0.513294	0.0694775	0.547263	FALSE	FALSE
P35270	Sepiapterin reductase OS=Homo sapiens OX=9606 GN=SPR PE=1 SV=1	-1.62295	0.0695581	0.547263	FALSE	FALSE
P17480	Nucleolar transcription factor 1 OS=Homo sapiens OX=9606 GN=UBTF PE=1 SV=1	-0.390082	0.0697808	0.547263	FALSE	FALSE
Q9H2U2	Inorganic pyrophosphatase 2, mitochondrial OS=Homo sapiens OX=9606 GN=PPA2 PE=1 SV=2	-0.328257	0.0698254	0.547263	FALSE	TRUE
P30048	Thioredoxin-dependent peroxide reductase, mitochondrial OS=Homo sapiens OX=9606 GN=PRDX3 PE=1 SV=3	-0.307558	0.0698946	0.547263	FALSE	TRUE
Q96KB5	Lymphokine-activated killer T-cell-originated protein kinase OS=Homo sapiens OX=9606 GN=PBK PE=1 SV=3	-0.315749	0.0705188	0.547263	FALSE	FALSE
Q9BV44	THUMP domain-containing protein 3 OS=Homo sapiens OX=9606 GN=THUMPD3 PE=1 SV=1	0.897287	0.0713124	0.547263	FALSE	FALSE
Q9Y2X3	Nucleolar protein 58 OS=Homo sapiens OX=9606 GN=NOP58 PE=1 SV=1	-0.631515	0.0715461	0.547263	FALSE	FALSE
Q15436	Protein transport protein Sec23A OS=Homo sapiens OX=9606 GN=SEC23A PE=1 SV=2	-0.313411	0.0720016	0.547263	FALSE	FALSE
O75976	Carboxypeptidase D OS=Homo sapiens OX=9606 GN=CPD PE=1 SV=2	-0.363591	0.0720695	0.547263	FALSE	FALSE
Q9Y6H1	Coiled-coil-helix-coiled-coil-helix domain-containing protein 2 OS=Homo sapiens OX=9606 GN=CHCHD2 PE=1 SV=1	-0.595368	0.0721826	0.547263	FALSE	FALSE
P61163	Alpha-centractin OS=Homo sapiens OX=9606 GN=ACTR1A PE=1 SV=1	-0.358371	0.0729306	0.547263	FALSE	FALSE
P55036	26S proteasome non-ATPase regulatory subunit 4 OS=Homo sapiens OX=9606 GN=PSMD4 PE=1 SV=1	-0.425642	0.0731597	0.547263	FALSE	FALSE
O43818	U3 small nucleolar RNA-interacting protein 2 OS=Homo sapiens OX=9606 GN=RRP9 PE=1 SV=1	-1.67592	0.0737042	0.547263	FALSE	FALSE
Q9Y224	RNA transcription, translation and transport factor protein OS=Homo sapiens OX=9606 GN=RTRAF PE=1 SV=1	-0.595577	0.073867	0.547263	FALSE	FALSE
P50395	Rab GDP dissociation inhibitor beta OS=Homo sapiens OX=9606 GN=GDI2 PE=1 SV=2	-0.502132	0.0738825	0.547263	FALSE	FALSE
Q9NY33	Dipeptidyl peptidase 3 OS=Homo sapiens OX=9606 GN=DPP3 PE=1 SV=2	-0.419234	0.0739748	0.547263	FALSE	FALSE
P11766	Alcohol dehydrogenase class-3 OS=Homo sapiens OX=9606 GN=ADH5 PE=1 SV=4	-0.334247	0.0747066	0.547263	FALSE	FALSE
Q01968	Inositol polyphosphate 5-phosphatase OCRL OS=Homo sapiens OX=9606 GN=OCRL PE=1 SV=3	1.42827	0.0747738	0.547263	FALSE	FALSE
Q8N556	Actin filament-associated protein 1 OS=Homo sapiens OX=9606 GN=AFAP1 PE=1 SV=2	-0.614806	0.0750868	0.547263	FALSE	FALSE
Q53H82	Endoribonuclease LACTB2 OS=Homo sapiens OX=9606 GN=LACTB2 PE=1 SV=2	-0.559927	0.0753671	0.547263	FALSE	TRUE
P23526	Adenosylhomocysteinase OS=Homo sapiens OX=9606 GN=AHCY PE=1 SV=4	-0.341209	0.0756967	0.547263	FALSE	FALSE
P00374	Dihydrofolate reductase OS=Homo sapiens OX=9606 GN=DHFR PE=1 SV=2	-0.431102	0.0758867	0.547263	FALSE	FALSE
Q99623	Prohibitin-2 OS=Homo sapiens OX=9606 GN=PHB2 PE=1 SV=2	-0.432343	0.0760664	0.547263	FALSE	FALSE
P52701	DNA mismatch repair protein Msh6 OS=Homo sapiens OX=9606 GN=MSH6 PE=1 SV=2	-0.430365	0.07641	0.547263	FALSE	FALSE
Q13085	Acetyl-CoA carboxylase 1 OS=Homo sapiens OX=9606 GN=ACACA PE=1 SV=2	-0.292063	0.0766581	0.547263	FALSE	FALSE
P46940	Ras GTPase-activating-like protein IQGAP1 OS=Homo sapiens OX=9606 GN=IQGAP1 PE=1 SV=1	-0.259093	0.0769764	0.547263	FALSE	FALSE
P31350	Ribonucleoside-diphosphate reductase subunit M2 OS=Homo sapiens OX=9606 GN=RRM2 PE=1 SV=1	-0.453458	0.0773084	0.547263	FALSE	FALSE
P31689	DnaJ homolog subfamily A member 1 OS=Homo sapiens OX=9606 GN=DNAJA1 PE=1 SV=2	-0.335172	0.0773241	0.547263	FALSE	FALSE
P16615	Sarcoplasmic/endoplasmic reticulum calcium ATPase 2 OS=Homo sapiens OX=9606 GN=ATP2A2 PE=1 SV=1	-0.321255	0.0776787	0.547263	FALSE	FALSE
P07741	Adenine phosphoribosyltransferase OS=Homo sapiens OX=9606 GN=APRT PE=1 SV=2	-0.422468	0.0778234	0.547263	FALSE	FALSE
Q9NSE4	Isoleucine--tRNA ligase, mitochondrial OS=Homo sapiens OX=9606 GN=IARS2 PE=1 SV=2	-0.385531	0.0783812	0.548669	FALSE	TRUE
Q9Y5J1	U3 small nucleolar RNA-associated protein 18 homolog OS=Homo sapiens OX=9606 GN=UTP18 PE=1 SV=3	-0.513856	0.0789815	0.550358	FALSE	FALSE
Q04446	1,4-alpha-glucan-branching enzyme OS=Homo sapiens OX=9606 GN=GBE1 PE=1 SV=3	1.70505	0.0807731	0.551886	FALSE	FALSE
Q99848	Probable rRNA-processing protein EBP2 OS=Homo sapiens OX=9606 GN=EBNA1BP2 PE=1 SV=2	-1.05205	0.0820621	0.551886	FALSE	FALSE
P25205	DNA replication licensing factor MCM3 OS=Homo sapiens OX=9606 GN=MCM3 PE=1 SV=3	-0.2609	0.0829503	0.551886	FALSE	FALSE
O95757	Heat shock 70 kDa protein 4L OS=Homo sapiens OX=9606 GN=HSPA4L PE=1 SV=3	-1.0653	0.0836761	0.551886	FALSE	FALSE
P30153	Serine/threonine-protein phosphatase 2A 65 kDa regulatory subunit A alpha isoform OS=Homo sapiens OX=9606 GN=PPP2R1A PE=1 SV=4	-0.280324	0.0842276	0.551886	FALSE	FALSE
Q9Y5Q8	General transcription factor 3C polypeptide 5 OS=Homo sapiens OX=9606 GN=GTF3C5 PE=1 SV=2	-0.659841	0.084456	0.551886	FALSE	FALSE
P33316	Deoxyuridine 5'-triphosphate nucleotidohydrolase, mitochondrial OS=Homo sapiens OX=9606 GN=DUT PE=1 SV=4	-0.397255	0.0844634	0.551886	FALSE	FALSE
Q9UQE7	Structural maintenance of chromosomes protein 3 OS=Homo sapiens OX=9606 GN=SMC3 PE=1 SV=2	-0.40185	0.0844908	0.551886	FALSE	FALSE
Q99436	Proteasome subunit beta type-7 OS=Homo sapiens OX=9606 GN=PSMB7 PE=1 SV=1	-0.433019	0.0854824	0.551886	FALSE	FALSE
P62269	40S ribosomal protein S18 OS=Homo sapiens OX=9606 GN=RPS18 PE=1 SV=3	-0.454181	0.0859519	0.551886	TRUE	FALSE
Q9Y2W1	Thyroid hormone receptor-associated protein 3 OS=Homo sapiens OX=9606 GN=THRAP3 PE=1 SV=2	-0.487821	0.0860977	0.551886	FALSE	FALSE
Q9ULW0	Targeting protein for Xklp2 OS=Homo sapiens OX=9606 GN=TPX2 PE=1 SV=2	-0.528958	0.0864691	0.551886	FALSE	FALSE
Q9NZU5	LIM and cysteine-rich domains protein 1 OS=Homo sapiens OX=9606 GN=LMCD1 PE=1 SV=1	-0.431581	0.0865783	0.551886	FALSE	FALSE
P07737	Profilin-1 OS=Homo sapiens OX=9606 GN=PFN1 PE=1 SV=2	-0.536465	0.0866952	0.551886	FALSE	FALSE
Q9P0K7	Ankycorbin OS=Homo sapiens OX=9606 GN=RAI14 PE=1 SV=2	-0.544395	0.0869642	0.551886	FALSE	FALSE
Q8TEX9	Importin-4 OS=Homo sapiens OX=9606 GN=IPO4 PE=1 SV=2	-0.431161	0.0870822	0.551886	FALSE	FALSE
P32969	60S ribosomal protein L9 OS=Homo sapiens OX=9606 GN=RPL9 PE=1 SV=1	-0.313906	0.0874783	0.551886	TRUE	FALSE
Q9BWF3	RNA-binding protein 4 OS=Homo sapiens OX=9606 GN=RBM4 PE=1 SV=1	-0.342207	0.0875837	0.551886	FALSE	FALSE
P22102	Trifunctional purine biosynthetic protein adenosine-3 OS=Homo sapiens OX=9606 GN=GART PE=1 SV=1	-0.302639	0.0876111	0.551886	FALSE	FALSE
O60292	Signal-induced proliferation-associated 1-like protein 3 OS=Homo sapiens OX=9606 GN=SIPA1L3 PE=1 SV=3	-0.572345	0.0882474	0.551886	FALSE	FALSE
O43837	Isocitrate dehydrogenase [NAD] subunit beta, mitochondrial OS=Homo sapiens OX=9606 GN=IDH3B PE=1 SV=2	-0.3888	0.0889226	0.551886	FALSE	TRUE
Q9HD42	Charged multivesicular body protein 1a OS=Homo sapiens OX=9606 GN=CHMP1A PE=1 SV=1	0.839173	0.0901541	0.551886	FALSE	FALSE
O75116	Rho-associated protein kinase 2 OS=Homo sapiens OX=9606 GN=ROCK2 PE=1 SV=4	-0.370375	0.0903141	0.551886	FALSE	FALSE
Q9UHB9	Signal recognition particle subunit SRP68 OS=Homo sapiens OX=9606 GN=SRP68 PE=1 SV=2	-0.339183	0.0904261	0.551886	FALSE	FALSE
Q9P2R7	Succinate--CoA ligase [ADP-forming] subunit beta, mitochondrial OS=Homo sapiens OX=9606 GN=SUCLA2 PE=1 SV=3	1.48773	0.0910021	0.551886	FALSE	TRUE
Q9Y6Y0	Influenza virus NS1A-binding protein OS=Homo sapiens OX=9606 GN=IVNS1ABP PE=1 SV=3	-0.430341	0.0915324	0.551886	FALSE	FALSE
Q9NYL9	Tropomodulin-3 OS=Homo sapiens OX=9606 GN=TMOD3 PE=1 SV=1	-0.472898	0.0918626	0.551886	FALSE	FALSE
O94979	Protein transport protein Sec31A OS=Homo sapiens OX=9606 GN=SEC31A PE=1 SV=3	-0.296233	0.0922436	0.551886	FALSE	FALSE
Q86TG7	Retrotransposon-derived protein PEG10 OS=Homo sapiens OX=9606 GN=PEG10 PE=1 SV=2	-0.580097	0.0925042	0.551886	FALSE	FALSE
P55084	Trifunctional enzyme subunit beta, mitochondrial OS=Homo sapiens OX=9606 GN=HADHB PE=1 SV=3	-0.412833	0.0928749	0.551886	FALSE	TRUE
O14818	Proteasome subunit alpha type-7 OS=Homo sapiens OX=9606 GN=PSMA7 PE=1 SV=1	-0.380911	0.0929563	0.551886	FALSE	FALSE
Q08380	Galectin-3-binding protein OS=Homo sapiens OX=9606 GN=LGALS3BP PE=1 SV=1	-0.549556	0.0935349	0.551886	FALSE	FALSE
P49792	E3 SUMO-protein ligase RanBP2 OS=Homo sapiens OX=9606 GN=RANBP2 PE=1 SV=2	-0.383421	0.0939564	0.551886	FALSE	FALSE
Q99536	Synaptic vesicle membrane protein VAT-1 homolog OS=Homo sapiens OX=9606 GN=VAT1 PE=1 SV=2	-0.391069	0.0944794	0.551886	FALSE	FALSE
Q96PK6	RNA-binding protein 14 OS=Homo sapiens OX=9606 GN=RBM14 PE=1 SV=2	-0.277075	0.0948646	0.551886	FALSE	FALSE
Q99459	Cell division cycle 5-like protein OS=Homo sapiens OX=9606 GN=CDC5L PE=1 SV=2	0.837359	0.0954365	0.551886	FALSE	FALSE
P62906	60S ribosomal protein L10a OS=Homo sapiens OX=9606 GN=RPL10A PE=1 SV=2	-0.374874	0.0958595	0.551886	TRUE	FALSE
Q9Y4X5	E3 ubiquitin-protein ligase ARIH1 OS=Homo sapiens OX=9606 GN=ARIH1 PE=1 SV=2	1.25589	0.0959079	0.551886	FALSE	FALSE
Q02543	60S ribosomal protein L18a OS=Homo sapiens OX=9606 GN=RPL18A PE=1 SV=2	-0.422319	0.0964888	0.551886	TRUE	FALSE
Q6NZI2	Caveolae-associated protein 1 OS=Homo sapiens OX=9606 GN=CAVIN1 PE=1 SV=1	-0.440072	0.0970092	0.551886	FALSE	FALSE
Q00610	Clathrin heavy chain 1 OS=Homo sapiens OX=9606 GN=CLTC PE=1 SV=5	-0.284309	0.0970413	0.551886	FALSE	FALSE
A3KN83	Protein strawberry notch homolog 1 OS=Homo sapiens OX=9606 GN=SBNO1 PE=1 SV=1	-0.45282	0.0970454	0.551886	FALSE	FALSE
P46782	40S ribosomal protein S5 OS=Homo sapiens OX=9606 GN=RPS5 PE=1 SV=4	-0.56033	0.0974566	0.551886	TRUE	FALSE
Q9UBQ0	Vacuolar protein sorting-associated protein 29 OS=Homo sapiens OX=9606 GN=VPS29 PE=1 SV=1	-0.291635	0.0976866	0.551886	FALSE	FALSE
P62633	Cellular nucleic acid-binding protein OS=Homo sapiens OX=9606 GN=CNBP PE=1 SV=1	-0.286447	0.0981557	0.551886	FALSE	FALSE
P49207	60S ribosomal protein L34 OS=Homo sapiens OX=9606 GN=RPL34 PE=1 SV=3	-0.361887	0.0983537	0.551886	TRUE	FALSE
P35611	Alpha-adducin OS=Homo sapiens OX=9606 GN=ADD1 PE=1 SV=2	-0.548552	0.0988759	0.551886	FALSE	FALSE
Q8N2K0	Lysophosphatidylserine lipase ABHD12 OS=Homo sapiens OX=9606 GN=ABHD12 PE=1 SV=2	2.83472	0.0991443	0.551886	FALSE	FALSE
P25705	ATP synthase subunit alpha, mitochondrial OS=Homo sapiens OX=9606 GN=ATP5F1A PE=1 SV=1	-0.269138	0.0991525	0.551886	FALSE	TRUE
Q96PD2	Discoidin, CUB and LCCL domain-containing protein 2 OS=Homo sapiens OX=9606 GN=DCBLD2 PE=1 SV=1	-0.403861	0.0991638	0.551886	FALSE	FALSE
P52597	Heterogeneous nuclear ribonucleoprotein F OS=Homo sapiens OX=9606 GN=HNRNPF PE=1 SV=3	-0.337426	0.0995523	0.551886	FALSE	FALSE
P05556	Integrin beta-1 OS=Homo sapiens OX=9606 GN=ITGB1 PE=1 SV=2	-0.245313	0.0997135	0.551886	FALSE	FALSE
P08708	40S ribosomal protein S17 OS=Homo sapiens OX=9606 GN=RPS17 PE=1 SV=2	-0.982181	0.0998774	0.551886	TRUE	FALSE
P36542	ATP synthase subunit gamma, mitochondrial OS=Homo sapiens OX=9606 GN=ATP5F1C PE=1 SV=1	-0.405435	0.100657	0.551886	FALSE	TRUE
Q9NQR4	Omega-amidase NIT2 OS=Homo sapiens OX=9606 GN=NIT2 PE=1 SV=1	-0.408523	0.100745	0.551886	FALSE	FALSE
Q9Y613	FH1/FH2 domain-containing protein 1 OS=Homo sapiens OX=9606 GN=FHOD1 PE=1 SV=3	-1.12469	0.100752	0.551886	FALSE	FALSE
P30044	Peroxiredoxin-5, mitochondrial OS=Homo sapiens OX=9606 GN=PRDX5 PE=1 SV=4	1.32203	0.101063	0.551886	FALSE	TRUE
P19367	Hexokinase-1 OS=Homo sapiens OX=9606 GN=HK1 PE=1 SV=3	-0.239138	0.101656	0.551886	FALSE	FALSE
O75844	CAAX prenyl protease 1 homolog OS=Homo sapiens OX=9606 GN=ZMPSTE24 PE=1 SV=2	0.794712	0.102118	0.551886	FALSE	FALSE
Q3ZCQ8	Mitochondrial import inner membrane translocase subunit TIM50 OS=Homo sapiens OX=9606 GN=TIMM50 PE=1 SV=2	-0.743124	0.102493	0.551886	FALSE	FALSE
Q70UQ0	Inhibitor of nuclear factor kappa-B kinase-interacting protein OS=Homo sapiens OX=9606 GN=IKBIP PE=1 SV=1	0.501265	0.102784	0.551886	FALSE	FALSE
Q10472	Polypeptide N-acetylgalactosaminyltransferase 1 OS=Homo sapiens OX=9606 GN=GALNT1 PE=1 SV=1	-1.03737	0.103188	0.551886	FALSE	FALSE
P25685	DnaJ homolog subfamily B member 1 OS=Homo sapiens OX=9606 GN=DNAJB1 PE=1 SV=4	-0.411624	0.10322	0.551886	FALSE	FALSE
P67936	Tropomyosin alpha-4 chain OS=Homo sapiens OX=9606 GN=TPM4 PE=1 SV=3	-0.310967	0.103278	0.551886	FALSE	FALSE
O94808	Glutamine--fructose-6-phosphate aminotransferase [isomerizing] 2 OS=Homo sapiens OX=9606 GN=GFPT2 PE=1 SV=3	0.531186	0.103679	0.551886	FALSE	FALSE
Q03252	Lamin-B2 OS=Homo sapiens OX=9606 GN=LMNB2 PE=1 SV=4	-0.393147	0.103813	0.551886	FALSE	FALSE
O95239	Chromosome-associated kinesin KIF4A OS=Homo sapiens OX=9606 GN=KIF4A PE=1 SV=3	-0.448851	0.104262	0.551886	FALSE	FALSE
Q9BUQ8	Probable ATP-dependent RNA helicase DDX23 OS=Homo sapiens OX=9606 GN=DDX23 PE=1 SV=3	-0.420864	0.10428	0.551886	FALSE	FALSE
P50748	Kinetochore-associated protein 1 OS=Homo sapiens OX=9606 GN=KNTC1 PE=1 SV=1	1.68178	0.104296	0.551886	FALSE	FALSE
Q15125	3-beta-hydroxysteroid-Delta(8),Delta(7)-isomerase OS=Homo sapiens OX=9606 GN=EBP PE=1 SV=3	-0.389624	0.104814	0.551886	FALSE	FALSE
Q99584	Protein S100-A13 OS=Homo sapiens OX=9606 GN=S100A13 PE=1 SV=1	-0.833853	0.104945	0.551886	FALSE	FALSE
P20339	Ras-related protein Rab-5A OS=Homo sapiens OX=9606 GN=RAB5A PE=1 SV=2	-0.630885	0.105121	0.551886	FALSE	FALSE
P30740	Leukocyte elastase inhibitor OS=Homo sapiens OX=9606 GN=SERPINB1 PE=1 SV=1	-0.377813	0.105515	0.552062	FALSE	FALSE
Q92900	Regulator of nonsense transcripts 1 OS=Homo sapiens OX=9606 GN=UPF1 PE=1 SV=2	0.809898	0.107044	0.55427	FALSE	FALSE
P62195	26S proteasome regulatory subunit 8 OS=Homo sapiens OX=9606 GN=PSMC5 PE=1 SV=1	-0.231228	0.107072	0.55427	FALSE	FALSE
Q7Z3U7	Protein MON2 homolog OS=Homo sapiens OX=9606 GN=MON2 PE=1 SV=3	-0.797636	0.107508	0.55427	FALSE	FALSE
P11388	DNA topoisomerase 2-alpha OS=Homo sapiens OX=9606 GN=TOP2A PE=1 SV=3	-0.330252	0.107794	0.55427	FALSE	FALSE
Q7L0Y3	tRNA methyltransferase 10 homolog C OS=Homo sapiens OX=9606 GN=TRMT10C PE=1 SV=2	-0.522788	0.107843	0.55427	FALSE	TRUE
P62750	60S ribosomal protein L23a OS=Homo sapiens OX=9606 GN=RPL23A PE=1 SV=1	-0.418718	0.108386	0.55427	TRUE	FALSE
P22059	Oxysterol-binding protein 1 OS=Homo sapiens OX=9606 GN=OSBP PE=1 SV=1	-0.535094	0.108468	0.55427	FALSE	FALSE
P25788	Proteasome subunit alpha type-3 OS=Homo sapiens OX=9606 GN=PSMA3 PE=1 SV=2	-0.444035	0.109098	0.555298	FALSE	FALSE
P15428	15-hydroxyprostaglandin dehydrogenase [NAD(+)] OS=Homo sapiens OX=9606 GN=HPGD PE=1 SV=1	-0.234086	0.111104	0.555298	FALSE	FALSE
P51114	Fragile X mental retardation syndrome-related protein 1 OS=Homo sapiens OX=9606 GN=FXR1 PE=1 SV=3	-0.492459	0.111113	0.555298	FALSE	FALSE
Q99460	26S proteasome non-ATPase regulatory subunit 1 OS=Homo sapiens OX=9606 GN=PSMD1 PE=1 SV=2	-0.28026	0.111179	0.555298	FALSE	FALSE
P49721	Proteasome subunit beta type-2 OS=Homo sapiens OX=9606 GN=PSMB2 PE=1 SV=1	-0.457584	0.111396	0.555298	FALSE	FALSE
Q9H267	Vacuolar protein sorting-associated protein 33B OS=Homo sapiens OX=9606 GN=VPS33B PE=1 SV=2	1.95837	0.111719	0.555298	FALSE	FALSE
P60660	Myosin light polypeptide 6 OS=Homo sapiens OX=9606 GN=MYL6 PE=1 SV=2	-0.260951	0.112247	0.555298	FALSE	FALSE
Q96T88	E3 ubiquitin-protein ligase UHRF1 OS=Homo sapiens OX=9606 GN=UHRF1 PE=1 SV=1	-0.355613	0.112366	0.555298	FALSE	FALSE
Q13596	Sorting nexin-1 OS=Homo sapiens OX=9606 GN=SNX1 PE=1 SV=3	-0.37608	0.112698	0.555298	FALSE	FALSE
Q9Y3F4	Serine-threonine kinase receptor-associated protein OS=Homo sapiens OX=9606 GN=STRAP PE=1 SV=1	-0.283005	0.113605	0.555298	FALSE	FALSE
Q9NUL3	Double-stranded RNA-binding protein Staufen homolog 2 OS=Homo sapiens OX=9606 GN=STAU2 PE=1 SV=2	-0.279172	0.11364	0.555298	FALSE	FALSE
Q9Y281	Cofilin-2 OS=Homo sapiens OX=9606 GN=CFL2 PE=1 SV=1	-0.515147	0.113951	0.555298	FALSE	FALSE
P06756	Integrin alpha-V OS=Homo sapiens OX=9606 GN=ITGAV PE=1 SV=2	-0.242496	0.114254	0.555298	FALSE	FALSE
P22087	rRNA 2'-O-methyltransferase fibrillarin OS=Homo sapiens OX=9606 GN=FBL PE=1 SV=2	-0.319665	0.114492	0.555298	FALSE	FALSE
Q08945	FACT complex subunit SSRP1 OS=Homo sapiens OX=9606 GN=SSRP1 PE=1 SV=1	-0.438551	0.114732	0.555298	FALSE	FALSE
P11142	Heat shock cognate 71 kDa protein OS=Homo sapiens OX=9606 GN=HSPA8 PE=1 SV=1	-0.254394	0.115116	0.555298	FALSE	FALSE
P20340	Ras-related protein Rab-6A OS=Homo sapiens OX=9606 GN=RAB6A PE=1 SV=3	-0.458249	0.115396	0.555298	FALSE	FALSE
O75367	Core histone macro-H2A.1 OS=Homo sapiens OX=9606 GN=MACROH2A1 PE=1 SV=4	-0.376393	0.115714	0.555298	FALSE	FALSE
O95071	E3 ubiquitin-protein ligase UBR5 OS=Homo sapiens OX=9606 GN=UBR5 PE=1 SV=2	0.969327	0.11668	0.555298	FALSE	FALSE
P37837	Transaldolase OS=Homo sapiens OX=9606 GN=TALDO1 PE=1 SV=2	-0.265863	0.116886	0.555298	FALSE	FALSE
P49750	YLP motif-containing protein 1 OS=Homo sapiens OX=9606 GN=YLPM1 PE=1 SV=4	-0.917504	0.117	0.555298	FALSE	FALSE
P31153	S-adenosylmethionine synthase isoform type-2 OS=Homo sapiens OX=9606 GN=MAT2A PE=1 SV=1	-0.398452	0.117227	0.555298	FALSE	FALSE
Q9Y262	Eukaryotic translation initiation factor 3 subunit L OS=Homo sapiens OX=9606 GN=EIF3L PE=1 SV=1	-0.37639	0.117512	0.555298	FALSE	FALSE
Q9Y617	Phosphoserine aminotransferase OS=Homo sapiens OX=9606 GN=PSAT1 PE=1 SV=2	-0.272201	0.11821	0.555298	FALSE	FALSE
P04818	Thymidylate synthase OS=Homo sapiens OX=9606 GN=TYMS PE=1 SV=3	0.244361	0.118735	0.555298	FALSE	TRUE
P21291	Cysteine and glycine-rich protein 1 OS=Homo sapiens OX=9606 GN=CSRP1 PE=1 SV=3	-0.229739	0.119546	0.555298	FALSE	FALSE
P13797	Plastin-3 OS=Homo sapiens OX=9606 GN=PLS3 PE=1 SV=4	-0.203847	0.119612	0.555298	FALSE	FALSE
Q10713	Mitochondrial-processing peptidase subunit alpha OS=Homo sapiens OX=9606 GN=PMPCA PE=1 SV=2	1.28654	0.119913	0.555298	FALSE	TRUE
Q86SF2	N-acetylgalactosaminyltransferase 7 OS=Homo sapiens OX=9606 GN=GALNT7 PE=1 SV=1	-1.59326	0.120128	0.555298	FALSE	FALSE
O75477	Erlin-1 OS=Homo sapiens OX=9606 GN=ERLIN1 PE=1 SV=2	-0.498462	0.120434	0.555298	FALSE	FALSE
Q06265	Exosome complex component RRP45 OS=Homo sapiens OX=9606 GN=EXOSC9 PE=1 SV=3	0.517859	0.120954	0.555298	FALSE	FALSE
P41091	Eukaryotic translation initiation factor 2 subunit 3 OS=Homo sapiens OX=9606 GN=EIF2S3 PE=1 SV=3	-0.343692	0.121419	0.555298	FALSE	FALSE
P46013	Proliferation marker protein Ki-67 OS=Homo sapiens OX=9606 GN=MKI67 PE=1 SV=2	-0.261893	0.121482	0.555298	FALSE	FALSE
O00567	Nucleolar protein 56 OS=Homo sapiens OX=9606 GN=NOP56 PE=1 SV=4	-0.290798	0.121971	0.555298	FALSE	FALSE
Q8WXX5	DnaJ homolog subfamily C member 9 OS=Homo sapiens OX=9606 GN=DNAJC9 PE=1 SV=1	-0.337515	0.12238	0.555298	FALSE	FALSE
Q92688	Acidic leucine-rich nuclear phosphoprotein 32 family member B OS=Homo sapiens OX=9606 GN=ANP32B PE=1 SV=1	-0.447152	0.122405	0.555298	FALSE	FALSE
P41227	N-alpha-acetyltransferase 10 OS=Homo sapiens OX=9606 GN=NAA10 PE=1 SV=1	-0.561559	0.122468	0.555298	FALSE	FALSE
P04062	Lysosomal acid glucosylceramidase OS=Homo sapiens OX=9606 GN=GBA PE=1 SV=3	0.567139	0.123299	0.555298	FALSE	FALSE
P10809	60 kDa heat shock protein, mitochondrial OS=Homo sapiens OX=9606 GN=HSPD1 PE=1 SV=2	-0.365364	0.12384	0.555298	FALSE	TRUE
P47914	60S ribosomal protein L29 OS=Homo sapiens OX=9606 GN=RPL29 PE=1 SV=2	-0.36422	0.124078	0.555298	TRUE	FALSE
Q9BX68	Histidine triad nucleotide-binding protein 2, mitochondrial OS=Homo sapiens OX=9606 GN=HINT2 PE=1 SV=1	-0.359842	0.124429	0.555298	FALSE	FALSE
Q9H6F5	Coiled-coil domain-containing protein 86 OS=Homo sapiens OX=9606 GN=CCDC86 PE=1 SV=1	-0.724358	0.12456	0.555298	FALSE	FALSE
P51452	Dual specificity protein phosphatase 3 OS=Homo sapiens OX=9606 GN=DUSP3 PE=1 SV=1	-0.233706	0.125707	0.555298	FALSE	FALSE
P62913	60S ribosomal protein L11 OS=Homo sapiens OX=9606 GN=RPL11 PE=1 SV=2	-0.382813	0.126728	0.555298	TRUE	FALSE
Q92973	Transportin-1 OS=Homo sapiens OX=9606 GN=TNPO1 PE=1 SV=2	-0.361744	0.126785	0.555298	FALSE	FALSE
Q16851	UTP--glucose-1-phosphate uridylyltransferase OS=Homo sapiens OX=9606 GN=UGP2 PE=1 SV=5	-0.351408	0.126941	0.555298	FALSE	FALSE
O00273	DNA fragmentation factor subunit alpha OS=Homo sapiens OX=9606 GN=DFFA PE=1 SV=1	-0.509991	0.128761	0.555298	FALSE	FALSE
P11047	Laminin subunit gamma-1 OS=Homo sapiens OX=9606 GN=LAMC1 PE=1 SV=3	-0.220291	0.128843	0.555298	FALSE	FALSE
P46108	Adapter molecule crk OS=Homo sapiens OX=9606 GN=CRK PE=1 SV=2	-0.287511	0.129002	0.555298	FALSE	FALSE
O75533	Splicing factor 3B subunit 1 OS=Homo sapiens OX=9606 GN=SF3B1 PE=1 SV=3	-0.369336	0.129808	0.555298	FALSE	FALSE
Q8IUC4	Rhophilin-2 OS=Homo sapiens OX=9606 GN=RHPN2 PE=1 SV=1	-0.255214	0.12981	0.555298	FALSE	FALSE
P61964	WD repeat-containing protein 5 OS=Homo sapiens OX=9606 GN=WDR5 PE=1 SV=1	0.674868	0.130413	0.555298	FALSE	FALSE
P07195	L-lactate dehydrogenase B chain OS=Homo sapiens OX=9606 GN=LDHB PE=1 SV=2	-0.194079	0.130567	0.555298	FALSE	FALSE
Q5SRE5	Nucleoporin NUP188 OS=Homo sapiens OX=9606 GN=NUP188 PE=1 SV=1	0.385528	0.131152	0.555298	FALSE	FALSE
P39656	Dolichyl-diphosphooligosaccharide--protein glycosyltransferase 48 kDa subunit OS=Homo sapiens OX=9606 GN=DDOST PE=1 SV=4	-0.222464	0.13141	0.555298	FALSE	FALSE
Q16637	Survival motor neuron protein OS=Homo sapiens OX=9606 GN=SMN1 PE=1 SV=1	-0.740809	0.132359	0.555298	FALSE	FALSE
Q14126	Desmoglein-2 OS=Homo sapiens OX=9606 GN=DSG2 PE=1 SV=2	-0.181152	0.132637	0.555298	FALSE	FALSE
P09651	Heterogeneous nuclear ribonucleoprotein A1 OS=Homo sapiens OX=9606 GN=HNRNPA1 PE=1 SV=5	-0.358705	0.132862	0.555298	FALSE	FALSE
Q02878	60S ribosomal protein L6 OS=Homo sapiens OX=9606 GN=RPL6 PE=1 SV=3	-0.352516	0.133142	0.555298	TRUE	FALSE
O43765	Small glutamine-rich tetratricopeptide repeat-containing protein alpha OS=Homo sapiens OX=9606 GN=SGTA PE=1 SV=1	0.997655	0.133148	0.555298	FALSE	FALSE
Q9Y2P8	RNA 3'-terminal phosphate cyclase-like protein OS=Homo sapiens OX=9606 GN=RCL1 PE=1 SV=3	-0.368067	0.133385	0.555298	FALSE	FALSE
O15355	Protein phosphatase 1G OS=Homo sapiens OX=9606 GN=PPM1G PE=1 SV=1	-0.257455	0.133616	0.555298	FALSE	FALSE
P40261	Nicotinamide N-methyltransferase OS=Homo sapiens OX=9606 GN=NNMT PE=1 SV=1	-1.65632	0.133727	0.555298	FALSE	FALSE
P62829	60S ribosomal protein L23 OS=Homo sapiens OX=9606 GN=RPL23 PE=1 SV=1	-1.56337	0.133795	0.555298	TRUE	FALSE
P46781	40S ribosomal protein S9 OS=Homo sapiens OX=9606 GN=RPS9 PE=1 SV=3	-0.31132	0.134077	0.555298	TRUE	FALSE
P16070	CD44 antigen OS=Homo sapiens OX=9606 GN=CD44 PE=1 SV=3	-0.251138	0.134441	0.555298	FALSE	FALSE
Q5RKV6	Exosome complex component MTR3 OS=Homo sapiens OX=9606 GN=EXOSC6 PE=1 SV=1	0.834862	0.134457	0.555298	FALSE	FALSE
P51692	Signal transducer and activator of transcription 5B OS=Homo sapiens OX=9606 GN=STAT5B PE=1 SV=2	0.744178	0.134547	0.555298	FALSE	FALSE
Q9UBF2	Coatomer subunit gamma-2 OS=Homo sapiens OX=9606 GN=COPG2 PE=1 SV=1	0.842015	0.134639	0.555298	FALSE	FALSE
P61254	60S ribosomal protein L26 OS=Homo sapiens OX=9606 GN=RPL26 PE=1 SV=1	-0.479598	0.134684	0.555298	TRUE	FALSE
P42696	RNA-binding protein 34 OS=Homo sapiens OX=9606 GN=RBM34 PE=1 SV=2	-0.428763	0.134941	0.555298	FALSE	FALSE
Q15185	Prostaglandin E synthase 3 OS=Homo sapiens OX=9606 GN=PTGES3 PE=1 SV=1	-0.343671	0.135211	0.555298	FALSE	FALSE
O00483	Cytochrome c oxidase subunit NDUFA4 OS=Homo sapiens OX=9606 GN=NDUFA4 PE=1 SV=1	-0.375875	0.135408	0.555298	FALSE	FALSE
Q9H2J4	Phosducin-like protein 3 OS=Homo sapiens OX=9606 GN=PDCL3 PE=1 SV=1	-0.532818	0.135474	0.555298	FALSE	FALSE
Q9NRL2	Bromodomain adjacent to zinc finger domain protein 1A OS=Homo sapiens OX=9606 GN=BAZ1A PE=1 SV=2	-1.27915	0.13792	0.562823	FALSE	FALSE
P61978	Heterogeneous nuclear ribonucleoprotein K OS=Homo sapiens OX=9606 GN=HNRNPK PE=1 SV=1	-0.192645	0.138294	0.562823	FALSE	FALSE
P51610	Host cell factor 1 OS=Homo sapiens OX=9606 GN=HCFC1 PE=1 SV=2	-0.530337	0.139048	0.562823	FALSE	FALSE
O14964	Hepatocyte growth factor-regulated tyrosine kinase substrate OS=Homo sapiens OX=9606 GN=HGS PE=1 SV=1	-0.27934	0.139162	0.562823	FALSE	FALSE
O15305	Phosphomannomutase 2 OS=Homo sapiens OX=9606 GN=PMM2 PE=1 SV=1	-0.375676	0.139475	0.562823	FALSE	FALSE
P37802	Transgelin-2 OS=Homo sapiens OX=9606 GN=TAGLN2 PE=1 SV=3	-0.386655	0.139544	0.562823	FALSE	FALSE
Q96C19	EF-hand domain-containing protein D2 OS=Homo sapiens OX=9606 GN=EFHD2 PE=1 SV=1	-0.361751	0.139907	0.562823	FALSE	FALSE
P11586	C-1-tetrahydrofolate synthase, cytoplasmic OS=Homo sapiens OX=9606 GN=MTHFD1 PE=1 SV=3	-0.257952	0.140247	0.562823	FALSE	FALSE
Q969G5	Caveolae-associated protein 3 OS=Homo sapiens OX=9606 GN=CAVIN3 PE=1 SV=3	-0.350995	0.141395	0.56595	FALSE	FALSE
Q9GZR7	ATP-dependent RNA helicase DDX24 OS=Homo sapiens OX=9606 GN=DDX24 PE=1 SV=1	-0.22678	0.141767	0.565962	FALSE	FALSE
P46087	Probable 28S rRNA (cytosine(4447)-C(5))-methyltransferase OS=Homo sapiens OX=9606 GN=NOP2 PE=1 SV=2	-0.27072	0.142531	0.567532	FALSE	FALSE
Q9H3P7	Golgi resident protein GCP60 OS=Homo sapiens OX=9606 GN=ACBD3 PE=1 SV=4	0.456377	0.144045	0.568048	FALSE	FALSE
P11216	Glycogen phosphorylase, brain form OS=Homo sapiens OX=9606 GN=PYGB PE=1 SV=5	-0.24019	0.144201	0.568048	FALSE	FALSE
O15027	Protein transport protein Sec16A OS=Homo sapiens OX=9606 GN=SEC16A PE=1 SV=4	-0.357062	0.144288	0.568048	FALSE	FALSE
Q13618	Cullin-3 OS=Homo sapiens OX=9606 GN=CUL3 PE=1 SV=2	-0.369945	0.144394	0.568048	FALSE	FALSE
P61604	10 kDa heat shock protein, mitochondrial OS=Homo sapiens OX=9606 GN=HSPE1 PE=1 SV=2	-0.331753	0.145177	0.568048	FALSE	TRUE
P43246	DNA mismatch repair protein Msh2 OS=Homo sapiens OX=9606 GN=MSH2 PE=1 SV=1	-0.271408	0.145458	0.568048	FALSE	FALSE
P43487	Ran-specific GTPase-activating protein OS=Homo sapiens OX=9606 GN=RANBP1 PE=1 SV=1	-0.237119	0.145758	0.568048	FALSE	FALSE
Q86UP2	Kinectin OS=Homo sapiens OX=9606 GN=KTN1 PE=1 SV=1	-0.318848	0.145962	0.568048	FALSE	FALSE
P40429	60S ribosomal protein L13a OS=Homo sapiens OX=9606 GN=RPL13A PE=1 SV=2	-0.376314	0.145995	0.568048	TRUE	FALSE
Q9P035	Very-long-chain (3R)-3-hydroxyacyl-CoA dehydratase 3 OS=Homo sapiens OX=9606 GN=HACD3 PE=1 SV=2	-1.34174	0.146652	0.569156	FALSE	FALSE
Q15075	Early endosome antigen 1 OS=Homo sapiens OX=9606 GN=EEA1 PE=1 SV=2	-0.279386	0.147039	0.56922	FALSE	FALSE
P55060	Exportin-2 OS=Homo sapiens OX=9606 GN=CSE1L PE=1 SV=3	-0.332932	0.147801	0.569513	FALSE	FALSE
P62277	40S ribosomal protein S13 OS=Homo sapiens OX=9606 GN=RPS13 PE=1 SV=2	-0.631739	0.147858	0.569513	TRUE	FALSE
Q16891	MICOS complex subunit MIC60 OS=Homo sapiens OX=9606 GN=IMMT PE=1 SV=1	-0.363768	0.148851	0.57091	FALSE	FALSE
P40227	T-complex protein 1 subunit zeta OS=Homo sapiens OX=9606 GN=CCT6A PE=1 SV=3	-0.227464	0.149128	0.57091	FALSE	FALSE
Q9BW19	Kinesin-like protein KIFC1 OS=Homo sapiens OX=9606 GN=KIFC1 PE=1 SV=2	0.632993	0.149503	0.57091	FALSE	FALSE
P61916	NPC intracellular cholesterol transporter 2 OS=Homo sapiens OX=9606 GN=NPC2 PE=1 SV=1	-0.32242	0.15079	0.57091	FALSE	FALSE
P63244	Receptor of activated protein C kinase 1 OS=Homo sapiens OX=9606 GN=RACK1 PE=1 SV=3	-0.358346	0.150967	0.57091	TRUE	FALSE
Q15393	Splicing factor 3B subunit 3 OS=Homo sapiens OX=9606 GN=SF3B3 PE=1 SV=4	-0.248671	0.151758	0.57091	FALSE	FALSE
P55786	Puromycin-sensitive aminopeptidase OS=Homo sapiens OX=9606 GN=NPEPPS PE=1 SV=2	-0.333113	0.151923	0.57091	FALSE	FALSE
P78406	mRNA export factor OS=Homo sapiens OX=9606 GN=RAE1 PE=1 SV=1	-0.348231	0.152947	0.57091	FALSE	FALSE
P61011	Signal recognition particle 54 kDa protein OS=Homo sapiens OX=9606 GN=SRP54 PE=1 SV=1	-0.581785	0.153208	0.57091	FALSE	FALSE
Q13907	Isopentenyl-diphosphate Delta-isomerase 1 OS=Homo sapiens OX=9606 GN=IDI1 PE=1 SV=2	-0.458478	0.153225	0.57091	FALSE	FALSE
P31942	Heterogeneous nuclear ribonucleoprotein H3 OS=Homo sapiens OX=9606 GN=HNRNPH3 PE=1 SV=2	0.629033	0.153226	0.57091	FALSE	FALSE
O00303	Eukaryotic translation initiation factor 3 subunit F OS=Homo sapiens OX=9606 GN=EIF3F PE=1 SV=1	-0.331446	0.153252	0.57091	FALSE	FALSE
P42224	Signal transducer and activator of transcription 1-alpha/beta OS=Homo sapiens OX=9606 GN=STAT1 PE=1 SV=2	-0.300457	0.153587	0.57091	FALSE	FALSE
Q9HCC0	Methylcrotonoyl-CoA carboxylase beta chain, mitochondrial OS=Homo sapiens OX=9606 GN=MCCC2 PE=1 SV=1	-0.442782	0.153712	0.57091	FALSE	TRUE
Q14847	LIM and SH3 domain protein 1 OS=Homo sapiens OX=9606 GN=LASP1 PE=1 SV=2	-0.247113	0.154332	0.57091	FALSE	FALSE
P13798	Acylamino-acid-releasing enzyme OS=Homo sapiens OX=9606 GN=APEH PE=1 SV=4	-0.351415	0.155219	0.57091	FALSE	FALSE
Q13442	28 kDa heat- and acid-stable phosphoprotein OS=Homo sapiens OX=9606 GN=PDAP1 PE=1 SV=1	-0.345449	0.155609	0.57091	FALSE	FALSE
Q99733	Nucleosome assembly protein 1-like 4 OS=Homo sapiens OX=9606 GN=NAP1L4 PE=1 SV=1	1.17826	0.155736	0.57091	FALSE	FALSE
O75694	Nuclear pore complex protein Nup155 OS=Homo sapiens OX=9606 GN=NUP155 PE=1 SV=1	-0.460126	0.155847	0.57091	FALSE	FALSE
P62263	40S ribosomal protein S14 OS=Homo sapiens OX=9606 GN=RPS14 PE=1 SV=3	-0.329294	0.155871	0.57091	TRUE	FALSE
Q9Y6I9	Testis-expressed protein 264 OS=Homo sapiens OX=9606 GN=TEX264 PE=1 SV=1	-0.403664	0.156327	0.57091	FALSE	FALSE
P25786	Proteasome subunit alpha type-1 OS=Homo sapiens OX=9606 GN=PSMA1 PE=1 SV=1	-0.649717	0.156647	0.57091	FALSE	FALSE
P49419	Alpha-aminoadipic semialdehyde dehydrogenase OS=Homo sapiens OX=9606 GN=ALDH7A1 PE=1 SV=5	-0.172822	0.157087	0.57091	FALSE	TRUE
O94776	Metastasis-associated protein MTA2 OS=Homo sapiens OX=9606 GN=MTA2 PE=1 SV=1	-0.457107	0.157293	0.57091	FALSE	FALSE
O00571	ATP-dependent RNA helicase DDX3X OS=Homo sapiens OX=9606 GN=DDX3X PE=1 SV=3	-0.347693	0.15755	0.57091	FALSE	FALSE
P42330	Aldo-keto reductase family 1 member C3 OS=Homo sapiens OX=9606 GN=AKR1C3 PE=1 SV=4	-0.313679	0.157903	0.57091	FALSE	FALSE
P62333	26S proteasome regulatory subunit 10B OS=Homo sapiens OX=9606 GN=PSMC6 PE=1 SV=1	-0.302191	0.161236	0.579587	FALSE	FALSE
O75717	WD repeat and HMG-box DNA-binding protein 1 OS=Homo sapiens OX=9606 GN=WDHD1 PE=1 SV=1	0.892989	0.162255	0.579587	FALSE	FALSE
Q6PD62	RNA polymerase-associated protein CTR9 homolog OS=Homo sapiens OX=9606 GN=CTR9 PE=1 SV=1	1.09808	0.163545	0.579587	FALSE	FALSE
Q16875	6-phosphofructo-2-kinase/fructose-2,6-bisphosphatase 3 OS=Homo sapiens OX=9606 GN=PFKFB3 PE=1 SV=1	-0.436914	0.163805	0.579587	FALSE	FALSE
P52292	Importin subunit alpha-1 OS=Homo sapiens OX=9606 GN=KPNA2 PE=1 SV=1	-0.274796	0.164289	0.579587	FALSE	FALSE
Q12769	Nuclear pore complex protein Nup160 OS=Homo sapiens OX=9606 GN=NUP160 PE=1 SV=3	2.03756	0.164617	0.579587	FALSE	FALSE
Q9Y5A9	YTH domain-containing family protein 2 OS=Homo sapiens OX=9606 GN=YTHDF2 PE=1 SV=2	-0.630508	0.16469	0.579587	FALSE	FALSE
Q86VP6	Cullin-associated NEDD8-dissociated protein 1 OS=Homo sapiens OX=9606 GN=CAND1 PE=1 SV=2	-0.303071	0.165328	0.579587	FALSE	FALSE
O95831	Apoptosis-inducing factor 1, mitochondrial OS=Homo sapiens OX=9606 GN=AIFM1 PE=1 SV=1	-0.186855	0.166292	0.579587	FALSE	FALSE
Q9NZB2	Constitutive coactivator of PPAR-gamma-like protein 1 OS=Homo sapiens OX=9606 GN=FAM120A PE=1 SV=2	-0.334486	0.166776	0.579587	FALSE	FALSE
P08174	Complement decay-accelerating factor OS=Homo sapiens OX=9606 GN=CD55 PE=1 SV=4	-0.487869	0.167009	0.579587	FALSE	FALSE
Q9Y3B2	Exosome complex component CSL4 OS=Homo sapiens OX=9606 GN=EXOSC1 PE=1 SV=1	-0.447735	0.167165	0.579587	FALSE	FALSE
P50416	Carnitine O-palmitoyltransferase 1, liver isoform OS=Homo sapiens OX=9606 GN=CPT1A PE=1 SV=2	-0.229223	0.167169	0.579587	FALSE	FALSE
Q14204	Cytoplasmic dynein 1 heavy chain 1 OS=Homo sapiens OX=9606 GN=DYNC1H1 PE=1 SV=5	-0.244548	0.167781	0.579587	FALSE	FALSE
O15372	Eukaryotic translation initiation factor 3 subunit H OS=Homo sapiens OX=9606 GN=EIF3H PE=1 SV=1	-0.369518	0.167802	0.579587	FALSE	FALSE
P00533	Epidermal growth factor receptor OS=Homo sapiens OX=9606 GN=EGFR PE=1 SV=2	-0.22162	0.1682	0.579587	FALSE	FALSE
Q9NZM1	Myoferlin OS=Homo sapiens OX=9606 GN=MYOF PE=1 SV=1	-0.312643	0.169668	0.579587	FALSE	FALSE
P20700	Lamin-B1 OS=Homo sapiens OX=9606 GN=LMNB1 PE=1 SV=2	-0.185222	0.170585	0.579587	FALSE	FALSE
O00541	Pescadillo homolog OS=Homo sapiens OX=9606 GN=PES1 PE=1 SV=1	-0.390293	0.171217	0.579587	FALSE	FALSE
P62241	40S ribosomal protein S8 OS=Homo sapiens OX=9606 GN=RPS8 PE=1 SV=2	-0.377986	0.171461	0.579587	TRUE	FALSE
P52594	Arf-GAP domain and FG repeat-containing protein 1 OS=Homo sapiens OX=9606 GN=AGFG1 PE=1 SV=2	1.25037	0.172133	0.579587	FALSE	FALSE
O75947	ATP synthase subunit d, mitochondrial OS=Homo sapiens OX=9606 GN=ATP5PD PE=1 SV=3	-0.316168	0.172653	0.579587	FALSE	FALSE
Q8IWZ3	Ankyrin repeat and KH domain-containing protein 1 OS=Homo sapiens OX=9606 GN=ANKHD1 PE=1 SV=1	-0.625803	0.173332	0.579587	FALSE	FALSE
Q6WCQ1	Myosin phosphatase Rho-interacting protein OS=Homo sapiens OX=9606 GN=MPRIP PE=1 SV=3	-0.613173	0.173333	0.579587	FALSE	FALSE
Q96A65	Exocyst complex component 4 OS=Homo sapiens OX=9606 GN=EXOC4 PE=1 SV=1	0.646345	0.173883	0.579587	FALSE	FALSE
O75608	Acyl-protein thioesterase 1 OS=Homo sapiens OX=9606 GN=LYPLA1 PE=1 SV=1	-0.619958	0.174314	0.579587	FALSE	FALSE
P62701	40S ribosomal protein S4, X isoform OS=Homo sapiens OX=9606 GN=RPS4X PE=1 SV=2	-0.31444	0.1748	0.579587	TRUE	FALSE
P61803	Dolichyl-diphosphooligosaccharide--protein glycosyltransferase subunit DAD1 OS=Homo sapiens OX=9606 GN=DAD1 PE=1 SV=3	1.51436	0.174882	0.579587	FALSE	FALSE
O95758	Polypyrimidine tract-binding protein 3 OS=Homo sapiens OX=9606 GN=PTBP3 PE=1 SV=2	-0.505147	0.175187	0.579587	FALSE	FALSE
P46063	ATP-dependent DNA helicase Q1 OS=Homo sapiens OX=9606 GN=RECQL PE=1 SV=3	-0.240263	0.175275	0.579587	FALSE	FALSE
O43402	ER membrane protein complex subunit 8 OS=Homo sapiens OX=9606 GN=EMC8 PE=1 SV=1	0.371903	0.176128	0.579587	FALSE	FALSE
P36954	DNA-directed RNA polymerase II subunit RPB9 OS=Homo sapiens OX=9606 GN=POLR2I PE=1 SV=1	-0.491169	0.17629	0.579587	FALSE	FALSE
P15170	Eukaryotic peptide chain release factor GTP-binding subunit ERF3A OS=Homo sapiens OX=9606 GN=GSPT1 PE=1 SV=1	-0.326265	0.176989	0.579587	TRUE	FALSE
Q14320	Protein FAM50A OS=Homo sapiens OX=9606 GN=FAM50A PE=1 SV=2	-0.470743	0.177096	0.579587	FALSE	FALSE
Q15084	Protein disulfide-isomerase A6 OS=Homo sapiens OX=9606 GN=PDIA6 PE=1 SV=1	-0.234911	0.177459	0.579587	FALSE	FALSE
P13489	Ribonuclease inhibitor OS=Homo sapiens OX=9606 GN=RNH1 PE=1 SV=2	-0.30437	0.177525	0.579587	FALSE	FALSE
P36543	V-type proton ATPase subunit E 1 OS=Homo sapiens OX=9606 GN=ATP6V1E1 PE=1 SV=1	-0.564894	0.177716	0.579587	FALSE	FALSE
P61221	ATP-binding cassette sub-family E member 1 OS=Homo sapiens OX=9606 GN=ABCE1 PE=1 SV=1	-0.293688	0.177887	0.579587	TRUE	TRUE
Q9H3U1	Protein unc-45 homolog A OS=Homo sapiens OX=9606 GN=UNC45A PE=1 SV=1	0.566534	0.177902	0.579587	FALSE	FALSE
Q9UBB4	Ataxin-10 OS=Homo sapiens OX=9606 GN=ATXN10 PE=1 SV=1	-0.225819	0.178009	0.579587	FALSE	FALSE
Q08211	ATP-dependent RNA helicase A OS=Homo sapiens OX=9606 GN=DHX9 PE=1 SV=4	-0.204694	0.178299	0.579587	FALSE	FALSE
O00592	Podocalyxin OS=Homo sapiens OX=9606 GN=PODXL PE=1 SV=2	-0.618582	0.178311	0.579587	FALSE	FALSE
P07996	Thrombospondin-1 OS=Homo sapiens OX=9606 GN=THBS1 PE=1 SV=2	-0.415864	0.178489	0.579587	FALSE	FALSE
P52732	Kinesin-like protein KIF11 OS=Homo sapiens OX=9606 GN=KIF11 PE=1 SV=2	-0.344274	0.178566	0.579587	FALSE	FALSE
Q8NBQ5	Estradiol 17-beta-dehydrogenase 11 OS=Homo sapiens OX=9606 GN=HSD17B11 PE=1 SV=3	-0.448587	0.17934	0.579587	FALSE	FALSE
P08195	4F2 cell-surface antigen heavy chain OS=Homo sapiens OX=9606 GN=SLC3A2 PE=1 SV=3	-0.203989	0.179792	0.579587	FALSE	FALSE
P53621	Coatomer subunit alpha OS=Homo sapiens OX=9606 GN=COPA PE=1 SV=2	-0.223916	0.180069	0.579587	FALSE	FALSE
Q9HB71	Calcyclin-binding protein OS=Homo sapiens OX=9606 GN=CACYBP PE=1 SV=2	-0.324889	0.18047	0.579587	FALSE	FALSE
P27695	DNA-(apurinic or apyrimidinic site) endonuclease OS=Homo sapiens OX=9606 GN=APEX1 PE=1 SV=2	-0.251211	0.180651	0.579587	FALSE	FALSE
O00151	PDZ and LIM domain protein 1 OS=Homo sapiens OX=9606 GN=PDLIM1 PE=1 SV=4	-0.22491	0.180659	0.579587	FALSE	FALSE
Q00653	Nuclear factor NF-kappa-B p100 subunit OS=Homo sapiens OX=9606 GN=NFKB2 PE=1 SV=4	-0.581985	0.180823	0.579587	FALSE	FALSE
O43396	Thioredoxin-like protein 1 OS=Homo sapiens OX=9606 GN=TXNL1 PE=1 SV=3	-0.199781	0.18088	0.579587	FALSE	FALSE
O00469	Procollagen-lysine,2-oxoglutarate 5-dioxygenase 2 OS=Homo sapiens OX=9606 GN=PLOD2 PE=1 SV=2	-0.273681	0.180962	0.579587	FALSE	FALSE
P49589	Cysteine--tRNA ligase, cytoplasmic OS=Homo sapiens OX=9606 GN=CARS1 PE=1 SV=3	-0.209028	0.181117	0.579587	FALSE	FALSE
P07919	Cytochrome b-c1 complex subunit 6, mitochondrial OS=Homo sapiens OX=9606 GN=UQCRH PE=1 SV=2	-0.571984	0.181273	0.579587	FALSE	FALSE
P23246	Splicing factor, proline- and glutamine-rich OS=Homo sapiens OX=9606 GN=SFPQ PE=1 SV=2	-0.339102	0.181475	0.579587	FALSE	FALSE
Q02818	Nucleobindin-1 OS=Homo sapiens OX=9606 GN=NUCB1 PE=1 SV=4	-0.312807	0.182059	0.580241	FALSE	FALSE
Q8TB61	Adenosine 3'-phospho 5'-phosphosulfate transporter 1 OS=Homo sapiens OX=9606 GN=SLC35B2 PE=1 SV=1	-0.566612	0.183768	0.584209	FALSE	FALSE
O75369	Filamin-B OS=Homo sapiens OX=9606 GN=FLNB PE=1 SV=2	-0.185775	0.184398	0.584209	FALSE	FALSE
P09525	Annexin A4 OS=Homo sapiens OX=9606 GN=ANXA4 PE=1 SV=4	-0.299334	0.184465	0.584209	FALSE	FALSE
P18084	Integrin beta-5 OS=Homo sapiens OX=9606 GN=ITGB5 PE=1 SV=1	-0.382487	0.185086	0.584209	FALSE	FALSE
Q04837	Single-stranded DNA-binding protein, mitochondrial OS=Homo sapiens OX=9606 GN=SSBP1 PE=1 SV=1	-0.32721	0.185561	0.584209	FALSE	TRUE
Q13200	26S proteasome non-ATPase regulatory subunit 2 OS=Homo sapiens OX=9606 GN=PSMD2 PE=1 SV=3	-0.192232	0.18559	0.584209	FALSE	FALSE
O15143	Actin-related protein 2/3 complex subunit 1B OS=Homo sapiens OX=9606 GN=ARPC1B PE=1 SV=3	-0.564433	0.186549	0.584523	FALSE	FALSE
P06753	Tropomyosin alpha-3 chain OS=Homo sapiens OX=9606 GN=TPM3 PE=1 SV=2	-0.308549	0.187064	0.584523	FALSE	FALSE
Q9UQ35	Serine/arginine repetitive matrix protein 2 OS=Homo sapiens OX=9606 GN=SRRM2 PE=1 SV=2	-0.283554	0.187506	0.584523	FALSE	FALSE
Q00765	Receptor expression-enhancing protein 5 OS=Homo sapiens OX=9606 GN=REEP5 PE=1 SV=3	-0.71294	0.187534	0.584523	FALSE	FALSE
Q9HAV4	Exportin-5 OS=Homo sapiens OX=9606 GN=XPO5 PE=1 SV=1	-0.705303	0.187796	0.584523	FALSE	FALSE
Q9ULC4	Malignant T-cell-amplified sequence 1 OS=Homo sapiens OX=9606 GN=MCTS1 PE=1 SV=1	0.568025	0.187978	0.584523	FALSE	FALSE
Q96AC1	Fermitin family homolog 2 OS=Homo sapiens OX=9606 GN=FERMT2 PE=1 SV=1	-0.343263	0.188473	0.584876	FALSE	FALSE
Q9Y277	Voltage-dependent anion-selective channel protein 3 OS=Homo sapiens OX=9606 GN=VDAC3 PE=1 SV=1	-0.340062	0.188902	0.585025	FALSE	FALSE
Q9NR30	Nucleolar RNA helicase 2 OS=Homo sapiens OX=9606 GN=DDX21 PE=1 SV=5	-0.282	0.189896	0.586916	FALSE	FALSE
P49006	MARCKS-related protein OS=Homo sapiens OX=9606 GN=MARCKSL1 PE=1 SV=2	-0.389544	0.190948	0.588229	FALSE	FALSE
Q6L8Q7	2',5'-phosphodiesterase 12 OS=Homo sapiens OX=9606 GN=PDE12 PE=1 SV=2	-0.429308	0.191463	0.588229	FALSE	TRUE
Q15020	Squamous cell carcinoma antigen recognized by T-cells 3 OS=Homo sapiens OX=9606 GN=SART3 PE=1 SV=1	0.600663	0.192002	0.588229	FALSE	FALSE
P84103	Serine/arginine-rich splicing factor 3 OS=Homo sapiens OX=9606 GN=SRSF3 PE=1 SV=1	-0.251169	0.193665	0.588229	FALSE	FALSE
Q01581	Hydroxymethylglutaryl-CoA synthase, cytoplasmic OS=Homo sapiens OX=9606 GN=HMGCS1 PE=1 SV=2	-0.230498	0.193772	0.588229	FALSE	FALSE
P49588	Alanine--tRNA ligase, cytoplasmic OS=Homo sapiens OX=9606 GN=AARS1 PE=1 SV=2	-0.177871	0.194299	0.588229	FALSE	FALSE
Q12797	Aspartyl/asparaginyl beta-hydroxylase OS=Homo sapiens OX=9606 GN=ASPH PE=1 SV=3	-0.390245	0.194524	0.588229	FALSE	FALSE
P09874	Poly [ADP-ribose] polymerase 1 OS=Homo sapiens OX=9606 GN=PARP1 PE=1 SV=4	-0.191147	0.19477	0.588229	FALSE	FALSE
Q14694	Ubiquitin carboxyl-terminal hydrolase 10 OS=Homo sapiens OX=9606 GN=USP10 PE=1 SV=2	0.414542	0.194861	0.588229	TRUE	FALSE
Q9UBE0	SUMO-activating enzyme subunit 1 OS=Homo sapiens OX=9606 GN=SAE1 PE=1 SV=1	-0.2794	0.194968	0.588229	FALSE	FALSE
P40763	Signal transducer and activator of transcription 3 OS=Homo sapiens OX=9606 GN=STAT3 PE=1 SV=2	-0.348575	0.194977	0.588229	FALSE	FALSE
P30419	Glycylpeptide N-tetradecanoyltransferase 1 OS=Homo sapiens OX=9606 GN=NMT1 PE=1 SV=2	0.278423	0.195006	0.588229	FALSE	FALSE
P17174	Aspartate aminotransferase, cytoplasmic OS=Homo sapiens OX=9606 GN=GOT1 PE=1 SV=3	0.208707	0.195309	0.588229	FALSE	FALSE
Q12906	Interleukin enhancer-binding factor 3 OS=Homo sapiens OX=9606 GN=ILF3 PE=1 SV=3	-0.295169	0.195695	0.588236	FALSE	FALSE
O00622	CCN family member 1 OS=Homo sapiens OX=9606 GN=CCN1 PE=1 SV=1	-0.776118	0.196594	0.589783	FALSE	FALSE
Q09028	Histone-binding protein RBBP4 OS=Homo sapiens OX=9606 GN=RBBP4 PE=1 SV=3	-0.384609	0.197273	0.590267	FALSE	FALSE
P24752	Acetyl-CoA acetyltransferase, mitochondrial OS=Homo sapiens OX=9606 GN=ACAT1 PE=1 SV=1	-0.209198	0.197526	0.590267	FALSE	TRUE
P60520	Gamma-aminobutyric acid receptor-associated protein-like 2 OS=Homo sapiens OX=9606 GN=GABARAPL2 PE=1 SV=1	-0.450706	0.197989	0.590502	FALSE	FALSE
Q9HC36	rRNA methyltransferase 3, mitochondrial OS=Homo sapiens OX=9606 GN=MRM3 PE=1 SV=2	-0.976532	0.198426	0.590654	FALSE	TRUE
P29966	Myristoylated alanine-rich C-kinase substrate OS=Homo sapiens OX=9606 GN=MARCKS PE=1 SV=4	-0.191083	0.1992	0.590929	FALSE	FALSE
Q9GZS3	WD repeat-containing protein 61 OS=Homo sapiens OX=9606 GN=WDR61 PE=1 SV=1	-0.230566	0.200558	0.590929	FALSE	FALSE
P04792	Heat shock protein beta-1 OS=Homo sapiens OX=9606 GN=HSPB1 PE=1 SV=2	-0.208302	0.2013	0.590929	FALSE	FALSE
Q15417	Calponin-3 OS=Homo sapiens OX=9606 GN=CNN3 PE=1 SV=1	-0.289443	0.201329	0.590929	FALSE	FALSE
O43719	HIV Tat-specific factor 1 OS=Homo sapiens OX=9606 GN=HTATSF1 PE=1 SV=1	-0.546489	0.20148	0.590929	FALSE	FALSE
P07686	Beta-hexosaminidase subunit beta OS=Homo sapiens OX=9606 GN=HEXB PE=1 SV=3	0.308113	0.202001	0.590929	FALSE	FALSE
Q2NKX8	DNA excision repair protein ERCC-6-like OS=Homo sapiens OX=9606 GN=ERCC6L PE=1 SV=1	0.994831	0.202393	0.590929	FALSE	FALSE
P02794	Ferritin heavy chain OS=Homo sapiens OX=9606 GN=FTH1 PE=1 SV=2	-0.626472	0.202496	0.590929	FALSE	FALSE
P63104	14-3-3 protein zeta/delta OS=Homo sapiens OX=9606 GN=YWHAZ PE=1 SV=1	-0.201441	0.202545	0.590929	FALSE	FALSE
Q96T51	RUN and FYVE domain-containing protein 1 OS=Homo sapiens OX=9606 GN=RUFY1 PE=1 SV=2	-0.388151	0.202653	0.590929	FALSE	FALSE
Q14684	Ribosomal RNA processing protein 1 homolog B OS=Homo sapiens OX=9606 GN=RRP1B PE=1 SV=3	-0.544193	0.203068	0.590929	FALSE	FALSE
P04075	Fructose-bisphosphate aldolase A OS=Homo sapiens OX=9606 GN=ALDOA PE=1 SV=2	-0.178801	0.20355	0.590929	FALSE	FALSE
P18085	ADP-ribosylation factor 4 OS=Homo sapiens OX=9606 GN=ARF4 PE=1 SV=3	-0.328766	0.204102	0.590929	FALSE	FALSE
P31040	Succinate dehydrogenase [ubiquinone] flavoprotein subunit, mitochondrial OS=Homo sapiens OX=9606 GN=SDHA PE=1 SV=2	-0.301636	0.204466	0.590929	FALSE	FALSE
Q9BZG1	Ras-related protein Rab-34 OS=Homo sapiens OX=9606 GN=RAB34 PE=1 SV=1	-0.200308	0.204619	0.590929	FALSE	FALSE
P12429	Annexin A3 OS=Homo sapiens OX=9606 GN=ANXA3 PE=1 SV=3	-0.310357	0.205236	0.590929	FALSE	FALSE
P62805	Histone H4 OS=Homo sapiens OX=9606 GN=H4C1 PE=1 SV=2	-0.283881	0.205512	0.590929	FALSE	FALSE
O76031	ATP-dependent Clp protease ATP-binding subunit clpX-like, mitochondrial OS=Homo sapiens OX=9606 GN=CLPX PE=1 SV=2	-0.427133	0.206176	0.590929	FALSE	TRUE
Q9UBP6	tRNA (guanine-N(7)-)-methyltransferase OS=Homo sapiens OX=9606 GN=METTL1 PE=1 SV=1	-0.549088	0.20676	0.590929	FALSE	FALSE
P01024	Complement C3 OS=Homo sapiens OX=9606 GN=C3 PE=1 SV=2	0.600897	0.206821	0.590929	FALSE	FALSE
O43684	Mitotic checkpoint protein BUB3 OS=Homo sapiens OX=9606 GN=BUB3 PE=1 SV=1	-0.296957	0.207249	0.590929	FALSE	FALSE
O00764	Pyridoxal kinase OS=Homo sapiens OX=9606 GN=PDXK PE=1 SV=1	-0.335636	0.207553	0.590929	FALSE	FALSE
P16435	NADPH--cytochrome P450 reductase OS=Homo sapiens OX=9606 GN=POR PE=1 SV=2	-0.343813	0.20761	0.590929	FALSE	FALSE
Q9NR28	Diablo homolog, mitochondrial OS=Homo sapiens OX=9606 GN=DIABLO PE=1 SV=1	-0.554392	0.208031	0.590929	FALSE	FALSE
O75964	ATP synthase subunit g, mitochondrial OS=Homo sapiens OX=9606 GN=ATP5MG PE=1 SV=3	-0.552523	0.208565	0.590929	FALSE	FALSE
P40926	Malate dehydrogenase, mitochondrial OS=Homo sapiens OX=9606 GN=MDH2 PE=1 SV=3	-0.22228	0.208649	0.590929	FALSE	TRUE
Q9UHX1	Poly(U)-binding-splicing factor PUF60 OS=Homo sapiens OX=9606 GN=PUF60 PE=1 SV=1	-0.200284	0.209503	0.590929	FALSE	FALSE
Q9NWU5	39S ribosomal protein L22, mitochondrial OS=Homo sapiens OX=9606 GN=MRPL22 PE=1 SV=1	1.22713	0.209559	0.590929	FALSE	TRUE
P48556	26S proteasome non-ATPase regulatory subunit 8 OS=Homo sapiens OX=9606 GN=PSMD8 PE=1 SV=2	-0.182431	0.209697	0.590929	FALSE	FALSE
P23588	Eukaryotic translation initiation factor 4B OS=Homo sapiens OX=9606 GN=EIF4B PE=1 SV=2	-0.338763	0.211835	0.593232	FALSE	FALSE
Q15021	Condensin complex subunit 1 OS=Homo sapiens OX=9606 GN=NCAPD2 PE=1 SV=3	-0.19839	0.212288	0.593232	FALSE	FALSE
Q15019	Septin-2 OS=Homo sapiens OX=9606 GN=SEPTIN2 PE=1 SV=1	-0.274836	0.212403	0.593232	FALSE	FALSE
P31939	Bifunctional purine biosynthesis protein ATIC OS=Homo sapiens OX=9606 GN=ATIC PE=1 SV=3	-0.269272	0.212503	0.593232	FALSE	FALSE
P07910	Heterogeneous nuclear ribonucleoproteins C1/C2 OS=Homo sapiens OX=9606 GN=HNRNPC PE=1 SV=4	-0.269299	0.212771	0.593232	FALSE	FALSE
O75131	Copine-3 OS=Homo sapiens OX=9606 GN=CPNE3 PE=1 SV=1	-0.272078	0.212836	0.593232	FALSE	FALSE
Q9NTZ6	RNA-binding protein 12 OS=Homo sapiens OX=9606 GN=RBM12 PE=1 SV=1	0.468432	0.213803	0.593842	FALSE	FALSE
P84098	60S ribosomal protein L19 OS=Homo sapiens OX=9606 GN=RPL19 PE=1 SV=1	-0.582716	0.21383	0.593842	TRUE	FALSE
Q99816	Tumor susceptibility gene 101 protein OS=Homo sapiens OX=9606 GN=TSG101 PE=1 SV=2	-0.315691	0.214518	0.594675	FALSE	FALSE
Q5T6F2	Ubiquitin-associated protein 2 OS=Homo sapiens OX=9606 GN=UBAP2 PE=1 SV=1	-0.374748	0.215307	0.595785	FALSE	FALSE
Q8TD16	Protein bicaudal D homolog 2 OS=Homo sapiens OX=9606 GN=BICD2 PE=1 SV=1	0.366424	0.216847	0.597845	FALSE	FALSE
O60869	Endothelial differentiation-related factor 1 OS=Homo sapiens OX=9606 GN=EDF1 PE=1 SV=1	-0.363177	0.217123	0.597845	FALSE	FALSE
Q96QC0	Serine/threonine-protein phosphatase 1 regulatory subunit 10 OS=Homo sapiens OX=9606 GN=PPP1R10 PE=1 SV=1	-0.535576	0.218171	0.597845	FALSE	FALSE
Q12789	General transcription factor 3C polypeptide 1 OS=Homo sapiens OX=9606 GN=GTF3C1 PE=1 SV=4	-0.736494	0.218206	0.597845	FALSE	FALSE
Q9ULV4	Coronin-1C OS=Homo sapiens OX=9606 GN=CORO1C PE=1 SV=1	-0.284393	0.218526	0.597845	FALSE	FALSE
P54577	Tyrosine--tRNA ligase, cytoplasmic OS=Homo sapiens OX=9606 GN=YARS1 PE=1 SV=4	-0.219341	0.218686	0.597845	FALSE	FALSE
P15311	Ezrin OS=Homo sapiens OX=9606 GN=EZR PE=1 SV=4	-0.189203	0.218961	0.597845	FALSE	FALSE
Q96P11	28S rRNA (cytosine-C(5))-methyltransferase OS=Homo sapiens OX=9606 GN=NSUN5 PE=1 SV=2	-0.830091	0.220336	0.597845	FALSE	FALSE
Q96B97	SH3 domain-containing kinase-binding protein 1 OS=Homo sapiens OX=9606 GN=SH3KBP1 PE=1 SV=2	0.272457	0.221238	0.597845	FALSE	FALSE
P48643	T-complex protein 1 subunit epsilon OS=Homo sapiens OX=9606 GN=CCT5 PE=1 SV=1	-0.279009	0.221421	0.597845	FALSE	FALSE
Q9BXS5	AP-1 complex subunit mu-1 OS=Homo sapiens OX=9606 GN=AP1M1 PE=1 SV=3	-0.382449	0.222344	0.597845	FALSE	FALSE
P31946	14-3-3 protein beta/alpha OS=Homo sapiens OX=9606 GN=YWHAB PE=1 SV=3	-0.266975	0.22261	0.597845	FALSE	FALSE
P62280	40S ribosomal protein S11 OS=Homo sapiens OX=9606 GN=RPS11 PE=1 SV=3	-0.28005	0.222697	0.597845	TRUE	FALSE
P22626	Heterogeneous nuclear ribonucleoproteins A2/B1 OS=Homo sapiens OX=9606 GN=HNRNPA2B1 PE=1 SV=2	-0.180558	0.22323	0.597845	FALSE	FALSE
O60664	Perilipin-3 OS=Homo sapiens OX=9606 GN=PLIN3 PE=1 SV=3	-0.274284	0.223494	0.597845	FALSE	FALSE
Q2M389	WASH complex subunit 4 OS=Homo sapiens OX=9606 GN=WASHC4 PE=1 SV=2	0.532439	0.223532	0.597845	FALSE	FALSE
Q8WX93	Palladin OS=Homo sapiens OX=9606 GN=PALLD PE=1 SV=3	-0.281909	0.223817	0.597845	FALSE	FALSE
Q8N684	Cleavage and polyadenylation specificity factor subunit 7 OS=Homo sapiens OX=9606 GN=CPSF7 PE=1 SV=1	-0.30194	0.224182	0.597845	FALSE	FALSE
P22314	Ubiquitin-like modifier-activating enzyme 1 OS=Homo sapiens OX=9606 GN=UBA1 PE=1 SV=3	-0.258537	0.224344	0.597845	FALSE	FALSE
P05141	ADP/ATP translocase 2 OS=Homo sapiens OX=9606 GN=SLC25A5 PE=1 SV=7	-0.447	0.224386	0.597845	FALSE	TRUE
Q9BQG0	Myb-binding protein 1A OS=Homo sapiens OX=9606 GN=MYBBP1A PE=1 SV=2	0.218788	0.225645	0.597845	FALSE	FALSE
O95292	Vesicle-associated membrane protein-associated protein B/C OS=Homo sapiens OX=9606 GN=VAPB PE=1 SV=3	-0.360451	0.225921	0.597845	FALSE	FALSE
Q9NX02	NACHT, LRR and PYD domains-containing protein 2 OS=Homo sapiens OX=9606 GN=NLRP2 PE=1 SV=1	-0.279876	0.226598	0.597845	FALSE	FALSE
P62888	60S ribosomal protein L30 OS=Homo sapiens OX=9606 GN=RPL30 PE=1 SV=2	-0.190125	0.226805	0.597845	TRUE	FALSE
P14735	Insulin-degrading enzyme OS=Homo sapiens OX=9606 GN=IDE PE=1 SV=4	-0.204841	0.226908	0.597845	FALSE	FALSE
P54819	Adenylate kinase 2, mitochondrial OS=Homo sapiens OX=9606 GN=AK2 PE=1 SV=2	0.597241	0.227014	0.597845	FALSE	FALSE
Q8TEQ6	Gem-associated protein 5 OS=Homo sapiens OX=9606 GN=GEMIN5 PE=1 SV=3	-0.265239	0.227234	0.597845	FALSE	FALSE
Q8WVY7	Ubiquitin-like domain-containing CTD phosphatase 1 OS=Homo sapiens OX=9606 GN=UBLCP1 PE=1 SV=2	-0.314895	0.227356	0.597845	FALSE	FALSE
P10606	Cytochrome c oxidase subunit 5B, mitochondrial OS=Homo sapiens OX=9606 GN=COX5B PE=1 SV=2	0.294612	0.228976	0.597845	FALSE	FALSE
Q14974	Importin subunit beta-1 OS=Homo sapiens OX=9606 GN=KPNB1 PE=1 SV=2	-0.253564	0.229535	0.597845	FALSE	FALSE
Q13813	Spectrin alpha chain, non-erythrocytic 1 OS=Homo sapiens OX=9606 GN=SPTAN1 PE=1 SV=3	-0.195244	0.230375	0.597845	FALSE	FALSE
P30041	Peroxiredoxin-6 OS=Homo sapiens OX=9606 GN=PRDX6 PE=1 SV=3	-0.278126	0.230514	0.597845	FALSE	FALSE
Q92616	eIF-2-alpha kinase activator GCN1 OS=Homo sapiens OX=9606 GN=GCN1 PE=1 SV=6	-0.287754	0.230652	0.597845	TRUE	FALSE
Q9Y2W2	WW domain-binding protein 11 OS=Homo sapiens OX=9606 GN=WBP11 PE=1 SV=1	-0.302641	0.231257	0.597845	FALSE	FALSE
Q12965	Unconventional myosin-Ie OS=Homo sapiens OX=9606 GN=MYO1E PE=1 SV=2	-0.163873	0.231709	0.597845	FALSE	FALSE
Q12792	Twinfilin-1 OS=Homo sapiens OX=9606 GN=TWF1 PE=1 SV=3	-0.268223	0.232768	0.597845	FALSE	FALSE
P08670	Vimentin OS=Homo sapiens OX=9606 GN=VIM PE=1 SV=4	-0.264837	0.233094	0.597845	FALSE	FALSE
Q9NUQ8	ATP-binding cassette sub-family F member 3 OS=Homo sapiens OX=9606 GN=ABCF3 PE=1 SV=2	-0.498228	0.233203	0.597845	FALSE	FALSE
P31948	Stress-induced-phosphoprotein 1 OS=Homo sapiens OX=9606 GN=STIP1 PE=1 SV=1	-0.158968	0.233345	0.597845	FALSE	FALSE
P35579	Myosin-9 OS=Homo sapiens OX=9606 GN=MYH9 PE=1 SV=4	-0.267829	0.233678	0.597845	FALSE	FALSE
P30040	Endoplasmic reticulum resident protein 29 OS=Homo sapiens OX=9606 GN=ERP29 PE=1 SV=4	-0.216199	0.233694	0.597845	FALSE	FALSE
P12268	Inosine-5'-monophosphate dehydrogenase 2 OS=Homo sapiens OX=9606 GN=IMPDH2 PE=1 SV=2	-0.288686	0.234161	0.597845	FALSE	FALSE
Q9BSC4	Nucleolar protein 10 OS=Homo sapiens OX=9606 GN=NOL10 PE=1 SV=1	0.565537	0.234503	0.597845	FALSE	FALSE
P23921	Ribonucleoside-diphosphate reductase large subunit OS=Homo sapiens OX=9606 GN=RRM1 PE=1 SV=1	-0.238494	0.234606	0.597845	FALSE	FALSE
P60953	Cell division control protein 42 homolog OS=Homo sapiens OX=9606 GN=CDC42 PE=1 SV=2	-0.202071	0.235115	0.597845	FALSE	FALSE
Q8IVT2	Mitotic interactor and substrate of PLK1 OS=Homo sapiens OX=9606 GN=MISP PE=1 SV=1	-0.270947	0.235315	0.597845	FALSE	FALSE
Q99873	Protein arginine N-methyltransferase 1 OS=Homo sapiens OX=9606 GN=PRMT1 PE=1 SV=3	-0.212121	0.235977	0.597845	FALSE	FALSE
Q14914	Prostaglandin reductase 1 OS=Homo sapiens OX=9606 GN=PTGR1 PE=1 SV=2	-0.221461	0.236398	0.597845	FALSE	FALSE
P16401	Histone H1.5 OS=Homo sapiens OX=9606 GN=H1-5 PE=1 SV=3	-0.25908	0.236589	0.597845	FALSE	FALSE
Q02218	2-oxoglutarate dehydrogenase, mitochondrial OS=Homo sapiens OX=9606 GN=OGDH PE=1 SV=3	0.414315	0.236961	0.597845	FALSE	TRUE
Q9BVG8	Kinesin-like protein KIFC3 OS=Homo sapiens OX=9606 GN=KIFC3 PE=1 SV=4	0.488572	0.236966	0.597845	FALSE	FALSE
P68104	Elongation factor 1-alpha 1 OS=Homo sapiens OX=9606 GN=EEF1A1 PE=1 SV=1	-0.589893	0.236994	0.597845	TRUE	FALSE
Q9H307	Pinin OS=Homo sapiens OX=9606 GN=PNN PE=1 SV=5	-0.241912	0.237106	0.597845	FALSE	FALSE
P62826	GTP-binding nuclear protein Ran OS=Homo sapiens OX=9606 GN=RAN PE=1 SV=3	-0.268061	0.237602	0.597845	FALSE	FALSE
Q99613	Eukaryotic translation initiation factor 3 subunit C-like protein OS=Homo sapiens OX=9606 GN=EIF3CL PE=1 SV=1	-0.179537	0.237661	0.597845	FALSE	FALSE
P30530	Tyrosine-protein kinase receptor UFO OS=Homo sapiens OX=9606 GN=AXL PE=1 SV=4	-0.302333	0.237949	0.597845	FALSE	FALSE
P18858	DNA ligase 1 OS=Homo sapiens OX=9606 GN=LIG1 PE=1 SV=1	-0.309222	0.238555	0.597845	FALSE	FALSE
O43493	Trans-Golgi network integral membrane protein 2 OS=Homo sapiens OX=9606 GN=TGOLN2 PE=1 SV=4	-0.497866	0.23867	0.597845	FALSE	FALSE
Q63HN8	E3 ubiquitin-protein ligase RNF213 OS=Homo sapiens OX=9606 GN=RNF213 PE=1 SV=3	-0.276349	0.239487	0.598912	FALSE	FALSE
Q13616	Cullin-1 OS=Homo sapiens OX=9606 GN=CUL1 PE=1 SV=2	0.553574	0.24004	0.598972	FALSE	FALSE
Q9Y5M8	Signal recognition particle receptor subunit beta OS=Homo sapiens OX=9606 GN=SRPRB PE=1 SV=3	-0.206655	0.240575	0.598972	FALSE	FALSE
Q96CW1	AP-2 complex subunit mu OS=Homo sapiens OX=9606 GN=AP2M1 PE=1 SV=2	0.289786	0.240683	0.598972	FALSE	FALSE
P49327	Fatty acid synthase OS=Homo sapiens OX=9606 GN=FASN PE=1 SV=3	-0.259508	0.241331	0.599611	FALSE	FALSE
P11021	Endoplasmic reticulum chaperone BiP OS=Homo sapiens OX=9606 GN=HSPA5 PE=1 SV=2	-0.15309	0.243087	0.601064	FALSE	FALSE
P11908	Ribose-phosphate pyrophosphokinase 2 OS=Homo sapiens OX=9606 GN=PRPS2 PE=1 SV=2	-0.359482	0.24321	0.601064	FALSE	FALSE
P05121	Plasminogen activator inhibitor 1 OS=Homo sapiens OX=9606 GN=SERPINE1 PE=1 SV=1	0.237653	0.243492	0.601064	FALSE	FALSE
P22061	Protein-L-isoaspartate(D-aspartate) O-methyltransferase OS=Homo sapiens OX=9606 GN=PCMT1 PE=1 SV=4	-0.182186	0.244022	0.601064	FALSE	FALSE
P15531	Nucleoside diphosphate kinase A OS=Homo sapiens OX=9606 GN=NME1 PE=1 SV=1	-0.307396	0.244081	0.601064	FALSE	FALSE
P26358	DNA (cytosine-5)-methyltransferase 1 OS=Homo sapiens OX=9606 GN=DNMT1 PE=1 SV=2	-0.263432	0.244268	0.601064	FALSE	FALSE
P56545	C-terminal-binding protein 2 OS=Homo sapiens OX=9606 GN=CTBP2 PE=1 SV=1	0.778315	0.245175	0.601454	FALSE	FALSE
P29317	Ephrin type-A receptor 2 OS=Homo sapiens OX=9606 GN=EPHA2 PE=1 SV=2	-0.253482	0.245509	0.601454	FALSE	FALSE
Q8NI27	THO complex subunit 2 OS=Homo sapiens OX=9606 GN=THOC2 PE=1 SV=2	-0.481712	0.245603	0.601454	FALSE	FALSE
P63173	60S ribosomal protein L38 OS=Homo sapiens OX=9606 GN=RPL38 PE=1 SV=2	-0.498404	0.246747	0.602683	TRUE	FALSE
P48047	ATP synthase subunit O, mitochondrial OS=Homo sapiens OX=9606 GN=ATP5PO PE=1 SV=1	-0.301437	0.247359	0.602683	FALSE	FALSE
O15294	UDP-N-acetylglucosamine--peptide N-acetylglucosaminyltransferase 110 kDa subunit OS=Homo sapiens OX=9606 GN=OGT PE=1 SV=3	0.342018	0.248239	0.602683	FALSE	FALSE
P61981	14-3-3 protein gamma OS=Homo sapiens OX=9606 GN=YWHAG PE=1 SV=2	-0.242794	0.248391	0.602683	FALSE	FALSE
P42704	Leucine-rich PPR motif-containing protein, mitochondrial OS=Homo sapiens OX=9606 GN=LRPPRC PE=1 SV=3	-0.271771	0.248841	0.602683	FALSE	TRUE
O94901	SUN domain-containing protein 1 OS=Homo sapiens OX=9606 GN=SUN1 PE=1 SV=3	-0.482057	0.249002	0.602683	FALSE	FALSE
P23528	Cofilin-1 OS=Homo sapiens OX=9606 GN=CFL1 PE=1 SV=3	-0.196162	0.249211	0.602683	FALSE	FALSE
Q9H2P0	Activity-dependent neuroprotector homeobox protein OS=Homo sapiens OX=9606 GN=ADNP PE=1 SV=1	-0.342858	0.249879	0.602683	FALSE	FALSE
Q9BYN8	28S ribosomal protein S26, mitochondrial OS=Homo sapiens OX=9606 GN=MRPS26 PE=1 SV=1	0.737827	0.250251	0.602683	FALSE	TRUE
Q9GZZ1	N-alpha-acetyltransferase 50 OS=Homo sapiens OX=9606 GN=NAA50 PE=1 SV=1	-0.252014	0.250672	0.602683	FALSE	FALSE
Q13610	Periodic tryptophan protein 1 homolog OS=Homo sapiens OX=9606 GN=PWP1 PE=1 SV=1	0.49282	0.25075	0.602683	FALSE	FALSE
P48509	CD151 antigen OS=Homo sapiens OX=9606 GN=CD151 PE=1 SV=3	-0.260962	0.251011	0.602683	FALSE	FALSE
P63000	Ras-related C3 botulinum toxin substrate 1 OS=Homo sapiens OX=9606 GN=RAC1 PE=1 SV=1	-0.213904	0.251417	0.602683	FALSE	FALSE
P39748	Flap endonuclease 1 OS=Homo sapiens OX=9606 GN=FEN1 PE=1 SV=1	-0.310916	0.25245	0.602683	FALSE	FALSE
O95470	Sphingosine-1-phosphate lyase 1 OS=Homo sapiens OX=9606 GN=SGPL1 PE=1 SV=3	-0.280475	0.253111	0.602683	FALSE	FALSE
P49642	DNA primase small subunit OS=Homo sapiens OX=9606 GN=PRIM1 PE=1 SV=1	-0.345223	0.253221	0.602683	FALSE	FALSE
Q14157	Ubiquitin-associated protein 2-like OS=Homo sapiens OX=9606 GN=UBAP2L PE=1 SV=2	-0.415791	0.253506	0.602683	FALSE	FALSE
Q15233	Non-POU domain-containing octamer-binding protein OS=Homo sapiens OX=9606 GN=NONO PE=1 SV=4	-0.241151	0.253528	0.602683	FALSE	FALSE
P51991	Heterogeneous nuclear ribonucleoprotein A3 OS=Homo sapiens OX=9606 GN=HNRNPA3 PE=1 SV=2	-0.245672	0.253575	0.602683	FALSE	FALSE
O60256	Phosphoribosyl pyrophosphate synthase-associated protein 2 OS=Homo sapiens OX=9606 GN=PRPSAP2 PE=1 SV=1	-0.470326	0.25473	0.603561	FALSE	FALSE
Q9UNM6	26S proteasome non-ATPase regulatory subunit 13 OS=Homo sapiens OX=9606 GN=PSMD13 PE=1 SV=2	-0.200348	0.254732	0.603561	FALSE	FALSE
P05198	Eukaryotic translation initiation factor 2 subunit 1 OS=Homo sapiens OX=9606 GN=EIF2S1 PE=1 SV=3	-0.207245	0.256507	0.606829	FALSE	FALSE
P04844	Dolichyl-diphosphooligosaccharide--protein glycosyltransferase subunit 2 OS=Homo sapiens OX=9606 GN=RPN2 PE=1 SV=3	-0.245412	0.257126	0.607282	FALSE	FALSE
Q9BY77	Polymerase delta-interacting protein 3 OS=Homo sapiens OX=9606 GN=POLDIP3 PE=1 SV=2	-0.472384	0.257693	0.607282	FALSE	FALSE
Q92887	Canalicular multispecific organic anion transporter 1 OS=Homo sapiens OX=9606 GN=ABCC2 PE=1 SV=3	0.777592	0.257887	0.607282	FALSE	FALSE
Q9Y265	RuvB-like 1 OS=Homo sapiens OX=9606 GN=RUVBL1 PE=1 SV=1	-0.266998	0.25895	0.60885	FALSE	FALSE
Q15067	Peroxisomal acyl-coenzyme A oxidase 1 OS=Homo sapiens OX=9606 GN=ACOX1 PE=1 SV=3	-0.572754	0.259747	0.609789	FALSE	FALSE
P45880	Voltage-dependent anion-selective channel protein 2 OS=Homo sapiens OX=9606 GN=VDAC2 PE=1 SV=2	-0.281044	0.261116	0.611422	FALSE	TRUE
P08962	CD63 antigen OS=Homo sapiens OX=9606 GN=CD63 PE=1 SV=2	-0.245996	0.261445	0.611422	FALSE	FALSE
P63151	Serine/threonine-protein phosphatase 2A 55 kDa regulatory subunit B alpha isoform OS=Homo sapiens OX=9606 GN=PPP2R2A PE=1 SV=1	0.214651	0.262291	0.611422	FALSE	FALSE
O43395	U4/U6 small nuclear ribonucleoprotein Prp3 OS=Homo sapiens OX=9606 GN=PRPF3 PE=1 SV=2	0.207308	0.263537	0.611422	FALSE	FALSE
P13861	cAMP-dependent protein kinase type II-alpha regulatory subunit OS=Homo sapiens OX=9606 GN=PRKAR2A PE=1 SV=2	-0.359027	0.264417	0.611422	FALSE	FALSE
Q9HAV7	GrpE protein homolog 1, mitochondrial OS=Homo sapiens OX=9606 GN=GRPEL1 PE=1 SV=2	-0.414549	0.264446	0.611422	FALSE	TRUE
P34932	Heat shock 70 kDa protein 4 OS=Homo sapiens OX=9606 GN=HSPA4 PE=1 SV=4	-0.232792	0.264985	0.611422	FALSE	FALSE
P38159	RNA-binding motif protein, X chromosome OS=Homo sapiens OX=9606 GN=RBMX PE=1 SV=3	-0.189305	0.265199	0.611422	FALSE	FALSE
Q96RP9	Elongation factor G, mitochondrial OS=Homo sapiens OX=9606 GN=GFM1 PE=1 SV=2	-0.428287	0.265202	0.611422	FALSE	TRUE
P11413	Glucose-6-phosphate 1-dehydrogenase OS=Homo sapiens OX=9606 GN=G6PD PE=1 SV=4	-0.176832	0.265898	0.611422	FALSE	FALSE
Q03169	Tumor necrosis factor alpha-induced protein 2 OS=Homo sapiens OX=9606 GN=TNFAIP2 PE=1 SV=2	-0.456882	0.266536	0.611422	FALSE	FALSE
Q96I24	Far upstream element-binding protein 3 OS=Homo sapiens OX=9606 GN=FUBP3 PE=1 SV=2	-0.370205	0.266659	0.611422	FALSE	FALSE
P62249	40S ribosomal protein S16 OS=Homo sapiens OX=9606 GN=RPS16 PE=1 SV=2	-0.209197	0.267995	0.611422	TRUE	FALSE
Q9Y3B7	39S ribosomal protein L11, mitochondrial OS=Homo sapiens OX=9606 GN=MRPL11 PE=1 SV=1	-0.249456	0.268875	0.611422	FALSE	TRUE
P04083	Annexin A1 OS=Homo sapiens OX=9606 GN=ANXA1 PE=1 SV=2	-0.189302	0.268931	0.611422	FALSE	FALSE
P51570	Galactokinase OS=Homo sapiens OX=9606 GN=GALK1 PE=1 SV=1	-0.281922	0.268988	0.611422	FALSE	FALSE
P27797	Calreticulin OS=Homo sapiens OX=9606 GN=CALR PE=1 SV=1	-0.250397	0.269374	0.611422	FALSE	FALSE
P00390	Glutathione reductase, mitochondrial OS=Homo sapiens OX=9606 GN=GSR PE=1 SV=2	-0.274767	0.2694	0.611422	FALSE	TRUE
Q9Y490	Talin-1 OS=Homo sapiens OX=9606 GN=TLN1 PE=1 SV=3	-0.148811	0.269508	0.611422	FALSE	FALSE
Q9Y263	Phospholipase A-2-activating protein OS=Homo sapiens OX=9606 GN=PLAA PE=1 SV=2	-0.225327	0.269552	0.611422	FALSE	FALSE
P09493	Tropomyosin alpha-1 chain OS=Homo sapiens OX=9606 GN=TPM1 PE=1 SV=2	-0.167404	0.269588	0.611422	FALSE	FALSE
P49368	T-complex protein 1 subunit gamma OS=Homo sapiens OX=9606 GN=CCT3 PE=1 SV=4	-0.235337	0.2698	0.611422	FALSE	FALSE
P53041	Serine/threonine-protein phosphatase 5 OS=Homo sapiens OX=9606 GN=PPP5C PE=1 SV=1	-0.273119	0.270156	0.611422	FALSE	FALSE
P14854	Cytochrome c oxidase subunit 6B1 OS=Homo sapiens OX=9606 GN=COX6B1 PE=1 SV=2	-0.153381	0.270287	0.611422	FALSE	FALSE
Q96I99	Succinate--CoA ligase [GDP-forming] subunit beta, mitochondrial OS=Homo sapiens OX=9606 GN=SUCLG2 PE=1 SV=2	-0.464984	0.27098	0.611422	FALSE	TRUE
P18669	Phosphoglycerate mutase 1 OS=Homo sapiens OX=9606 GN=PGAM1 PE=1 SV=2	-0.177271	0.271459	0.611422	FALSE	FALSE
P06748	Nucleophosmin OS=Homo sapiens OX=9606 GN=NPM1 PE=1 SV=2	-0.185198	0.271505	0.611422	FALSE	FALSE
Q3KQU3	MAP7 domain-containing protein 1 OS=Homo sapiens OX=9606 GN=MAP7D1 PE=1 SV=1	-0.307114	0.271861	0.611422	FALSE	FALSE
P78316	Nucleolar protein 14 OS=Homo sapiens OX=9606 GN=NOP14 PE=1 SV=3	0.781426	0.272072	0.611422	FALSE	FALSE
Q6ZWJ1	Syntaxin-binding protein 4 OS=Homo sapiens OX=9606 GN=STXBP4 PE=1 SV=2	-0.453497	0.272408	0.611422	FALSE	FALSE
P40925	Malate dehydrogenase, cytoplasmic OS=Homo sapiens OX=9606 GN=MDH1 PE=1 SV=4	-0.23208	0.273608	0.612453	FALSE	FALSE
Q5SSJ5	Heterochromatin protein 1-binding protein 3 OS=Homo sapiens OX=9606 GN=HP1BP3 PE=1 SV=1	-0.229821	0.274042	0.612453	FALSE	FALSE
P35241	Radixin OS=Homo sapiens OX=9606 GN=RDX PE=1 SV=1	-0.233768	0.274068	0.612453	FALSE	FALSE
P51148	Ras-related protein Rab-5C OS=Homo sapiens OX=9606 GN=RAB5C PE=1 SV=2	-0.237847	0.275056	0.612453	FALSE	FALSE
Q9UK76	Jupiter microtubule associated homolog 1 OS=Homo sapiens OX=9606 GN=JPT1 PE=1 SV=3	-0.24559	0.275981	0.612453	FALSE	FALSE
Q13283	Ras GTPase-activating protein-binding protein 1 OS=Homo sapiens OX=9606 GN=G3BP1 PE=1 SV=1	-0.245869	0.276491	0.612453	FALSE	FALSE
Q96EY1	DnaJ homolog subfamily A member 3, mitochondrial OS=Homo sapiens OX=9606 GN=DNAJA3 PE=1 SV=2	0.384287	0.276522	0.612453	FALSE	TRUE
P28838	Cytosol aminopeptidase OS=Homo sapiens OX=9606 GN=LAP3 PE=1 SV=3	-0.237974	0.276578	0.612453	FALSE	FALSE
Q5VW32	BRO1 domain-containing protein BROX OS=Homo sapiens OX=9606 GN=BROX PE=1 SV=1	-0.275264	0.276729	0.612453	FALSE	FALSE
P35268	60S ribosomal protein L22 OS=Homo sapiens OX=9606 GN=RPL22 PE=1 SV=2	-0.250157	0.276862	0.612453	TRUE	FALSE
Q9BW27	Nuclear pore complex protein Nup85 OS=Homo sapiens OX=9606 GN=NUP85 PE=1 SV=1	-0.491322	0.277775	0.613469	FALSE	FALSE
O00232	26S proteasome non-ATPase regulatory subunit 12 OS=Homo sapiens OX=9606 GN=PSMD12 PE=1 SV=3	-0.23491	0.278122	0.613469	FALSE	FALSE
Q00341	Vigilin OS=Homo sapiens OX=9606 GN=HDLBP PE=1 SV=2	-0.232283	0.279256	0.613695	FALSE	FALSE
P39687	Acidic leucine-rich nuclear phosphoprotein 32 family member A OS=Homo sapiens OX=9606 GN=ANP32A PE=1 SV=1	-0.450008	0.279604	0.613695	FALSE	FALSE
P56192	Methionine--tRNA ligase, cytoplasmic OS=Homo sapiens OX=9606 GN=MARS1 PE=1 SV=2	-0.271208	0.279811	0.613695	FALSE	FALSE
O75390	Citrate synthase, mitochondrial OS=Homo sapiens OX=9606 GN=CS PE=1 SV=2	-0.228503	0.280267	0.613695	FALSE	TRUE
Q9NUQ6	SPATS2-like protein OS=Homo sapiens OX=9606 GN=SPATS2L PE=1 SV=2	0.736936	0.280686	0.613695	FALSE	FALSE
P35232	Prohibitin OS=Homo sapiens OX=9606 GN=PHB PE=1 SV=1	-0.251076	0.280928	0.613695	FALSE	FALSE
P22234	Multifunctional protein ADE2 OS=Homo sapiens OX=9606 GN=PAICS PE=1 SV=3	-0.23324	0.2814	0.613695	FALSE	FALSE
Q9BZE1	39S ribosomal protein L37, mitochondrial OS=Homo sapiens OX=9606 GN=MRPL37 PE=1 SV=2	0.635243	0.281932	0.613695	FALSE	TRUE
P13073	Cytochrome c oxidase subunit 4 isoform 1, mitochondrial OS=Homo sapiens OX=9606 GN=COX4I1 PE=1 SV=1	-0.231908	0.282501	0.613695	FALSE	FALSE
P52209	6-phosphogluconate dehydrogenase, decarboxylating OS=Homo sapiens OX=9606 GN=PGD PE=1 SV=3	-0.171394	0.282653	0.613695	FALSE	FALSE
P46777	60S ribosomal protein L5 OS=Homo sapiens OX=9606 GN=RPL5 PE=1 SV=3	-0.25418	0.282816	0.613695	TRUE	FALSE
P78371	T-complex protein 1 subunit beta OS=Homo sapiens OX=9606 GN=CCT2 PE=1 SV=4	-0.18644	0.283368	0.613695	FALSE	FALSE
P04632	Calpain small subunit 1 OS=Homo sapiens OX=9606 GN=CAPNS1 PE=1 SV=1	0.578241	0.283711	0.613695	FALSE	FALSE
Q12905	Interleukin enhancer-binding factor 2 OS=Homo sapiens OX=9606 GN=ILF2 PE=1 SV=2	-0.200445	0.283829	0.613695	FALSE	FALSE
P07942	Laminin subunit beta-1 OS=Homo sapiens OX=9606 GN=LAMB1 PE=1 SV=2	-0.168108	0.284242	0.613723	FALSE	FALSE
Q9H0D6	5'-3' exoribonuclease 2 OS=Homo sapiens OX=9606 GN=XRN2 PE=1 SV=1	0.402794	0.285719	0.613813	FALSE	FALSE
O75083	WD repeat-containing protein 1 OS=Homo sapiens OX=9606 GN=WDR1 PE=1 SV=4	-0.140657	0.286141	0.613813	FALSE	FALSE
Q01650	Large neutral amino acids transporter small subunit 1 OS=Homo sapiens OX=9606 GN=SLC7A5 PE=1 SV=2	-0.247911	0.286535	0.613813	FALSE	FALSE
P00352	Retinal dehydrogenase 1 OS=Homo sapiens OX=9606 GN=ALDH1A1 PE=1 SV=2	-0.229916	0.286881	0.613813	FALSE	FALSE
P53350	Serine/threonine-protein kinase PLK1 OS=Homo sapiens OX=9606 GN=PLK1 PE=1 SV=1	-0.247819	0.286906	0.613813	FALSE	FALSE
P51858	Hepatoma-derived growth factor OS=Homo sapiens OX=9606 GN=HDGF PE=1 SV=1	0.476253	0.287048	0.613813	FALSE	FALSE
Q07065	Cytoskeleton-associated protein 4 OS=Homo sapiens OX=9606 GN=CKAP4 PE=1 SV=2	-0.141198	0.287087	0.613813	FALSE	FALSE
Q9NVS9	Pyridoxine-5'-phosphate oxidase OS=Homo sapiens OX=9606 GN=PNPO PE=1 SV=1	-0.350127	0.288273	0.615491	FALSE	FALSE
Q9Y3A5	Ribosome maturation protein SBDS OS=Homo sapiens OX=9606 GN=SBDS PE=1 SV=4	-0.331243	0.288789	0.615734	FALSE	FALSE
P24534	Elongation factor 1-beta OS=Homo sapiens OX=9606 GN=EEF1B2 PE=1 SV=3	-0.384876	0.290534	0.617869	FALSE	FALSE
O95347	Structural maintenance of chromosomes protein 2 OS=Homo sapiens OX=9606 GN=SMC2 PE=1 SV=2	-0.177128	0.290596	0.617869	FALSE	FALSE
Q13347	Eukaryotic translation initiation factor 3 subunit I OS=Homo sapiens OX=9606 GN=EIF3I PE=1 SV=1	-0.190343	0.29213	0.61812	FALSE	FALSE
P22570	NADPH:adrenodoxin oxidoreductase, mitochondrial OS=Homo sapiens OX=9606 GN=FDXR PE=1 SV=3	-0.430706	0.292139	0.61812	FALSE	TRUE
P23458	Tyrosine-protein kinase JAK1 OS=Homo sapiens OX=9606 GN=JAK1 PE=1 SV=2	-0.262009	0.2926	0.61812	FALSE	FALSE
O60716	Catenin delta-1 OS=Homo sapiens OX=9606 GN=CTNND1 PE=1 SV=1	-0.229966	0.292944	0.61812	FALSE	FALSE
P04183	Thymidine kinase, cytosolic OS=Homo sapiens OX=9606 GN=TK1 PE=1 SV=2	-0.479415	0.292984	0.61812	FALSE	FALSE
P84090	Enhancer of rudimentary homolog OS=Homo sapiens OX=9606 GN=ERH PE=1 SV=1	-0.439307	0.293753	0.61812	FALSE	FALSE
O00468	Agrin OS=Homo sapiens OX=9606 GN=AGRN PE=1 SV=6	-0.517951	0.293809	0.61812	FALSE	FALSE
P06733	Alpha-enolase OS=Homo sapiens OX=9606 GN=ENO1 PE=1 SV=2	-0.262126	0.29394	0.61812	FALSE	FALSE
P14625	Endoplasmin OS=Homo sapiens OX=9606 GN=HSP90B1 PE=1 SV=1	-0.161039	0.294639	0.6184	FALSE	FALSE
P20810	Calpastatin OS=Homo sapiens OX=9606 GN=CAST PE=1 SV=4	-0.216435	0.295353	0.6184	FALSE	FALSE
Q96RT1	Erbin OS=Homo sapiens OX=9606 GN=ERBIN PE=1 SV=2	-0.559595	0.295589	0.6184	FALSE	FALSE
Q9HDC9	Adipocyte plasma membrane-associated protein OS=Homo sapiens OX=9606 GN=APMAP PE=1 SV=2	-0.247304	0.295727	0.6184	FALSE	FALSE
P12814	Alpha-actinin-1 OS=Homo sapiens OX=9606 GN=ACTN1 PE=1 SV=2	-0.188359	0.296173	0.6184	FALSE	FALSE
P05026	Sodium/potassium-transporting ATPase subunit beta-1 OS=Homo sapiens OX=9606 GN=ATP1B1 PE=1 SV=1	-0.426355	0.296905	0.6184	FALSE	FALSE
Q02241	Kinesin-like protein KIF23 OS=Homo sapiens OX=9606 GN=KIF23 PE=1 SV=3	-0.870703	0.297306	0.6184	FALSE	FALSE
Q9UJU6	Drebrin-like protein OS=Homo sapiens OX=9606 GN=DBNL PE=1 SV=1	-0.217757	0.297849	0.6184	FALSE	FALSE
O76094	Signal recognition particle subunit SRP72 OS=Homo sapiens OX=9606 GN=SRP72 PE=1 SV=3	-0.259743	0.297958	0.6184	FALSE	FALSE
Q9UKD2	mRNA turnover protein 4 homolog OS=Homo sapiens OX=9606 GN=MRTO4 PE=1 SV=2	-0.303745	0.298107	0.6184	FALSE	FALSE
Q9BZZ5	Apoptosis inhibitor 5 OS=Homo sapiens OX=9606 GN=API5 PE=1 SV=3	-0.30029	0.299344	0.620128	FALSE	FALSE
P24928	DNA-directed RNA polymerase II subunit RPB1 OS=Homo sapiens OX=9606 GN=POLR2A PE=1 SV=2	0.179857	0.301142	0.62301	FALSE	FALSE
Q9BXJ9	N-alpha-acetyltransferase 15, NatA auxiliary subunit OS=Homo sapiens OX=9606 GN=NAA15 PE=1 SV=1	0.296869	0.30335	0.626134	FALSE	FALSE
Q9H8H0	Nucleolar protein 11 OS=Homo sapiens OX=9606 GN=NOL11 PE=1 SV=1	-0.218432	0.303469	0.626134	FALSE	FALSE
Q99627	COP9 signalosome complex subunit 8 OS=Homo sapiens OX=9606 GN=COPS8 PE=1 SV=1	0.381803	0.304339	0.627086	FALSE	FALSE
Q99567	Nuclear pore complex protein Nup88 OS=Homo sapiens OX=9606 GN=NUP88 PE=1 SV=2	-0.247815	0.305893	0.629359	FALSE	FALSE
O76021	Ribosomal L1 domain-containing protein 1 OS=Homo sapiens OX=9606 GN=RSL1D1 PE=1 SV=3	-0.214291	0.306263	0.629359	TRUE	FALSE
P11172	Uridine 5'-monophosphate synthase OS=Homo sapiens OX=9606 GN=UMPS PE=1 SV=1	-0.328008	0.30681	0.629637	FALSE	FALSE
Q15181	Inorganic pyrophosphatase OS=Homo sapiens OX=9606 GN=PPA1 PE=1 SV=2	-0.261068	0.307342	0.629887	FALSE	FALSE
P35580	Myosin-10 OS=Homo sapiens OX=9606 GN=MYH10 PE=1 SV=3	0.399493	0.309118	0.632033	FALSE	FALSE
Q6P1J9	Parafibromin OS=Homo sapiens OX=9606 GN=CDC73 PE=1 SV=1	-0.596685	0.309214	0.632033	FALSE	FALSE
Q9HD20	Endoplasmic reticulum transmembrane helix translocase OS=Homo sapiens OX=9606 GN=ATP13A1 PE=1 SV=2	-0.502371	0.312895	0.638526	FALSE	FALSE
P23919	Thymidylate kinase OS=Homo sapiens OX=9606 GN=DTYMK PE=1 SV=4	-0.431733	0.313224	0.638526	FALSE	TRUE
P50502	Hsc70-interacting protein OS=Homo sapiens OX=9606 GN=ST13 PE=1 SV=2	-0.229094	0.313994	0.63897	FALSE	FALSE
Q9UQ80	Proliferation-associated protein 2G4 OS=Homo sapiens OX=9606 GN=PA2G4 PE=1 SV=3	-0.236429	0.314275	0.63897	FALSE	FALSE
Q9Y3Y2	Chromatin target of PRMT1 protein OS=Homo sapiens OX=9606 GN=CHTOP PE=1 SV=2	-0.270097	0.316153	0.641181	FALSE	FALSE
P17931	Galectin-3 OS=Homo sapiens OX=9606 GN=LGALS3 PE=1 SV=5	0.167802	0.316477	0.641181	FALSE	FALSE
Q9NV06	DDB1- and CUL4-associated factor 13 OS=Homo sapiens OX=9606 GN=DCAF13 PE=1 SV=2	-0.24434	0.316617	0.641181	FALSE	FALSE
P27708	CAD protein OS=Homo sapiens OX=9606 GN=CAD PE=1 SV=3	-0.257926	0.318899	0.644341	FALSE	FALSE
P14866	Heterogeneous nuclear ribonucleoprotein L OS=Homo sapiens OX=9606 GN=HNRNPL PE=1 SV=2	-0.207714	0.319392	0.644341	FALSE	FALSE
P23258	Tubulin gamma-1 chain OS=Homo sapiens OX=9606 GN=TUBG1 PE=1 SV=2	-0.150174	0.319439	0.644341	FALSE	FALSE
Q92522	Histone H1.10 OS=Homo sapiens OX=9606 GN=H1-10 PE=1 SV=1	-0.207724	0.320798	0.646233	FALSE	FALSE
P49756	RNA-binding protein 25 OS=Homo sapiens OX=9606 GN=RBM25 PE=1 SV=3	1.00876	0.321702	0.646607	FALSE	FALSE
Q9NR12	PDZ and LIM domain protein 7 OS=Homo sapiens OX=9606 GN=PDLIM7 PE=1 SV=1	-0.219724	0.321827	0.646607	FALSE	FALSE
P25789	Proteasome subunit alpha type-4 OS=Homo sapiens OX=9606 GN=PSMA4 PE=1 SV=1	-0.35293	0.322433	0.646671	FALSE	FALSE
P41252	Isoleucine--tRNA ligase, cytoplasmic OS=Homo sapiens OX=9606 GN=IARS1 PE=1 SV=2	-0.268206	0.322703	0.646671	FALSE	FALSE
Q9C0C2	182 kDa tankyrase-1-binding protein OS=Homo sapiens OX=9606 GN=TNKS1BP1 PE=1 SV=4	-0.216042	0.323735	0.647892	FALSE	FALSE
P15924	Desmoplakin OS=Homo sapiens OX=9606 GN=DSP PE=1 SV=3	-0.461415	0.324667	0.64891	FALSE	FALSE
P15144	Aminopeptidase N OS=Homo sapiens OX=9606 GN=ANPEP PE=1 SV=4	0.551422	0.326168	0.649884	FALSE	FALSE
O14578	Citron Rho-interacting kinase OS=Homo sapiens OX=9606 GN=CIT PE=1 SV=2	0.370075	0.326881	0.649884	FALSE	FALSE
Q16698	2,4-dienoyl-CoA reductase [(3E)-enoyl-CoA-producing], mitochondrial OS=Homo sapiens OX=9606 GN=DECR1 PE=1 SV=1	-0.249951	0.326929	0.649884	FALSE	TRUE
Q7L014	Probable ATP-dependent RNA helicase DDX46 OS=Homo sapiens OX=9606 GN=DDX46 PE=1 SV=2	0.290602	0.327797	0.649884	FALSE	FALSE
Q9HC35	Echinoderm microtubule-associated protein-like 4 OS=Homo sapiens OX=9606 GN=EML4 PE=1 SV=3	-0.220431	0.328219	0.649884	FALSE	FALSE
P37268	Squalene synthase OS=Homo sapiens OX=9606 GN=FDFT1 PE=1 SV=1	0.286052	0.329335	0.649884	FALSE	FALSE
Q9BVK6	Transmembrane emp24 domain-containing protein 9 OS=Homo sapiens OX=9606 GN=TMED9 PE=1 SV=2	-0.285295	0.329835	0.649884	FALSE	FALSE
Q9UBT2	SUMO-activating enzyme subunit 2 OS=Homo sapiens OX=9606 GN=UBA2 PE=1 SV=2	-0.234019	0.329866	0.649884	FALSE	FALSE
Q15717	ELAV-like protein 1 OS=Homo sapiens OX=9606 GN=ELAVL1 PE=1 SV=2	-0.207444	0.330018	0.649884	FALSE	FALSE
P23381	Tryptophan--tRNA ligase, cytoplasmic OS=Homo sapiens OX=9606 GN=WARS1 PE=1 SV=2	-0.241675	0.330298	0.649884	FALSE	FALSE
P08238	Heat shock protein HSP 90-beta OS=Homo sapiens OX=9606 GN=HSP90AB1 PE=1 SV=4	-0.222034	0.330699	0.649884	FALSE	FALSE
P27348	14-3-3 protein theta OS=Homo sapiens OX=9606 GN=YWHAQ PE=1 SV=1	-0.15168	0.330735	0.649884	FALSE	FALSE
P50991	T-complex protein 1 subunit delta OS=Homo sapiens OX=9606 GN=CCT4 PE=1 SV=4	-0.209621	0.331167	0.649884	FALSE	FALSE
P52815	39S ribosomal protein L12, mitochondrial OS=Homo sapiens OX=9606 GN=MRPL12 PE=1 SV=2	-0.412016	0.331399	0.649884	FALSE	TRUE
Q00839	Heterogeneous nuclear ribonucleoprotein U OS=Homo sapiens OX=9606 GN=HNRNPU PE=1 SV=6	-0.203776	0.331876	0.649884	FALSE	FALSE
Q07960	Rho GTPase-activating protein 1 OS=Homo sapiens OX=9606 GN=ARHGAP1 PE=1 SV=1	-0.149085	0.333333	0.649884	FALSE	FALSE
Q13561	Dynactin subunit 2 OS=Homo sapiens OX=9606 GN=DCTN2 PE=1 SV=4	-0.210315	0.334128	0.649884	FALSE	FALSE
P00367	Glutamate dehydrogenase 1, mitochondrial OS=Homo sapiens OX=9606 GN=GLUD1 PE=1 SV=2	-0.39483	0.334244	0.649884	FALSE	TRUE
Q15637	Splicing factor 1 OS=Homo sapiens OX=9606 GN=SF1 PE=1 SV=4	-0.280155	0.334516	0.649884	FALSE	FALSE
Q15149	Plectin OS=Homo sapiens OX=9606 GN=PLEC PE=1 SV=3	-0.214773	0.334702	0.649884	FALSE	FALSE
P09936	Ubiquitin carboxyl-terminal hydrolase isozyme L1 OS=Homo sapiens OX=9606 GN=UCHL1 PE=1 SV=2	-0.206387	0.334729	0.649884	FALSE	FALSE
P62136	Serine/threonine-protein phosphatase PP1-alpha catalytic subunit OS=Homo sapiens OX=9606 GN=PPP1CA PE=1 SV=1	-0.229433	0.334937	0.649884	FALSE	FALSE
Q99832	T-complex protein 1 subunit eta OS=Homo sapiens OX=9606 GN=CCT7 PE=1 SV=2	-0.252308	0.334999	0.649884	FALSE	FALSE
Q01469	Fatty acid-binding protein 5 OS=Homo sapiens OX=9606 GN=FABP5 PE=1 SV=3	-0.169022	0.335328	0.649884	FALSE	FALSE
Q13162	Peroxiredoxin-4 OS=Homo sapiens OX=9606 GN=PRDX4 PE=1 SV=1	-0.168659	0.335884	0.650139	FALSE	FALSE
P46977	Dolichyl-diphosphooligosaccharide--protein glycosyltransferase subunit STT3A OS=Homo sapiens OX=9606 GN=STT3A PE=1 SV=2	-0.204406	0.337729	0.651728	FALSE	FALSE
Q9BVJ6	U3 small nucleolar RNA-associated protein 14 homolog A OS=Homo sapiens OX=9606 GN=UTP14A PE=1 SV=1	-0.228223	0.338051	0.651728	FALSE	FALSE
Q8WUM0	Nuclear pore complex protein Nup133 OS=Homo sapiens OX=9606 GN=NUP133 PE=1 SV=2	0.878332	0.338099	0.651728	FALSE	FALSE
P51648	Aldehyde dehydrogenase family 3 member A2 OS=Homo sapiens OX=9606 GN=ALDH3A2 PE=1 SV=1	-0.847485	0.338522	0.651728	FALSE	FALSE
O43172	U4/U6 small nuclear ribonucleoprotein Prp4 OS=Homo sapiens OX=9606 GN=PRPF4 PE=1 SV=2	-0.17951	0.33883	0.651728	FALSE	FALSE
Q04760	Lactoylglutathione lyase OS=Homo sapiens OX=9606 GN=GLO1 PE=1 SV=4	-0.267857	0.340006	0.653083	FALSE	FALSE
O15067	Phosphoribosylformylglycinamidine synthase OS=Homo sapiens OX=9606 GN=PFAS PE=1 SV=4	-0.172166	0.341459	0.653083	FALSE	FALSE
Q9ULD2	Microtubule-associated tumor suppressor 1 OS=Homo sapiens OX=9606 GN=MTUS1 PE=1 SV=2	0.531687	0.341832	0.653083	FALSE	FALSE
O60884	DnaJ homolog subfamily A member 2 OS=Homo sapiens OX=9606 GN=DNAJA2 PE=1 SV=1	-0.163334	0.342092	0.653083	FALSE	FALSE
Q8WUM4	Programmed cell death 6-interacting protein OS=Homo sapiens OX=9606 GN=PDCD6IP PE=1 SV=1	-0.200294	0.342326	0.653083	FALSE	FALSE
P35658	Nuclear pore complex protein Nup214 OS=Homo sapiens OX=9606 GN=NUP214 PE=1 SV=2	0.201545	0.342426	0.653083	FALSE	FALSE
O95602	DNA-directed RNA polymerase I subunit RPA1 OS=Homo sapiens OX=9606 GN=POLR1A PE=1 SV=2	0.584758	0.342517	0.653083	FALSE	FALSE
P33176	Kinesin-1 heavy chain OS=Homo sapiens OX=9606 GN=KIF5B PE=1 SV=1	-0.196509	0.343484	0.654113	FALSE	FALSE
Q53FA7	Quinone oxidoreductase PIG3 OS=Homo sapiens OX=9606 GN=TP53I3 PE=1 SV=2	0.471709	0.34591	0.657651	FALSE	FALSE
E9PAV3	Nascent polypeptide-associated complex subunit alpha OS=Homo sapiens OX=9606 GN=NACA PE=1 SV=1	-0.39551	0.3462	0.657651	FALSE	FALSE
P30838	Aldehyde dehydrogenase, dimeric NADP-preferring OS=Homo sapiens OX=9606 GN=ALDH3A1 PE=1 SV=3	-0.107443	0.346786	0.65795	FALSE	FALSE
Q92530	Proteasome inhibitor PI31 subunit OS=Homo sapiens OX=9606 GN=PSMF1 PE=1 SV=2	-0.380669	0.348113	0.659651	FALSE	FALSE
P30260	Cell division cycle protein 27 homolog OS=Homo sapiens OX=9606 GN=CDC27 PE=1 SV=2	0.38476	0.348712	0.659969	FALSE	FALSE
P04406	Glyceraldehyde-3-phosphate dehydrogenase OS=Homo sapiens OX=9606 GN=GAPDH PE=1 SV=3	-0.201253	0.34926	0.660159	FALSE	FALSE
Q9P2E9	Ribosome-binding protein 1 OS=Homo sapiens OX=9606 GN=RRBP1 PE=1 SV=5	-0.218688	0.350475	0.660159	FALSE	FALSE
P21281	V-type proton ATPase subunit B, brain isoform OS=Homo sapiens OX=9606 GN=ATP6V1B2 PE=1 SV=3	0.378235	0.350523	0.660159	FALSE	FALSE
Q92878	DNA repair protein RAD50 OS=Homo sapiens OX=9606 GN=RAD50 PE=1 SV=1	-0.168262	0.350534	0.660159	FALSE	FALSE
P14868	Aspartate--tRNA ligase, cytoplasmic OS=Homo sapiens OX=9606 GN=DARS1 PE=1 SV=2	-0.205924	0.351513	0.660551	FALSE	FALSE
P19338	Nucleolin OS=Homo sapiens OX=9606 GN=NCL PE=1 SV=3	-0.197782	0.351832	0.660551	FALSE	FALSE
P21333	Filamin-A OS=Homo sapiens OX=9606 GN=FLNA PE=1 SV=4	-0.194875	0.352117	0.660551	FALSE	FALSE
Q8TCJ2	Dolichyl-diphosphooligosaccharide--protein glycosyltransferase subunit STT3B OS=Homo sapiens OX=9606 GN=STT3B PE=1 SV=1	-0.376261	0.352466	0.660551	FALSE	FALSE
Q04206	Transcription factor p65 OS=Homo sapiens OX=9606 GN=RELA PE=1 SV=2	-0.290506	0.353538	0.66175	FALSE	FALSE
P50990	T-complex protein 1 subunit theta OS=Homo sapiens OX=9606 GN=CCT8 PE=1 SV=4	-0.214602	0.354021	0.661847	FALSE	FALSE
P0DP25	Calmodulin-3 OS=Homo sapiens OX=9606 GN=CALM3 PE=1 SV=1	-0.2531	0.354985	0.661932	FALSE	FALSE
Q9BQA1	Methylosome protein 50 OS=Homo sapiens OX=9606 GN=WDR77 PE=1 SV=1	-0.384821	0.355206	0.661932	FALSE	FALSE
P26368	Splicing factor U2AF 65 kDa subunit OS=Homo sapiens OX=9606 GN=U2AF2 PE=1 SV=4	-0.273644	0.35566	0.661932	FALSE	FALSE
Q7Z2Z2	Elongation factor-like GTPase 1 OS=Homo sapiens OX=9606 GN=EFL1 PE=1 SV=2	0.392532	0.356339	0.661932	FALSE	FALSE
P09429	High mobility group protein B1 OS=Homo sapiens OX=9606 GN=HMGB1 PE=1 SV=3	-0.136561	0.35656	0.661932	FALSE	FALSE
Q15003	Condensin complex subunit 2 OS=Homo sapiens OX=9606 GN=NCAPH PE=1 SV=3	-0.44037	0.356667	0.661932	FALSE	FALSE
P27816	Microtubule-associated protein 4 OS=Homo sapiens OX=9606 GN=MAP4 PE=1 SV=3	-0.220609	0.357089	0.661932	FALSE	FALSE
Q92896	Golgi apparatus protein 1 OS=Homo sapiens OX=9606 GN=GLG1 PE=1 SV=2	-0.207992	0.357657	0.662124	FALSE	FALSE
P07237	Protein disulfide-isomerase OS=Homo sapiens OX=9606 GN=P4HB PE=1 SV=3	-0.204305	0.358056	0.662124	FALSE	FALSE
P63010	AP-2 complex subunit beta OS=Homo sapiens OX=9606 GN=AP2B1 PE=1 SV=1	0.54727	0.35926	0.663548	FALSE	FALSE
P55072	Transitional endoplasmic reticulum ATPase OS=Homo sapiens OX=9606 GN=VCP PE=1 SV=4	-0.144547	0.360758	0.664748	FALSE	FALSE
O75330	Hyaluronan mediated motility receptor OS=Homo sapiens OX=9606 GN=HMMR PE=1 SV=2	-0.264518	0.36104	0.664748	FALSE	FALSE
Q7KZ85	Transcription elongation factor SPT6 OS=Homo sapiens OX=9606 GN=SUPT6H PE=1 SV=2	0.225441	0.362179	0.664748	FALSE	FALSE
Q92945	Far upstream element-binding protein 2 OS=Homo sapiens OX=9606 GN=KHSRP PE=1 SV=4	-0.203785	0.362569	0.664748	FALSE	FALSE
Q9H098	Protein FAM107B OS=Homo sapiens OX=9606 GN=FAM107B PE=1 SV=1	-0.189083	0.362573	0.664748	FALSE	FALSE
O95478	Ribosome biogenesis protein NSA2 homolog OS=Homo sapiens OX=9606 GN=NSA2 PE=1 SV=1	0.278446	0.362796	0.664748	FALSE	FALSE
O60271	C-Jun-amino-terminal kinase-interacting protein 4 OS=Homo sapiens OX=9606 GN=SPAG9 PE=1 SV=4	0.228324	0.362944	0.664748	FALSE	FALSE
P18754	Regulator of chromosome condensation OS=Homo sapiens OX=9606 GN=RCC1 PE=1 SV=1	-0.145716	0.36572	0.668438	FALSE	FALSE
P35251	Replication factor C subunit 1 OS=Homo sapiens OX=9606 GN=RFC1 PE=1 SV=4	-0.311885	0.365831	0.668438	FALSE	FALSE
P55884	Eukaryotic translation initiation factor 3 subunit B OS=Homo sapiens OX=9606 GN=EIF3B PE=1 SV=3	-0.194702	0.366984	0.668964	FALSE	FALSE
P48739	Phosphatidylinositol transfer protein beta isoform OS=Homo sapiens OX=9606 GN=PITPNB PE=1 SV=2	0.393884	0.367194	0.668964	FALSE	FALSE
P51003	Poly(A) polymerase alpha OS=Homo sapiens OX=9606 GN=PAPOLA PE=1 SV=4	-0.308808	0.367428	0.668964	FALSE	FALSE
Q15056	Eukaryotic translation initiation factor 4H OS=Homo sapiens OX=9606 GN=EIF4H PE=1 SV=5	-0.16657	0.368791	0.66944	FALSE	FALSE
P11279	Lysosome-associated membrane glycoprotein 1 OS=Homo sapiens OX=9606 GN=LAMP1 PE=1 SV=3	-0.367313	0.369242	0.66944	FALSE	FALSE
Q96N66	Lysophospholipid acyltransferase 7 OS=Homo sapiens OX=9606 GN=MBOAT7 PE=1 SV=2	-0.196968	0.369325	0.66944	FALSE	FALSE
P13667	Protein disulfide-isomerase A4 OS=Homo sapiens OX=9606 GN=PDIA4 PE=1 SV=2	-0.140364	0.369528	0.66944	FALSE	FALSE
Q01780	Exosome component 10 OS=Homo sapiens OX=9606 GN=EXOSC10 PE=1 SV=2	-0.218122	0.37038	0.66944	FALSE	FALSE
O14786	Neuropilin-1 OS=Homo sapiens OX=9606 GN=NRP1 PE=1 SV=3	-0.131261	0.370479	0.66944	FALSE	FALSE
Q6PL18	ATPase family AAA domain-containing protein 2 OS=Homo sapiens OX=9606 GN=ATAD2 PE=1 SV=1	0.36158	0.371102	0.66944	FALSE	FALSE
P23284	Peptidyl-prolyl cis-trans isomerase B OS=Homo sapiens OX=9606 GN=PPIB PE=1 SV=2	-0.194076	0.371344	0.66944	FALSE	FALSE
Q01813	ATP-dependent 6-phosphofructokinase, platelet type OS=Homo sapiens OX=9606 GN=PFKP PE=1 SV=2	-0.186435	0.37162	0.66944	FALSE	FALSE
O75439	Mitochondrial-processing peptidase subunit beta OS=Homo sapiens OX=9606 GN=PMPCB PE=1 SV=2	0.218751	0.372403	0.670062	FALSE	TRUE
Q07866	Kinesin light chain 1 OS=Homo sapiens OX=9606 GN=KLC1 PE=1 SV=2	-0.355841	0.372853	0.670087	FALSE	FALSE
Q96A49	Synapse-associated protein 1 OS=Homo sapiens OX=9606 GN=SYAP1 PE=1 SV=1	0.307009	0.373467	0.670405	FALSE	FALSE
O14745	Na(+)/H(+) exchange regulatory cofactor NHE-RF1 OS=Homo sapiens OX=9606 GN=SLC9A3R1 PE=1 SV=4	0.151287	0.374043	0.670653	FALSE	FALSE
P53396	ATP-citrate synthase OS=Homo sapiens OX=9606 GN=ACLY PE=1 SV=3	-0.196271	0.375657	0.672759	FALSE	FALSE
Q5SW79	Centrosomal protein of 170 kDa OS=Homo sapiens OX=9606 GN=CEP170 PE=1 SV=1	0.532066	0.376809	0.673441	FALSE	FALSE
O00139	Kinesin-like protein KIF2A OS=Homo sapiens OX=9606 GN=KIF2A PE=1 SV=3	-0.268056	0.376916	0.673441	FALSE	FALSE
Q96HC4	PDZ and LIM domain protein 5 OS=Homo sapiens OX=9606 GN=PDLIM5 PE=1 SV=5	-0.18164	0.378471	0.675432	FALSE	FALSE
P55735	Protein SEC13 homolog OS=Homo sapiens OX=9606 GN=SEC13 PE=1 SV=3	0.371893	0.381117	0.679363	FALSE	FALSE
Q9Y6C9	Mitochondrial carrier homolog 2 OS=Homo sapiens OX=9606 GN=MTCH2 PE=1 SV=1	-0.203013	0.382489	0.68042	FALSE	FALSE
P47985	Putative cytochrome b-c1 complex subunit Rieske-like protein 1 OS=Homo sapiens OX=9606 GN=UQCRFS1P1 PE=5 SV=1	-0.220742	0.382597	0.68042	FALSE	FALSE
Q9BVG4	Protein PBDC1 OS=Homo sapiens OX=9606 GN=PBDC1 PE=1 SV=1	-0.199886	0.385334	0.684492	FALSE	FALSE
P20073	Annexin A7 OS=Homo sapiens OX=9606 GN=ANXA7 PE=1 SV=3	-0.385499	0.387193	0.686226	FALSE	FALSE
P12955	Xaa-Pro dipeptidase OS=Homo sapiens OX=9606 GN=PEPD PE=1 SV=3	-0.239983	0.387505	0.686226	FALSE	FALSE
Q00059	Transcription factor A, mitochondrial OS=Homo sapiens OX=9606 GN=TFAM PE=1 SV=1	-0.348996	0.387653	0.686226	FALSE	TRUE
P07814	Bifunctional glutamate/proline--tRNA ligase OS=Homo sapiens OX=9606 GN=EPRS1 PE=1 SV=5	-0.190315	0.389872	0.688393	FALSE	FALSE
Q9NQW6	Anillin OS=Homo sapiens OX=9606 GN=ANLN PE=1 SV=2	-0.198312	0.390263	0.688393	FALSE	FALSE
P54652	Heat shock-related 70 kDa protein 2 OS=Homo sapiens OX=9606 GN=HSPA2 PE=1 SV=1	0.525438	0.390297	0.688393	FALSE	FALSE
Q6FI81	Anamorsin OS=Homo sapiens OX=9606 GN=CIAPIN1 PE=1 SV=2	-0.185441	0.390673	0.688393	FALSE	FALSE
Q13247	Serine/arginine-rich splicing factor 6 OS=Homo sapiens OX=9606 GN=SRSF6 PE=1 SV=2	-0.236886	0.392136	0.689261	FALSE	FALSE
Q9BTE3	Mini-chromosome maintenance complex-binding protein OS=Homo sapiens OX=9606 GN=MCMBP PE=1 SV=2	-0.310119	0.392448	0.689261	FALSE	FALSE
Q15398	Disks large-associated protein 5 OS=Homo sapiens OX=9606 GN=DLGAP5 PE=1 SV=2	0.362471	0.392515	0.689261	FALSE	FALSE
P09496	Clathrin light chain A OS=Homo sapiens OX=9606 GN=CLTA PE=1 SV=1	-0.178227	0.397264	0.696597	FALSE	FALSE
Q09666	Neuroblast differentiation-associated protein AHNAK OS=Homo sapiens OX=9606 GN=AHNAK PE=1 SV=2	-0.133795	0.397601	0.696597	FALSE	FALSE
P61758	Prefoldin subunit 3 OS=Homo sapiens OX=9606 GN=VBP1 PE=1 SV=4	-0.236223	0.398298	0.697022	FALSE	FALSE
O75475	PC4 and SFRS1-interacting protein OS=Homo sapiens OX=9606 GN=PSIP1 PE=1 SV=1	-0.33949	0.400021	0.698164	FALSE	FALSE
P53007	Tricarboxylate transport protein, mitochondrial OS=Homo sapiens OX=9606 GN=SLC25A1 PE=1 SV=2	-0.225237	0.400193	0.698164	FALSE	FALSE
P17980	26S proteasome regulatory subunit 6A OS=Homo sapiens OX=9606 GN=PSMC3 PE=1 SV=3	-0.218602	0.400317	0.698164	FALSE	FALSE
Q15691	Microtubule-associated protein RP/EB family member 1 OS=Homo sapiens OX=9606 GN=MAPRE1 PE=1 SV=3	-0.22566	0.40198	0.699147	FALSE	FALSE
Q16555	Dihydropyrimidinase-related protein 2 OS=Homo sapiens OX=9606 GN=DPYSL2 PE=1 SV=1	-0.173195	0.402248	0.699147	FALSE	FALSE
P47756	F-actin-capping protein subunit beta OS=Homo sapiens OX=9606 GN=CAPZB PE=1 SV=4	-0.121592	0.402249	0.699147	FALSE	FALSE
Q9H501	ESF1 homolog OS=Homo sapiens OX=9606 GN=ESF1 PE=1 SV=1	-0.332915	0.403761	0.70045	FALSE	FALSE
Q07020	60S ribosomal protein L18 OS=Homo sapiens OX=9606 GN=RPL18 PE=1 SV=2	-0.172835	0.403989	0.70045	TRUE	FALSE
Q15813	Tubulin-specific chaperone E OS=Homo sapiens OX=9606 GN=TBCE PE=1 SV=1	-0.343314	0.404369	0.70045	FALSE	FALSE
O60524	Nuclear export mediator factor NEMF OS=Homo sapiens OX=9606 GN=NEMF PE=1 SV=4	0.184827	0.406067	0.700588	TRUE	FALSE
Q16719	Kynureninase OS=Homo sapiens OX=9606 GN=KYNU PE=1 SV=1	-0.132379	0.406189	0.700588	FALSE	FALSE
Q7KZF4	Staphylococcal nuclease domain-containing protein 1 OS=Homo sapiens OX=9606 GN=SND1 PE=1 SV=1	-0.180627	0.406535	0.700588	FALSE	FALSE
Q96QK1	Vacuolar protein sorting-associated protein 35 OS=Homo sapiens OX=9606 GN=VPS35 PE=1 SV=2	-0.171197	0.40672	0.700588	FALSE	FALSE
Q7Z4H7	HAUS augmin-like complex subunit 6 OS=Homo sapiens OX=9606 GN=HAUS6 PE=1 SV=2	0.434665	0.406734	0.700588	FALSE	FALSE
P24539	ATP synthase F(0) complex subunit B1, mitochondrial OS=Homo sapiens OX=9606 GN=ATP5PB PE=1 SV=2	0.142119	0.407411	0.700966	FALSE	TRUE
Q9UHD8	Septin-9 OS=Homo sapiens OX=9606 GN=SEPTIN9 PE=1 SV=2	-0.168235	0.408117	0.701056	FALSE	FALSE
P04181	Ornithine aminotransferase, mitochondrial OS=Homo sapiens OX=9606 GN=OAT PE=1 SV=1	-0.194801	0.408377	0.701056	FALSE	TRUE
O95139	NADH dehydrogenase [ubiquinone] 1 beta subcomplex subunit 6 OS=Homo sapiens OX=9606 GN=NDUFB6 PE=1 SV=3	-0.567682	0.409075	0.701248	FALSE	FALSE
Q86W42	THO complex subunit 6 homolog OS=Homo sapiens OX=9606 GN=THOC6 PE=1 SV=1	-0.327024	0.409405	0.701248	FALSE	FALSE
Q9Y6Y8	SEC23-interacting protein OS=Homo sapiens OX=9606 GN=SEC23IP PE=1 SV=1	-0.251715	0.410508	0.701694	FALSE	FALSE
P52895	Aldo-keto reductase family 1 member C2 OS=Homo sapiens OX=9606 GN=AKR1C2 PE=1 SV=3	0.200448	0.410782	0.701694	FALSE	FALSE
Q9BVP2	Guanine nucleotide-binding protein-like 3 OS=Homo sapiens OX=9606 GN=GNL3 PE=1 SV=2	-0.21005	0.411308	0.701694	FALSE	FALSE
Q92615	La-related protein 4B OS=Homo sapiens OX=9606 GN=LARP4B PE=1 SV=3	0.251365	0.411496	0.701694	FALSE	FALSE
Q5JPH6	Probable glutamate--tRNA ligase, mitochondrial OS=Homo sapiens OX=9606 GN=EARS2 PE=1 SV=2	0.17387	0.413587	0.70234	FALSE	TRUE
P20290	Transcription factor BTF3 OS=Homo sapiens OX=9606 GN=BTF3 PE=1 SV=1	0.209696	0.413622	0.70234	FALSE	FALSE
P34896	Serine hydroxymethyltransferase, cytosolic OS=Homo sapiens OX=9606 GN=SHMT1 PE=1 SV=1	-0.205695	0.41366	0.70234	FALSE	FALSE
P47897	Glutamine--tRNA ligase OS=Homo sapiens OX=9606 GN=QARS1 PE=1 SV=1	-0.261582	0.413707	0.70234	FALSE	TRUE
Q96KR1	Zinc finger RNA-binding protein OS=Homo sapiens OX=9606 GN=ZFR PE=1 SV=2	-0.197703	0.414249	0.702482	FALSE	FALSE
P62910	60S ribosomal protein L32 OS=Homo sapiens OX=9606 GN=RPL32 PE=1 SV=2	0.12085	0.415662	0.702906	TRUE	FALSE
P26196	Probable ATP-dependent RNA helicase DDX6 OS=Homo sapiens OX=9606 GN=DDX6 PE=1 SV=2	-0.216485	0.41625	0.702906	FALSE	FALSE
P61457	Pterin-4-alpha-carbinolamine dehydratase OS=Homo sapiens OX=9606 GN=PCBD1 PE=1 SV=2	0.627536	0.416353	0.702906	FALSE	FALSE
P30626	Sorcin OS=Homo sapiens OX=9606 GN=SRI PE=1 SV=1	0.199597	0.416667	0.702906	FALSE	FALSE
Q8NFQ8	Torsin-1A-interacting protein 2 OS=Homo sapiens OX=9606 GN=TOR1AIP2 PE=1 SV=1	-0.447445	0.416839	0.702906	FALSE	FALSE
Q8WYP5	Protein ELYS OS=Homo sapiens OX=9606 GN=AHCTF1 PE=1 SV=3	-0.320991	0.417494	0.702906	FALSE	FALSE
Q99575	Ribonucleases P/MRP protein subunit POP1 OS=Homo sapiens OX=9606 GN=POP1 PE=1 SV=2	-0.218324	0.417709	0.702906	FALSE	FALSE
Q15437	Protein transport protein Sec23B OS=Homo sapiens OX=9606 GN=SEC23B PE=1 SV=2	-0.323736	0.418199	0.702959	FALSE	FALSE
O75347	Tubulin-specific chaperone A OS=Homo sapiens OX=9606 GN=TBCA PE=1 SV=3	-0.191349	0.418796	0.703192	FALSE	FALSE
Q9BYN0	Sulfiredoxin-1 OS=Homo sapiens OX=9606 GN=SRXN1 PE=1 SV=2	-0.206717	0.419896	0.703796	FALSE	FALSE
P43490	Nicotinamide phosphoribosyltransferase OS=Homo sapiens OX=9606 GN=NAMPT PE=1 SV=1	-0.190148	0.420074	0.703796	FALSE	FALSE
P20042	Eukaryotic translation initiation factor 2 subunit 2 OS=Homo sapiens OX=9606 GN=EIF2S2 PE=1 SV=2	-0.121216	0.421775	0.704943	FALSE	FALSE
Q9Y5B9	FACT complex subunit SPT16 OS=Homo sapiens OX=9606 GN=SUPT16H PE=1 SV=1	-0.17062	0.422166	0.704943	FALSE	FALSE
P15121	Aldo-keto reductase family 1 member B1 OS=Homo sapiens OX=9606 GN=AKR1B1 PE=1 SV=3	-0.174733	0.422998	0.704943	FALSE	FALSE
Q13620	Cullin-4B OS=Homo sapiens OX=9606 GN=CUL4B PE=1 SV=4	-0.321704	0.423039	0.704943	FALSE	FALSE
Q5VYK3	Proteasome adapter and scaffold protein ECM29 OS=Homo sapiens OX=9606 GN=ECPAS PE=1 SV=2	-0.215311	0.423703	0.704943	FALSE	FALSE
P18583	Protein SON OS=Homo sapiens OX=9606 GN=SON PE=1 SV=4	-0.414201	0.423835	0.704943	FALSE	FALSE
Q13428	Treacle protein OS=Homo sapiens OX=9606 GN=TCOF1 PE=1 SV=3	-0.165613	0.423977	0.704943	FALSE	FALSE
P07384	Calpain-1 catalytic subunit OS=Homo sapiens OX=9606 GN=CAPN1 PE=1 SV=1	-0.138875	0.426764	0.708807	FALSE	FALSE
Q14978	Nucleolar and coiled-body phosphoprotein 1 OS=Homo sapiens OX=9606 GN=NOLC1 PE=1 SV=2	-0.174805	0.42795	0.709282	FALSE	FALSE
O75874	Isocitrate dehydrogenase [NADP] cytoplasmic OS=Homo sapiens OX=9606 GN=IDH1 PE=1 SV=2	-0.132688	0.428141	0.709282	FALSE	FALSE
P36957	Dihydrolipoyllysine-residue succinyltransferase component of 2-oxoglutarate dehydrogenase complex, mitochondrial OS=Homo sapiens OX=9606 GN=DLST PE=1 SV=4	-0.338912	0.428438	0.709282	FALSE	TRUE
P62258	14-3-3 protein epsilon OS=Homo sapiens OX=9606 GN=YWHAE PE=1 SV=1	-0.127808	0.430038	0.709678	FALSE	FALSE
P21980	Protein-glutamine gamma-glutamyltransferase 2 OS=Homo sapiens OX=9606 GN=TGM2 PE=1 SV=2	-0.163314	0.430428	0.709678	FALSE	FALSE
Q8WTT2	Nucleolar complex protein 3 homolog OS=Homo sapiens OX=9606 GN=NOC3L PE=1 SV=1	-0.635652	0.430686	0.709678	FALSE	FALSE
Q13501	Sequestosome-1 OS=Homo sapiens OX=9606 GN=SQSTM1 PE=1 SV=1	-0.137628	0.430892	0.709678	FALSE	FALSE
P14618	Pyruvate kinase PKM OS=Homo sapiens OX=9606 GN=PKM PE=1 SV=4	-0.11818	0.430992	0.709678	FALSE	FALSE
P09543	2',3'-cyclic-nucleotide 3'-phosphodiesterase OS=Homo sapiens OX=9606 GN=CNP PE=1 SV=2	-0.205733	0.433692	0.712727	FALSE	FALSE
O60218	Aldo-keto reductase family 1 member B10 OS=Homo sapiens OX=9606 GN=AKR1B10 PE=1 SV=2	-0.123968	0.433903	0.712727	FALSE	FALSE
Q9UL25	Ras-related protein Rab-21 OS=Homo sapiens OX=9606 GN=RAB21 PE=1 SV=3	-0.127436	0.434238	0.712727	FALSE	FALSE
Q7Z739	YTH domain-containing family protein 3 OS=Homo sapiens OX=9606 GN=YTHDF3 PE=1 SV=1	-0.315558	0.434867	0.712995	FALSE	FALSE
O75794	Cell division cycle protein 123 homolog OS=Homo sapiens OX=9606 GN=CDC123 PE=1 SV=1	-0.23745	0.435395	0.7131	FALSE	FALSE
P55010	Eukaryotic translation initiation factor 5 OS=Homo sapiens OX=9606 GN=EIF5 PE=1 SV=2	-0.243587	0.438579	0.715484	FALSE	FALSE
Q92614	Unconventional myosin-XVIIIa OS=Homo sapiens OX=9606 GN=MYO18A PE=1 SV=3	-0.263603	0.439415	0.715484	FALSE	FALSE
Q92552	28S ribosomal protein S27, mitochondrial OS=Homo sapiens OX=9606 GN=MRPS27 PE=1 SV=3	-0.312314	0.439645	0.715484	FALSE	TRUE
O60701	UDP-glucose 6-dehydrogenase OS=Homo sapiens OX=9606 GN=UGDH PE=1 SV=1	-0.11213	0.440192	0.715484	FALSE	FALSE
Q9H3K6	BolA-like protein 2 OS=Homo sapiens OX=9606 GN=BOLA2 PE=1 SV=1	-0.321993	0.440239	0.715484	FALSE	FALSE
Q15029	116 kDa U5 small nuclear ribonucleoprotein component OS=Homo sapiens OX=9606 GN=EFTUD2 PE=1 SV=1	-0.162966	0.440513	0.715484	FALSE	FALSE
O60493	Sorting nexin-3 OS=Homo sapiens OX=9606 GN=SNX3 PE=1 SV=3	-0.163617	0.440612	0.715484	FALSE	FALSE
P60174	Triosephosphate isomerase OS=Homo sapiens OX=9606 GN=TPI1 PE=1 SV=4	-0.158877	0.441431	0.715484	FALSE	FALSE
Q92538	Golgi-specific brefeldin A-resistance guanine nucleotide exchange factor 1 OS=Homo sapiens OX=9606 GN=GBF1 PE=1 SV=2	-0.655258	0.441456	0.715484	FALSE	FALSE
O95232	Luc7-like protein 3 OS=Homo sapiens OX=9606 GN=LUC7L3 PE=1 SV=2	-0.227215	0.441518	0.715484	FALSE	FALSE
Q15404	Ras suppressor protein 1 OS=Homo sapiens OX=9606 GN=RSU1 PE=1 SV=3	-0.304641	0.443595	0.717705	FALSE	FALSE
O60841	Eukaryotic translation initiation factor 5B OS=Homo sapiens OX=9606 GN=EIF5B PE=1 SV=4	-0.164832	0.443826	0.717705	FALSE	FALSE
P20674	Cytochrome c oxidase subunit 5A, mitochondrial OS=Homo sapiens OX=9606 GN=COX5A PE=1 SV=2	-0.314255	0.444432	0.717721	FALSE	FALSE
P46379	Large proline-rich protein BAG6 OS=Homo sapiens OX=9606 GN=BAG6 PE=1 SV=2	-0.304977	0.444909	0.717721	FALSE	FALSE
P30101	Protein disulfide-isomerase A3 OS=Homo sapiens OX=9606 GN=PDIA3 PE=1 SV=4	-0.120046	0.445883	0.717721	FALSE	FALSE
P22307	Sterol carrier protein 2 OS=Homo sapiens OX=9606 GN=SCP2 PE=1 SV=2	-0.316536	0.446055	0.717721	FALSE	FALSE
O94826	Mitochondrial import receptor subunit TOM70 OS=Homo sapiens OX=9606 GN=TOMM70 PE=1 SV=1	-0.119053	0.446176	0.717721	FALSE	FALSE
Q13033	Striatin-3 OS=Homo sapiens OX=9606 GN=STRN3 PE=1 SV=3	0.315068	0.446689	0.717793	FALSE	FALSE
P35221	Catenin alpha-1 OS=Homo sapiens OX=9606 GN=CTNNA1 PE=1 SV=1	-0.163631	0.448817	0.718964	FALSE	FALSE
Q6P2Q9	Pre-mRNA-processing-splicing factor 8 OS=Homo sapiens OX=9606 GN=PRPF8 PE=1 SV=2	-0.161089	0.449045	0.718964	FALSE	FALSE
Q8TC12	Retinol dehydrogenase 11 OS=Homo sapiens OX=9606 GN=RDH11 PE=1 SV=2	-0.299433	0.449915	0.718964	FALSE	FALSE
P07355	Annexin A2 OS=Homo sapiens OX=9606 GN=ANXA2 PE=1 SV=2	-0.157899	0.449994	0.718964	FALSE	FALSE
Q9Y282	Endoplasmic reticulum-Golgi intermediate compartment protein 3 OS=Homo sapiens OX=9606 GN=ERGIC3 PE=1 SV=1	-0.371958	0.450056	0.718964	FALSE	FALSE
P05455	Lupus La protein OS=Homo sapiens OX=9606 GN=SSB PE=1 SV=2	-0.174907	0.450312	0.718964	FALSE	FALSE
Q9H583	HEAT repeat-containing protein 1 OS=Homo sapiens OX=9606 GN=HEATR1 PE=1 SV=3	0.300394	0.450882	0.718964	FALSE	FALSE
O75821	Eukaryotic translation initiation factor 3 subunit G OS=Homo sapiens OX=9606 GN=EIF3G PE=1 SV=2	-0.19754	0.451613	0.718964	FALSE	FALSE
Q16352	Alpha-internexin OS=Homo sapiens OX=9606 GN=INA PE=1 SV=2	-0.16892	0.453008	0.718964	FALSE	FALSE
P52565	Rho GDP-dissociation inhibitor 1 OS=Homo sapiens OX=9606 GN=ARHGDIA PE=1 SV=3	-0.295393	0.453872	0.718964	FALSE	FALSE
Q99829	Copine-1 OS=Homo sapiens OX=9606 GN=CPNE1 PE=1 SV=1	0.410172	0.454173	0.718964	FALSE	FALSE
Q9NUM4	Transmembrane protein 106B OS=Homo sapiens OX=9606 GN=TMEM106B PE=1 SV=2	-0.225686	0.454232	0.718964	FALSE	FALSE
O43747	AP-1 complex subunit gamma-1 OS=Homo sapiens OX=9606 GN=AP1G1 PE=1 SV=5	-0.254565	0.454244	0.718964	FALSE	FALSE
Q99700	Ataxin-2 OS=Homo sapiens OX=9606 GN=ATXN2 PE=1 SV=2	0.328977	0.454319	0.718964	FALSE	FALSE
P08574	Cytochrome c1, heme protein, mitochondrial OS=Homo sapiens OX=9606 GN=CYC1 PE=1 SV=3	-0.214049	0.454825	0.718964	FALSE	FALSE
P47813	Eukaryotic translation initiation factor 1A, X-chromosomal OS=Homo sapiens OX=9606 GN=EIF1AX PE=1 SV=2	-0.118419	0.454922	0.718964	FALSE	FALSE
P78344	Eukaryotic translation initiation factor 4 gamma 2 OS=Homo sapiens OX=9606 GN=EIF4G2 PE=1 SV=1	-0.159461	0.456093	0.720073	FALSE	FALSE
P82979	SAP domain-containing ribonucleoprotein OS=Homo sapiens OX=9606 GN=SARNP PE=1 SV=3	-0.242842	0.459879	0.72449	FALSE	FALSE
Q8IX12	Cell division cycle and apoptosis regulator protein 1 OS=Homo sapiens OX=9606 GN=CCAR1 PE=1 SV=2	-0.196862	0.460765	0.72449	FALSE	FALSE
P46459	Vesicle-fusing ATPase OS=Homo sapiens OX=9606 GN=NSF PE=1 SV=3	-0.0895637	0.461017	0.72449	FALSE	FALSE
Q9UKY7	Protein CDV3 homolog OS=Homo sapiens OX=9606 GN=CDV3 PE=1 SV=1	-0.210588	0.461839	0.72449	FALSE	FALSE
P61353	60S ribosomal protein L27 OS=Homo sapiens OX=9606 GN=RPL27 PE=1 SV=2	-0.316949	0.461906	0.72449	TRUE	FALSE
Q5M775	Cytospin-B OS=Homo sapiens OX=9606 GN=SPECC1 PE=1 SV=1	-0.374444	0.462225	0.72449	FALSE	FALSE
P53582	Methionine aminopeptidase 1 OS=Homo sapiens OX=9606 GN=METAP1 PE=1 SV=2	-0.311373	0.462571	0.72449	FALSE	FALSE
O14965	Aurora kinase A OS=Homo sapiens OX=9606 GN=AURKA PE=1 SV=2	-0.288544	0.462672	0.72449	FALSE	FALSE
P08621	U1 small nuclear ribonucleoprotein 70 kDa OS=Homo sapiens OX=9606 GN=SNRNP70 PE=1 SV=2	-0.186466	0.463892	0.72566	FALSE	FALSE
Q9NVX2	Notchless protein homolog 1 OS=Homo sapiens OX=9606 GN=NLE1 PE=1 SV=4	-0.303887	0.46442	0.725746	FALSE	FALSE
Q9HD45	Transmembrane 9 superfamily member 3 OS=Homo sapiens OX=9606 GN=TM9SF3 PE=1 SV=2	-0.287418	0.46498	0.72588	FALSE	FALSE
P07602	Prosaposin OS=Homo sapiens OX=9606 GN=PSAP PE=1 SV=2	-0.153861	0.465862	0.726517	FALSE	FALSE
O95816	BAG family molecular chaperone regulator 2 OS=Homo sapiens OX=9606 GN=BAG2 PE=1 SV=1	0.221392	0.466555	0.726858	FALSE	FALSE
Q92888	Rho guanine nucleotide exchange factor 1 OS=Homo sapiens OX=9606 GN=ARHGEF1 PE=1 SV=2	-0.218663	0.467519	0.72762	FALSE	FALSE
Q9BZJ0	Crooked neck-like protein 1 OS=Homo sapiens OX=9606 GN=CRNKL1 PE=1 SV=4	0.170682	0.471665	0.733328	FALSE	FALSE
Q9H694	Protein bicaudal C homolog 1 OS=Homo sapiens OX=9606 GN=BICC1 PE=1 SV=2	-0.288363	0.473673	0.73513	FALSE	FALSE
Q96TA1	Protein Niban 2 OS=Homo sapiens OX=9606 GN=NIBAN2 PE=1 SV=3	-0.199167	0.474012	0.73513	FALSE	FALSE
Q13155	Aminoacyl tRNA synthase complex-interacting multifunctional protein 2 OS=Homo sapiens OX=9606 GN=AIMP2 PE=1 SV=2	0.282175	0.474262	0.73513	FALSE	FALSE
Q05193	Dynamin-1 OS=Homo sapiens OX=9606 GN=DNM1 PE=1 SV=2	0.280507	0.475883	0.736526	FALSE	FALSE
Q8N5I9	Uncharacterized protein C12orf45 OS=Homo sapiens OX=9606 GN=C12orf45 PE=1 SV=2	-0.299013	0.476124	0.736526	FALSE	FALSE
P60981	Destrin OS=Homo sapiens OX=9606 GN=DSTN PE=1 SV=3	-0.14285	0.479098	0.740195	FALSE	FALSE
O00233	26S proteasome non-ATPase regulatory subunit 9 OS=Homo sapiens OX=9606 GN=PSMD9 PE=1 SV=3	-0.133772	0.480553	0.740195	FALSE	FALSE
Q9H773	dCTP pyrophosphatase 1 OS=Homo sapiens OX=9606 GN=DCTPP1 PE=1 SV=1	-0.178162	0.480818	0.740195	FALSE	FALSE
P08559	Pyruvate dehydrogenase E1 component subunit alpha, somatic form, mitochondrial OS=Homo sapiens OX=9606 GN=PDHA1 PE=1 SV=3	-0.295833	0.481079	0.740195	FALSE	TRUE
O43399	Tumor protein D54 OS=Homo sapiens OX=9606 GN=TPD52L2 PE=1 SV=2	0.145149	0.481285	0.740195	FALSE	FALSE
Q7Z2K6	Endoplasmic reticulum metallopeptidase 1 OS=Homo sapiens OX=9606 GN=ERMP1 PE=1 SV=2	-0.276555	0.481601	0.740195	FALSE	FALSE
P50914	60S ribosomal protein L14 OS=Homo sapiens OX=9606 GN=RPL14 PE=1 SV=4	0.382121	0.482153	0.740195	TRUE	FALSE
P26599	Polypyrimidine tract-binding protein 1 OS=Homo sapiens OX=9606 GN=PTBP1 PE=1 SV=1	-0.101371	0.482358	0.740195	FALSE	FALSE
P61081	NEDD8-conjugating enzyme Ubc12 OS=Homo sapiens OX=9606 GN=UBE2M PE=1 SV=1	-0.140891	0.48481	0.740546	FALSE	FALSE
Q9NTJ3	Structural maintenance of chromosomes protein 4 OS=Homo sapiens OX=9606 GN=SMC4 PE=1 SV=2	-0.16728	0.485428	0.740546	FALSE	FALSE
P48637	Glutathione synthetase OS=Homo sapiens OX=9606 GN=GSS PE=1 SV=1	-0.191325	0.485631	0.740546	FALSE	FALSE
P55011	Solute carrier family 12 member 2 OS=Homo sapiens OX=9606 GN=SLC12A2 PE=1 SV=1	-0.121144	0.485745	0.740546	FALSE	FALSE
Q9Y230	RuvB-like 2 OS=Homo sapiens OX=9606 GN=RUVBL2 PE=1 SV=3	-0.140108	0.486405	0.740546	FALSE	FALSE
Q14019	Coactosin-like protein OS=Homo sapiens OX=9606 GN=COTL1 PE=1 SV=3	-0.171821	0.486958	0.740546	FALSE	FALSE
Q9H078	Caseinolytic peptidase B protein homolog OS=Homo sapiens OX=9606 GN=CLPB PE=1 SV=1	-0.21791	0.486968	0.740546	FALSE	FALSE
Q9P258	Protein RCC2 OS=Homo sapiens OX=9606 GN=RCC2 PE=1 SV=2	0.157199	0.487528	0.740546	FALSE	FALSE
Q9H4A4	Aminopeptidase B OS=Homo sapiens OX=9606 GN=RNPEP PE=1 SV=2	-0.16781	0.487713	0.740546	FALSE	FALSE
P02545	Prelamin-A/C OS=Homo sapiens OX=9606 GN=LMNA PE=1 SV=1	-0.140948	0.488226	0.740546	FALSE	FALSE
Q9BXP5	Serrate RNA effector molecule homolog OS=Homo sapiens OX=9606 GN=SRRT PE=1 SV=1	-0.264982	0.488261	0.740546	FALSE	FALSE
Q15365	Poly(rC)-binding protein 1 OS=Homo sapiens OX=9606 GN=PCBP1 PE=1 SV=2	-0.0992045	0.488389	0.740546	FALSE	FALSE
P10586	Receptor-type tyrosine-protein phosphatase F OS=Homo sapiens OX=9606 GN=PTPRF PE=1 SV=2	-0.258342	0.489729	0.740546	FALSE	FALSE
P11387	DNA topoisomerase 1 OS=Homo sapiens OX=9606 GN=TOP1 PE=1 SV=2	0.199367	0.48974	0.740546	FALSE	FALSE
Q12904	Aminoacyl tRNA synthase complex-interacting multifunctional protein 1 OS=Homo sapiens OX=9606 GN=AIMP1 PE=1 SV=2	-0.139673	0.490379	0.740546	FALSE	FALSE
O75150	E3 ubiquitin-protein ligase BRE1B OS=Homo sapiens OX=9606 GN=RNF40 PE=1 SV=5	0.395929	0.490401	0.740546	FALSE	FALSE
P68400	Casein kinase II subunit alpha OS=Homo sapiens OX=9606 GN=CSNK2A1 PE=1 SV=1	-0.287101	0.490931	0.740546	FALSE	FALSE
P16152	Carbonyl reductase [NADPH] 1 OS=Homo sapiens OX=9606 GN=CBR1 PE=1 SV=3	-0.155816	0.491308	0.740546	FALSE	FALSE
Q9NP72	Ras-related protein Rab-18 OS=Homo sapiens OX=9606 GN=RAB18 PE=1 SV=1	-0.10032	0.491983	0.740546	FALSE	FALSE
P18206	Vinculin OS=Homo sapiens OX=9606 GN=VCL PE=1 SV=4	-0.149993	0.492775	0.740546	FALSE	FALSE
Q02809	Procollagen-lysine,2-oxoglutarate 5-dioxygenase 1 OS=Homo sapiens OX=9606 GN=PLOD1 PE=1 SV=2	-0.291654	0.493036	0.740546	FALSE	FALSE
P38646	Stress-70 protein, mitochondrial OS=Homo sapiens OX=9606 GN=HSPA9 PE=1 SV=2	-0.140565	0.493214	0.740546	FALSE	TRUE
P61586	Transforming protein RhoA OS=Homo sapiens OX=9606 GN=RHOA PE=1 SV=1	0.183642	0.494493	0.741122	FALSE	FALSE
O43390	Heterogeneous nuclear ribonucleoprotein R OS=Homo sapiens OX=9606 GN=HNRNPR PE=1 SV=1	-0.190864	0.494565	0.741122	FALSE	FALSE
O00159	Unconventional myosin-Ic OS=Homo sapiens OX=9606 GN=MYO1C PE=1 SV=4	-0.155558	0.495178	0.741317	FALSE	FALSE
Q14764	Major vault protein OS=Homo sapiens OX=9606 GN=MVP PE=1 SV=4	-0.144279	0.496815	0.742198	FALSE	FALSE
P63241	Eukaryotic translation initiation factor 5A-1 OS=Homo sapiens OX=9606 GN=EIF5A PE=1 SV=2	-0.165931	0.497357	0.742198	FALSE	FALSE
Q96BY6	Dedicator of cytokinesis protein 10 OS=Homo sapiens OX=9606 GN=DOCK10 PE=1 SV=3	-0.415885	0.497372	0.742198	FALSE	FALSE
Q16576	Histone-binding protein RBBP7 OS=Homo sapiens OX=9606 GN=RBBP7 PE=1 SV=1	-0.108058	0.49829	0.742198	FALSE	FALSE
P38919	Eukaryotic initiation factor 4A-III OS=Homo sapiens OX=9606 GN=EIF4A3 PE=1 SV=4	-0.115718	0.498564	0.742198	FALSE	FALSE
Q13439	Golgin subfamily A member 4 OS=Homo sapiens OX=9606 GN=GOLGA4 PE=1 SV=1	0.24073	0.499531	0.742198	FALSE	FALSE
P55265	Double-stranded RNA-specific adenosine deaminase OS=Homo sapiens OX=9606 GN=ADAR PE=1 SV=4	-0.124679	0.500344	0.742198	FALSE	FALSE
P31930	Cytochrome b-c1 complex subunit 1, mitochondrial OS=Homo sapiens OX=9606 GN=UQCRC1 PE=1 SV=3	-0.274345	0.500637	0.742198	FALSE	FALSE
P60900	Proteasome subunit alpha type-6 OS=Homo sapiens OX=9606 GN=PSMA6 PE=1 SV=1	-0.13777	0.501228	0.742198	FALSE	FALSE
Q15758	Neutral amino acid transporter B(0) OS=Homo sapiens OX=9606 GN=SLC1A5 PE=1 SV=2	-0.141622	0.501364	0.742198	FALSE	FALSE
Q13619	Cullin-4A OS=Homo sapiens OX=9606 GN=CUL4A PE=1 SV=3	-0.2073	0.501473	0.742198	FALSE	FALSE
O75663	TIP41-like protein OS=Homo sapiens OX=9606 GN=TIPRL PE=1 SV=2	-0.201322	0.501577	0.742198	FALSE	FALSE
P48444	Coatomer subunit delta OS=Homo sapiens OX=9606 GN=ARCN1 PE=1 SV=1	-0.140374	0.502847	0.742974	FALSE	FALSE
P80723	Brain acid soluble protein 1 OS=Homo sapiens OX=9606 GN=BASP1 PE=1 SV=2	-0.143459	0.503287	0.742974	FALSE	FALSE
O76003	Glutaredoxin-3 OS=Homo sapiens OX=9606 GN=GLRX3 PE=1 SV=2	0.202309	0.503555	0.742974	FALSE	FALSE
P00338	L-lactate dehydrogenase A chain OS=Homo sapiens OX=9606 GN=LDHA PE=1 SV=2	-0.0939143	0.504485	0.743601	FALSE	FALSE
Q9UHV9	Prefoldin subunit 2 OS=Homo sapiens OX=9606 GN=PFDN2 PE=1 SV=1	-0.204913	0.505355	0.743601	FALSE	FALSE
O00203	AP-3 complex subunit beta-1 OS=Homo sapiens OX=9606 GN=AP3B1 PE=1 SV=3	-0.230358	0.505883	0.743601	FALSE	FALSE
P06493	Cyclin-dependent kinase 1 OS=Homo sapiens OX=9606 GN=CDK1 PE=1 SV=3	-0.173538	0.506326	0.743601	FALSE	TRUE
Q12931	Heat shock protein 75 kDa, mitochondrial OS=Homo sapiens OX=9606 GN=TRAP1 PE=1 SV=3	-0.159342	0.506801	0.743601	FALSE	TRUE
Q13409	Cytoplasmic dynein 1 intermediate chain 2 OS=Homo sapiens OX=9606 GN=DYNC1I2 PE=1 SV=3	0.197706	0.50689	0.743601	FALSE	FALSE
O43491	Band 4.1-like protein 2 OS=Homo sapiens OX=9606 GN=EPB41L2 PE=1 SV=1	-0.174458	0.508513	0.745269	FALSE	FALSE
O95163	Elongator complex protein 1 OS=Homo sapiens OX=9606 GN=ELP1 PE=1 SV=3	-0.216968	0.509682	0.746267	FALSE	FALSE
O95361	Tripartite motif-containing protein 16 OS=Homo sapiens OX=9606 GN=TRIM16 PE=1 SV=3	-0.188953	0.510952	0.747413	FALSE	FALSE
O43776	Asparagine--tRNA ligase, cytoplasmic OS=Homo sapiens OX=9606 GN=NARS1 PE=1 SV=1	-0.0915029	0.512336	0.747629	FALSE	FALSE
P27824	Calnexin OS=Homo sapiens OX=9606 GN=CANX PE=1 SV=2	-0.105909	0.512836	0.747629	FALSE	FALSE
P24666	Low molecular weight phosphotyrosine protein phosphatase OS=Homo sapiens OX=9606 GN=ACP1 PE=1 SV=3	-0.115221	0.513175	0.747629	FALSE	FALSE
P17987	T-complex protein 1 subunit alpha OS=Homo sapiens OX=9606 GN=TCP1 PE=1 SV=1	-0.133843	0.513619	0.747629	FALSE	FALSE
Q92823	Neuronal cell adhesion molecule OS=Homo sapiens OX=9606 GN=NRCAM PE=1 SV=3	-0.110485	0.513759	0.747629	FALSE	FALSE
Q9BRA2	Thioredoxin domain-containing protein 17 OS=Homo sapiens OX=9606 GN=TXNDC17 PE=1 SV=1	0.223785	0.514025	0.747629	FALSE	FALSE
Q01082	Spectrin beta chain, non-erythrocytic 1 OS=Homo sapiens OX=9606 GN=SPTBN1 PE=1 SV=2	-0.1371	0.514704	0.747906	FALSE	FALSE
Q15154	Pericentriolar material 1 protein OS=Homo sapiens OX=9606 GN=PCM1 PE=1 SV=5	0.199429	0.515908	0.748946	FALSE	FALSE
P16949	Stathmin OS=Homo sapiens OX=9606 GN=STMN1 PE=1 SV=3	-0.140486	0.516508	0.749107	FALSE	FALSE
Q9BRX5	DNA replication complex GINS protein PSF3 OS=Homo sapiens OX=9606 GN=GINS3 PE=1 SV=1	0.251937	0.518659	0.751516	FALSE	FALSE
Q9Y4L1	Hypoxia up-regulated protein 1 OS=Homo sapiens OX=9606 GN=HYOU1 PE=1 SV=1	-0.13706	0.521218	0.75315	FALSE	FALSE
Q9Y5J7	Mitochondrial import inner membrane translocase subunit Tim9 OS=Homo sapiens OX=9606 GN=TIMM9 PE=1 SV=1	-0.135006	0.522187	0.75315	FALSE	FALSE
O00425	Insulin-like growth factor 2 mRNA-binding protein 3 OS=Homo sapiens OX=9606 GN=IGF2BP3 PE=1 SV=2	-0.211481	0.522838	0.75315	FALSE	FALSE
P29144	Tripeptidyl-peptidase 2 OS=Homo sapiens OX=9606 GN=TPP2 PE=1 SV=4	0.16063	0.522912	0.75315	FALSE	FALSE
Q96FW1	Ubiquitin thioesterase OTUB1 OS=Homo sapiens OX=9606 GN=OTUB1 PE=1 SV=2	-0.110005	0.522942	0.75315	FALSE	FALSE
P43686	26S proteasome regulatory subunit 6B OS=Homo sapiens OX=9606 GN=PSMC4 PE=1 SV=2	-0.166343	0.523021	0.75315	FALSE	FALSE
Q9UNX4	WD repeat-containing protein 3 OS=Homo sapiens OX=9606 GN=WDR3 PE=1 SV=1	-0.249583	0.523226	0.75315	FALSE	FALSE
P55081	Microfibrillar-associated protein 1 OS=Homo sapiens OX=9606 GN=MFAP1 PE=1 SV=2	-0.16773	0.524441	0.754192	FALSE	FALSE
Q07157	Tight junction protein ZO-1 OS=Homo sapiens OX=9606 GN=TJP1 PE=1 SV=3	-0.0983639	0.525377	0.754395	FALSE	FALSE
Q7Z478	ATP-dependent RNA helicase DHX29 OS=Homo sapiens OX=9606 GN=DHX29 PE=1 SV=2	-0.137985	0.525567	0.754395	TRUE	FALSE
Q9UIG0	Tyrosine-protein kinase BAZ1B OS=Homo sapiens OX=9606 GN=BAZ1B PE=1 SV=2	0.378689	0.527292	0.755671	FALSE	FALSE
P26639	Threonine--tRNA ligase 1, cytoplasmic OS=Homo sapiens OX=9606 GN=TARS1 PE=1 SV=3	-0.128317	0.527442	0.755671	FALSE	FALSE
Q7Z6Z7	E3 ubiquitin-protein ligase HUWE1 OS=Homo sapiens OX=9606 GN=HUWE1 PE=1 SV=3	-0.15508	0.528846	0.756975	FALSE	FALSE
P08133	Annexin A6 OS=Homo sapiens OX=9606 GN=ANXA6 PE=1 SV=3	-0.258054	0.529665	0.757441	FALSE	FALSE
Q07666	KH domain-containing, RNA-binding, signal transduction-associated protein 1 OS=Homo sapiens OX=9606 GN=KHDRBS1 PE=1 SV=1	-0.126273	0.530225	0.757534	FALSE	FALSE
Q92621	Nuclear pore complex protein Nup205 OS=Homo sapiens OX=9606 GN=NUP205 PE=1 SV=3	-0.162486	0.532024	0.758867	FALSE	FALSE
P17252	Protein kinase C alpha type OS=Homo sapiens OX=9606 GN=PRKCA PE=1 SV=4	0.239846	0.532148	0.758867	FALSE	FALSE
O95394	Phosphoacetylglucosamine mutase OS=Homo sapiens OX=9606 GN=PGM3 PE=1 SV=1	-0.245258	0.533133	0.759163	FALSE	FALSE
Q86Y56	Dynein assembly factor 5, axonemal OS=Homo sapiens OX=9606 GN=DNAAF5 PE=1 SV=4	-0.266742	0.533346	0.759163	FALSE	FALSE
P49591	Serine--tRNA ligase, cytoplasmic OS=Homo sapiens OX=9606 GN=SARS1 PE=1 SV=3	-0.251107	0.535594	0.760512	FALSE	FALSE
P68036	Ubiquitin-conjugating enzyme E2 L3 OS=Homo sapiens OX=9606 GN=UBE2L3 PE=1 SV=1	-0.0960257	0.535626	0.760512	FALSE	FALSE
Q14151	Scaffold attachment factor B2 OS=Homo sapiens OX=9606 GN=SAFB2 PE=1 SV=1	0.516183	0.535781	0.760512	FALSE	FALSE
Q08257	Quinone oxidoreductase OS=Homo sapiens OX=9606 GN=CRYZ PE=1 SV=1	-0.135873	0.537481	0.760596	FALSE	FALSE
P40222	Alpha-taxilin OS=Homo sapiens OX=9606 GN=TXLNA PE=1 SV=3	-0.172611	0.537625	0.760596	FALSE	FALSE
Q9UPN3	Microtubule-actin cross-linking factor 1, isoforms 1/2/3/5 OS=Homo sapiens OX=9606 GN=MACF1 PE=1 SV=4	0.100799	0.538128	0.760596	FALSE	FALSE
Q9BUJ2	Heterogeneous nuclear ribonucleoprotein U-like protein 1 OS=Homo sapiens OX=9606 GN=HNRNPUL1 PE=1 SV=2	-0.155378	0.538136	0.760596	FALSE	FALSE
P30085	UMP-CMP kinase OS=Homo sapiens OX=9606 GN=CMPK1 PE=1 SV=3	-0.251225	0.538952	0.760596	FALSE	FALSE
Q8TCS8	Polyribonucleotide nucleotidyltransferase 1, mitochondrial OS=Homo sapiens OX=9606 GN=PNPT1 PE=1 SV=2	0.126675	0.539025	0.760596	FALSE	TRUE
Q9Y4C2	TRPM8 channel-associated factor 1 OS=Homo sapiens OX=9606 GN=TCAF1 PE=1 SV=3	-0.172347	0.53944	0.760596	FALSE	FALSE
Q16401	26S proteasome non-ATPase regulatory subunit 5 OS=Homo sapiens OX=9606 GN=PSMD5 PE=1 SV=3	-0.259657	0.53981	0.760596	FALSE	FALSE
P48163	NADP-dependent malic enzyme OS=Homo sapiens OX=9606 GN=ME1 PE=1 SV=1	-0.134172	0.540681	0.761123	FALSE	FALSE
Q99714	3-hydroxyacyl-CoA dehydrogenase type-2 OS=Homo sapiens OX=9606 GN=HSD17B10 PE=1 SV=3	0.26628	0.542816	0.763406	FALSE	TRUE
Q9HD26	Golgi-associated PDZ and coiled-coil motif-containing protein OS=Homo sapiens OX=9606 GN=GOPC PE=1 SV=1	-0.125858	0.543377	0.763406	FALSE	FALSE
O95782	AP-2 complex subunit alpha-1 OS=Homo sapiens OX=9606 GN=AP2A1 PE=1 SV=3	0.145084	0.543796	0.763406	FALSE	FALSE
P00505	Aspartate aminotransferase, mitochondrial OS=Homo sapiens OX=9606 GN=GOT2 PE=1 SV=3	0.311637	0.545286	0.763929	FALSE	TRUE
Q96EP5	DAZ-associated protein 1 OS=Homo sapiens OX=9606 GN=DAZAP1 PE=1 SV=1	-0.181802	0.545845	0.763929	FALSE	FALSE
Q9BY44	Eukaryotic translation initiation factor 2A OS=Homo sapiens OX=9606 GN=EIF2A PE=1 SV=3	0.19049	0.545871	0.763929	TRUE	FALSE
Q5JRX3	Presequence protease, mitochondrial OS=Homo sapiens OX=9606 GN=PITRM1 PE=1 SV=3	0.23655	0.546162	0.763929	FALSE	TRUE
Q08378	Golgin subfamily A member 3 OS=Homo sapiens OX=9606 GN=GOLGA3 PE=1 SV=2	-1.11792	0.547814	0.765542	FALSE	FALSE
Q16630	Cleavage and polyadenylation specificity factor subunit 6 OS=Homo sapiens OX=9606 GN=CPSF6 PE=1 SV=2	0.125794	0.549253	0.766709	FALSE	FALSE
O43707	Alpha-actinin-4 OS=Homo sapiens OX=9606 GN=ACTN4 PE=1 SV=2	-0.126214	0.54969	0.766709	FALSE	FALSE
P26038	Moesin OS=Homo sapiens OX=9606 GN=MSN PE=1 SV=3	-0.123964	0.55015	0.766709	FALSE	FALSE
Q9UBR2	Cathepsin Z OS=Homo sapiens OX=9606 GN=CTSZ PE=1 SV=1	-0.139884	0.550737	0.76683	FALSE	FALSE
Q9Y4P3	Transducin beta-like protein 2 OS=Homo sapiens OX=9606 GN=TBL2 PE=1 SV=1	0.23604	0.551389	0.767041	FALSE	FALSE
Q9UKV3	Apoptotic chromatin condensation inducer in the nucleus OS=Homo sapiens OX=9606 GN=ACIN1 PE=1 SV=2	-0.0850323	0.553073	0.767347	FALSE	FALSE
Q15008	26S proteasome non-ATPase regulatory subunit 6 OS=Homo sapiens OX=9606 GN=PSMD6 PE=1 SV=1	-0.0923524	0.554316	0.767347	FALSE	FALSE
Q96CT7	Coiled-coil domain-containing protein 124 OS=Homo sapiens OX=9606 GN=CCDC124 PE=1 SV=1	-0.318582	0.554897	0.767347	FALSE	FALSE
Q07973	1,25-dihydroxyvitamin D(3) 24-hydroxylase, mitochondrial OS=Homo sapiens OX=9606 GN=CYP24A1 PE=1 SV=2	-0.217352	0.555046	0.767347	FALSE	FALSE
Q04917	14-3-3 protein eta OS=Homo sapiens OX=9606 GN=YWHAH PE=1 SV=4	-0.0947182	0.555609	0.767347	FALSE	FALSE
Q13443	Disintegrin and metalloproteinase domain-containing protein 9 OS=Homo sapiens OX=9606 GN=ADAM9 PE=1 SV=1	-0.133142	0.555663	0.767347	FALSE	FALSE
Q13263	Transcription intermediary factor 1-beta OS=Homo sapiens OX=9606 GN=TRIM28 PE=1 SV=5	-0.126859	0.555779	0.767347	FALSE	FALSE
Q9NQC3	Reticulon-4 OS=Homo sapiens OX=9606 GN=RTN4 PE=1 SV=2	-0.229997	0.556126	0.767347	FALSE	FALSE
Q14137	Ribosome biogenesis protein BOP1 OS=Homo sapiens OX=9606 GN=BOP1 PE=1 SV=2	-0.176464	0.556433	0.767347	FALSE	FALSE
P27694	Replication protein A 70 kDa DNA-binding subunit OS=Homo sapiens OX=9606 GN=RPA1 PE=1 SV=2	-0.106392	0.556725	0.767347	FALSE	FALSE
O00299	Chloride intracellular channel protein 1 OS=Homo sapiens OX=9606 GN=CLIC1 PE=1 SV=4	-0.127879	0.557115	0.767347	FALSE	FALSE
O15460	Prolyl 4-hydroxylase subunit alpha-2 OS=Homo sapiens OX=9606 GN=P4HA2 PE=1 SV=1	-0.22709	0.55961	0.770092	FALSE	FALSE
P62140	Serine/threonine-protein phosphatase PP1-beta catalytic subunit OS=Homo sapiens OX=9606 GN=PPP1CB PE=1 SV=3	-0.225816	0.560193	0.770203	FALSE	FALSE
P28070	Proteasome subunit beta type-4 OS=Homo sapiens OX=9606 GN=PSMB4 PE=1 SV=4	-0.225387	0.561545	0.771369	FALSE	FALSE
P35998	26S proteasome regulatory subunit 7 OS=Homo sapiens OX=9606 GN=PSMC2 PE=1 SV=3	-0.0956579	0.563686	0.771748	FALSE	FALSE
Q16643	Drebrin OS=Homo sapiens OX=9606 GN=DBN1 PE=1 SV=4	-0.158042	0.563813	0.771748	FALSE	FALSE
P51659	Peroxisomal multifunctional enzyme type 2 OS=Homo sapiens OX=9606 GN=HSD17B4 PE=1 SV=3	-0.158268	0.56399	0.771748	FALSE	FALSE
Q99798	Aconitate hydratase, mitochondrial OS=Homo sapiens OX=9606 GN=ACO2 PE=1 SV=2	-0.149622	0.564825	0.771748	FALSE	TRUE
Q9NX63	MICOS complex subunit MIC19 OS=Homo sapiens OX=9606 GN=CHCHD3 PE=1 SV=1	-0.130279	0.564946	0.771748	FALSE	FALSE
P04843	Dolichyl-diphosphooligosaccharide--protein glycosyltransferase subunit 1 OS=Homo sapiens OX=9606 GN=RPN1 PE=1 SV=1	-0.0805325	0.565048	0.771748	FALSE	FALSE
Q96IZ0	PRKC apoptosis WT1 regulator protein OS=Homo sapiens OX=9606 GN=PAWR PE=1 SV=1	0.121907	0.565345	0.771748	FALSE	FALSE
Q14697	Neutral alpha-glucosidase AB OS=Homo sapiens OX=9606 GN=GANAB PE=1 SV=3	-0.101094	0.565894	0.771811	FALSE	FALSE
Q14669	E3 ubiquitin-protein ligase TRIP12 OS=Homo sapiens OX=9606 GN=TRIP12 PE=1 SV=1	0.116371	0.567502	0.773316	FALSE	FALSE
O95218	Zinc finger Ran-binding domain-containing protein 2 OS=Homo sapiens OX=9606 GN=ZRANB2 PE=1 SV=2	-0.22342	0.569196	0.774936	FALSE	FALSE
O14980	Exportin-1 OS=Homo sapiens OX=9606 GN=XPO1 PE=1 SV=1	0.230677	0.569998	0.775339	FALSE	FALSE
P49321	Nuclear autoantigenic sperm protein OS=Homo sapiens OX=9606 GN=NASP PE=1 SV=2	-0.0820679	0.571974	0.777337	FALSE	FALSE
P12004	Proliferating cell nuclear antigen OS=Homo sapiens OX=9606 GN=PCNA PE=1 SV=1	-0.120354	0.574084	0.779514	FALSE	FALSE
P10155	60 kDa SS-A/Ro ribonucleoprotein OS=Homo sapiens OX=9606 GN=RO60 PE=1 SV=2	-0.228062	0.575007	0.779963	FALSE	FALSE
P07099	Epoxide hydrolase 1 OS=Homo sapiens OX=9606 GN=EPHX1 PE=1 SV=1	-0.0905305	0.575432	0.779963	FALSE	FALSE
Q86UE4	Protein LYRIC OS=Homo sapiens OX=9606 GN=MTDH PE=1 SV=2	-0.153279	0.576401	0.780586	FALSE	FALSE
Q13242	Serine/arginine-rich splicing factor 9 OS=Homo sapiens OX=9606 GN=SRSF9 PE=1 SV=1	0.23134	0.577204	0.780983	FALSE	FALSE
P67809	Y-box-binding protein 1 OS=Homo sapiens OX=9606 GN=YBX1 PE=1 SV=3	-0.216702	0.580317	0.784348	FALSE	FALSE
P48307	Tissue factor pathway inhibitor 2 OS=Homo sapiens OX=9606 GN=TFPI2 PE=1 SV=1	-0.16544	0.580715	0.784348	FALSE	FALSE
Q92598	Heat shock protein 105 kDa OS=Homo sapiens OX=9606 GN=HSPH1 PE=1 SV=1	-0.128048	0.583095	0.78647	FALSE	FALSE
P33992	DNA replication licensing factor MCM5 OS=Homo sapiens OX=9606 GN=MCM5 PE=1 SV=5	-0.179078	0.583311	0.78647	FALSE	FALSE
Q9UHD1	Cysteine and histidine-rich domain-containing protein 1 OS=Homo sapiens OX=9606 GN=CHORDC1 PE=1 SV=2	-0.121838	0.585066	0.788142	FALSE	FALSE
P31949	Protein S100-A11 OS=Homo sapiens OX=9606 GN=S100A11 PE=1 SV=2	0.108193	0.58664	0.78938	FALSE	FALSE
P14678	Small nuclear ribonucleoprotein-associated proteins B and B' OS=Homo sapiens OX=9606 GN=SNRPB PE=1 SV=2	-0.22367	0.587015	0.78938	FALSE	FALSE
Q9Y285	Phenylalanine--tRNA ligase alpha subunit OS=Homo sapiens OX=9606 GN=FARSA PE=1 SV=3	-0.444275	0.587928	0.789915	FALSE	FALSE
Q14966	Zinc finger protein 638 OS=Homo sapiens OX=9606 GN=ZNF638 PE=1 SV=2	0.198259	0.589044	0.790429	FALSE	FALSE
Q8TDD1	ATP-dependent RNA helicase DDX54 OS=Homo sapiens OX=9606 GN=DDX54 PE=1 SV=2	-0.122536	0.589342	0.790429	FALSE	FALSE
P33991	DNA replication licensing factor MCM4 OS=Homo sapiens OX=9606 GN=MCM4 PE=1 SV=5	-0.0770972	0.590443	0.791214	FALSE	FALSE
O14929	Histone acetyltransferase type B catalytic subunit OS=Homo sapiens OX=9606 GN=HAT1 PE=1 SV=1	-0.125343	0.592069	0.792701	FALSE	FALSE
Q7L576	Cytoplasmic FMR1-interacting protein 1 OS=Homo sapiens OX=9606 GN=CYFIP1 PE=1 SV=1	-0.124351	0.595844	0.797058	FALSE	FALSE
Q9H3S7	Tyrosine-protein phosphatase non-receptor type 23 OS=Homo sapiens OX=9606 GN=PTPN23 PE=1 SV=1	-0.416035	0.597831	0.79838	FALSE	FALSE
Q9Y223	Bifunctional UDP-N-acetylglucosamine 2-epimerase/N-acetylmannosamine kinase OS=Homo sapiens OX=9606 GN=GNE PE=1 SV=1	0.207111	0.597874	0.79838	FALSE	FALSE
P07900	Heat shock protein HSP 90-alpha OS=Homo sapiens OX=9606 GN=HSP90AA1 PE=1 SV=5	-0.1186	0.5992	0.799455	FALSE	FALSE
Q9P2J5	Leucine--tRNA ligase, cytoplasmic OS=Homo sapiens OX=9606 GN=LARS1 PE=1 SV=2	-0.0826743	0.599839	0.799612	FALSE	FALSE
P50402	Emerin OS=Homo sapiens OX=9606 GN=EMD PE=1 SV=1	-0.086811	0.602236	0.801886	FALSE	FALSE
Q2NL82	Pre-rRNA-processing protein TSR1 homolog OS=Homo sapiens OX=9606 GN=TSR1 PE=1 SV=1	0.221567	0.602591	0.801886	FALSE	FALSE
P21127	Cyclin-dependent kinase 11A OS=Homo sapiens OX=9606 GN=CDK11A PE=1 SV=4	0.156485	0.604141	0.803251	FALSE	FALSE
Q9NVI1	Fanconi anemia group I protein OS=Homo sapiens OX=9606 GN=FANCI PE=1 SV=4	0.233162	0.606897	0.806216	FALSE	FALSE
P07951	Tropomyosin beta chain OS=Homo sapiens OX=9606 GN=TPM2 PE=1 SV=1	0.151228	0.607902	0.806852	FALSE	FALSE
Q9BV38	WD repeat-containing protein 18 OS=Homo sapiens OX=9606 GN=WDR18 PE=1 SV=2	-0.114975	0.609215	0.807091	FALSE	FALSE
Q06323	Proteasome activator complex subunit 1 OS=Homo sapiens OX=9606 GN=PSME1 PE=1 SV=1	-0.198874	0.609237	0.807091	FALSE	FALSE
P33993	DNA replication licensing factor MCM7 OS=Homo sapiens OX=9606 GN=MCM7 PE=1 SV=4	-0.0837881	0.609662	0.807091	FALSE	FALSE
Q9NRZ9	Lymphoid-specific helicase OS=Homo sapiens OX=9606 GN=HELLS PE=1 SV=1	-0.133597	0.612129	0.809658	FALSE	FALSE
Q07955	Serine/arginine-rich splicing factor 1 OS=Homo sapiens OX=9606 GN=SRSF1 PE=1 SV=2	-0.0944706	0.613032	0.810154	FALSE	FALSE
Q16658	Fascin OS=Homo sapiens OX=9606 GN=FSCN1 PE=1 SV=3	-0.078851	0.614169	0.810924	FALSE	FALSE
Q02790	Peptidyl-prolyl cis-trans isomerase FKBP4 OS=Homo sapiens OX=9606 GN=FKBP4 PE=1 SV=3	-0.0721309	0.614673	0.810924	FALSE	FALSE
Q1KMD3	Heterogeneous nuclear ribonucleoprotein U-like protein 2 OS=Homo sapiens OX=9606 GN=HNRNPUL2 PE=1 SV=1	-0.135616	0.616035	0.812022	FALSE	FALSE
Q6PJT7	Zinc finger CCCH domain-containing protein 14 OS=Homo sapiens OX=9606 GN=ZC3H14 PE=1 SV=1	-0.113594	0.617603	0.813213	FALSE	FALSE
Q8NEM2	SHC SH2 domain-binding protein 1 OS=Homo sapiens OX=9606 GN=SHCBP1 PE=1 SV=3	-0.193002	0.617999	0.813213	FALSE	FALSE
P62899	60S ribosomal protein L31 OS=Homo sapiens OX=9606 GN=RPL31 PE=1 SV=1	0.110748	0.620028	0.815182	TRUE	FALSE
P46934	E3 ubiquitin-protein ligase NEDD4 OS=Homo sapiens OX=9606 GN=NEDD4 PE=1 SV=4	-0.115246	0.620634	0.815198	FALSE	FALSE
Q13492	Phosphatidylinositol-binding clathrin assembly protein OS=Homo sapiens OX=9606 GN=PICALM PE=1 SV=2	-0.114225	0.621103	0.815198	FALSE	FALSE
Q71RC2	La-related protein 4 OS=Homo sapiens OX=9606 GN=LARP4 PE=1 SV=3	-0.190168	0.622116	0.815829	FALSE	FALSE
Q8NFH4	Nucleoporin Nup37 OS=Homo sapiens OX=9606 GN=NUP37 PE=1 SV=1	-0.147804	0.624994	0.818903	FALSE	FALSE
P21589	5'-nucleotidase OS=Homo sapiens OX=9606 GN=NT5E PE=1 SV=1	-0.512305	0.625539	0.818917	FALSE	FALSE
P04920	Anion exchange protein 2 OS=Homo sapiens OX=9606 GN=SLC4A2 PE=1 SV=4	0.143455	0.627849	0.821239	FALSE	FALSE
O75822	Eukaryotic translation initiation factor 3 subunit J OS=Homo sapiens OX=9606 GN=EIF3J PE=1 SV=2	-0.077431	0.630129	0.82207	FALSE	FALSE
Q86U38	Nucleolar protein 9 OS=Homo sapiens OX=9606 GN=NOP9 PE=1 SV=1	0.203987	0.630335	0.82207	FALSE	FALSE
Q06210	Glutamine--fructose-6-phosphate aminotransferase [isomerizing] 1 OS=Homo sapiens OX=9606 GN=GFPT1 PE=1 SV=3	0.128371	0.631867	0.82207	FALSE	FALSE
P09601	Heme oxygenase 1 OS=Homo sapiens OX=9606 GN=HMOX1 PE=1 SV=1	-0.102657	0.632576	0.82207	FALSE	FALSE
Q13573	SNW domain-containing protein 1 OS=Homo sapiens OX=9606 GN=SNW1 PE=1 SV=1	0.0717295	0.633008	0.82207	FALSE	FALSE
Q969X5	Endoplasmic reticulum-Golgi intermediate compartment protein 1 OS=Homo sapiens OX=9606 GN=ERGIC1 PE=1 SV=1	0.158756	0.633486	0.82207	FALSE	FALSE
P08648	Integrin alpha-5 OS=Homo sapiens OX=9606 GN=ITGA5 PE=1 SV=2	0.130557	0.633642	0.82207	FALSE	FALSE
Q7L2E3	ATP-dependent RNA helicase DHX30 OS=Homo sapiens OX=9606 GN=DHX30 PE=1 SV=1	-0.137402	0.633673	0.82207	FALSE	TRUE
Q9BZE9	Tether containing UBX domain for GLUT4 OS=Homo sapiens OX=9606 GN=ASPSCR1 PE=1 SV=1	-0.165815	0.633715	0.82207	FALSE	FALSE
Q9H910	Jupiter microtubule associated homolog 2 OS=Homo sapiens OX=9606 GN=JPT2 PE=1 SV=1	-0.103991	0.633847	0.82207	FALSE	FALSE
Q9UBU8	Mortality factor 4-like protein 1 OS=Homo sapiens OX=9606 GN=MORF4L1 PE=1 SV=2	-0.18989	0.634898	0.822737	FALSE	FALSE
Q9UNZ2	NSFL1 cofactor p47 OS=Homo sapiens OX=9606 GN=NSFL1C PE=1 SV=2	-0.0955826	0.635997	0.823224	FALSE	FALSE
O95466	Formin-like protein 1 OS=Homo sapiens OX=9606 GN=FMNL1 PE=1 SV=3	-0.238725	0.636347	0.823224	FALSE	FALSE
P04439	HLA class I histocompatibility antigen, A alpha chain OS=Homo sapiens OX=9606 GN=HLA-A PE=1 SV=2	-0.119034	0.637234	0.823676	FALSE	FALSE
P61106	Ras-related protein Rab-14 OS=Homo sapiens OX=9606 GN=RAB14 PE=1 SV=4	-0.242023	0.637869	0.823802	FALSE	FALSE
Q08379	Golgin subfamily A member 2 OS=Homo sapiens OX=9606 GN=GOLGA2 PE=1 SV=3	-0.193437	0.638915	0.824458	FALSE	FALSE
Q9Y266	Nuclear migration protein nudC OS=Homo sapiens OX=9606 GN=NUDC PE=1 SV=1	-0.110217	0.640632	0.825466	FALSE	FALSE
O60264	SWI/SNF-related matrix-associated actin-dependent regulator of chromatin subfamily A member 5 OS=Homo sapiens OX=9606 GN=SMARCA5 PE=1 SV=1	-0.104453	0.640773	0.825466	FALSE	FALSE
Q96JP2	Unconventional myosin-XVB OS=Homo sapiens OX=9606 GN=MYO15B PE=1 SV=3	0.19121	0.641436	0.825627	FALSE	FALSE
Q9BUP3	Oxidoreductase HTATIP2 OS=Homo sapiens OX=9606 GN=HTATIP2 PE=1 SV=2	0.181745	0.644706	0.829139	FALSE	FALSE
Q15041	ADP-ribosylation factor-like protein 6-interacting protein 1 OS=Homo sapiens OX=9606 GN=ARL6IP1 PE=1 SV=2	-0.0865864	0.645443	0.829392	FALSE	FALSE
Q92499	ATP-dependent RNA helicase DDX1 OS=Homo sapiens OX=9606 GN=DDX1 PE=1 SV=2	-0.103364	0.648779	0.832981	FALSE	FALSE
P62191	26S proteasome regulatory subunit 4 OS=Homo sapiens OX=9606 GN=PSMC1 PE=1 SV=1	-0.083615	0.652314	0.836666	FALSE	FALSE
O96008	Mitochondrial import receptor subunit TOM40 homolog OS=Homo sapiens OX=9606 GN=TOMM40 PE=1 SV=1	-0.182509	0.652742	0.836666	FALSE	FALSE
Q15369	Elongin-C OS=Homo sapiens OX=9606 GN=ELOC PE=1 SV=1	-0.185541	0.653793	0.837314	FALSE	FALSE
Q92841	Probable ATP-dependent RNA helicase DDX17 OS=Homo sapiens OX=9606 GN=DDX17 PE=1 SV=2	-0.0989678	0.655606	0.83767	FALSE	FALSE
P06576	ATP synthase subunit beta, mitochondrial OS=Homo sapiens OX=9606 GN=ATP5F1B PE=1 SV=3	-0.0947249	0.655637	0.83767	FALSE	TRUE
P14324	Farnesyl pyrophosphate synthase OS=Homo sapiens OX=9606 GN=FDPS PE=1 SV=4	-0.0675468	0.65571	0.83767	FALSE	FALSE
Q9NVN8	Guanine nucleotide-binding protein-like 3-like protein OS=Homo sapiens OX=9606 GN=GNL3L PE=1 SV=1	-0.094405	0.656835	0.838159	FALSE	FALSE
Q9Y678	Coatomer subunit gamma-1 OS=Homo sapiens OX=9606 GN=COPG1 PE=1 SV=1	-0.0899008	0.657493	0.838159	FALSE	FALSE
P51572	B-cell receptor-associated protein 31 OS=Homo sapiens OX=9606 GN=BCAP31 PE=1 SV=3	-0.0947817	0.657734	0.838159	FALSE	FALSE
Q13045	Protein flightless-1 homolog OS=Homo sapiens OX=9606 GN=FLII PE=1 SV=2	-0.122568	0.658405	0.838318	FALSE	FALSE
Q99615	DnaJ homolog subfamily C member 7 OS=Homo sapiens OX=9606 GN=DNAJC7 PE=1 SV=2	-0.0702319	0.659561	0.838844	FALSE	FALSE
Q13418	Integrin-linked protein kinase OS=Homo sapiens OX=9606 GN=ILK PE=1 SV=2	-0.089534	0.660713	0.838844	FALSE	FALSE
P30086	Phosphatidylethanolamine-binding protein 1 OS=Homo sapiens OX=9606 GN=PEBP1 PE=1 SV=3	0.0997832	0.660953	0.838844	FALSE	FALSE
Q13243	Serine/arginine-rich splicing factor 5 OS=Homo sapiens OX=9606 GN=SRSF5 PE=1 SV=1	-0.113769	0.661007	0.838844	FALSE	FALSE
Q00325	Phosphate carrier protein, mitochondrial OS=Homo sapiens OX=9606 GN=SLC25A3 PE=1 SV=2	0.0699158	0.662431	0.839955	FALSE	FALSE
P09497	Clathrin light chain B OS=Homo sapiens OX=9606 GN=CLTB PE=1 SV=1	-0.170605	0.664255	0.841573	FALSE	FALSE
Q9Y6G9	Cytoplasmic dynein 1 light intermediate chain 1 OS=Homo sapiens OX=9606 GN=DYNC1LI1 PE=1 SV=3	0.0971556	0.665349	0.841619	FALSE	FALSE
Q15459	Splicing factor 3A subunit 1 OS=Homo sapiens OX=9606 GN=SF3A1 PE=1 SV=1	0.150769	0.665803	0.841619	FALSE	FALSE
P17301	Integrin alpha-2 OS=Homo sapiens OX=9606 GN=ITGA2 PE=1 SV=1	-0.085917	0.666178	0.841619	FALSE	FALSE
P06400	Retinoblastoma-associated protein OS=Homo sapiens OX=9606 GN=RB1 PE=1 SV=2	0.100337	0.666708	0.841619	FALSE	FALSE
P28799	Progranulin OS=Homo sapiens OX=9606 GN=GRN PE=1 SV=2	-0.167709	0.667037	0.841619	FALSE	FALSE
O43242	26S proteasome non-ATPase regulatory subunit 3 OS=Homo sapiens OX=9606 GN=PSMD3 PE=1 SV=2	-0.0952812	0.667857	0.841896	FALSE	FALSE
P30043	Flavin reductase (NADPH) OS=Homo sapiens OX=9606 GN=BLVRB PE=1 SV=3	0.124383	0.668777	0.841896	FALSE	FALSE
Q15046	Lysine--tRNA ligase OS=Homo sapiens OX=9606 GN=KARS1 PE=1 SV=3	0.0842673	0.668903	0.841896	FALSE	TRUE
P42766	60S ribosomal protein L35 OS=Homo sapiens OX=9606 GN=RPL35 PE=1 SV=2	-0.355249	0.669912	0.842016	TRUE	FALSE
P20962	Parathymosin OS=Homo sapiens OX=9606 GN=PTMS PE=1 SV=2	-0.130599	0.670098	0.842016	FALSE	FALSE
O60749	Sorting nexin-2 OS=Homo sapiens OX=9606 GN=SNX2 PE=1 SV=2	-0.173657	0.672827	0.844754	FALSE	FALSE
O15061	Synemin OS=Homo sapiens OX=9606 GN=SYNM PE=1 SV=2	0.117352	0.674765	0.846494	FALSE	FALSE
P00558	Phosphoglycerate kinase 1 OS=Homo sapiens OX=9606 GN=PGK1 PE=1 SV=3	-0.0855626	0.676601	0.848102	FALSE	FALSE
P56537	Eukaryotic translation initiation factor 6 OS=Homo sapiens OX=9606 GN=EIF6 PE=1 SV=1	-0.0908325	0.677923	0.849066	FALSE	FALSE
P53680	AP-2 complex subunit sigma OS=Homo sapiens OX=9606 GN=AP2S1 PE=1 SV=2	-0.160121	0.680099	0.851096	FALSE	FALSE
O60341	Lysine-specific histone demethylase 1A OS=Homo sapiens OX=9606 GN=KDM1A PE=1 SV=2	-0.176547	0.681604	0.851775	FALSE	FALSE
Q9GZL7	Ribosome biogenesis protein WDR12 OS=Homo sapiens OX=9606 GN=WDR12 PE=1 SV=2	0.0897626	0.681754	0.851775	FALSE	FALSE
Q15599	Na(+)/H(+) exchange regulatory cofactor NHE-RF2 OS=Homo sapiens OX=9606 GN=SLC9A3R2 PE=1 SV=2	0.113232	0.682851	0.852452	FALSE	FALSE
P46060	Ran GTPase-activating protein 1 OS=Homo sapiens OX=9606 GN=RANGAP1 PE=1 SV=1	0.0867029	0.684696	0.853108	FALSE	FALSE
Q9H2G2	STE20-like serine/threonine-protein kinase OS=Homo sapiens OX=9606 GN=SLK PE=1 SV=1	-0.166038	0.68484	0.853108	FALSE	FALSE
P17844	Probable ATP-dependent RNA helicase DDX5 OS=Homo sapiens OX=9606 GN=DDX5 PE=1 SV=1	-0.080893	0.685047	0.853108	FALSE	FALSE
O43847	Nardilysin OS=Homo sapiens OX=9606 GN=NRDC PE=1 SV=3	-0.0893592	0.685846	0.853411	FALSE	FALSE
P21796	Voltage-dependent anion-selective channel protein 1 OS=Homo sapiens OX=9606 GN=VDAC1 PE=1 SV=2	0.0735501	0.687543	0.854463	FALSE	TRUE
Q9NUQ9	CYFIP-related Rac1 interactor B OS=Homo sapiens OX=9606 GN=CYRIB PE=1 SV=1	-0.156273	0.688316	0.854463	FALSE	FALSE
Q14690	Protein RRP5 homolog OS=Homo sapiens OX=9606 GN=PDCD11 PE=1 SV=3	-0.0986147	0.688364	0.854463	FALSE	FALSE
P28074	Proteasome subunit beta type-5 OS=Homo sapiens OX=9606 GN=PSMB5 PE=1 SV=3	-0.0642392	0.690063	0.854808	FALSE	FALSE
O15347	High mobility group protein B3 OS=Homo sapiens OX=9606 GN=HMGB3 PE=1 SV=4	0.087574	0.690145	0.854808	FALSE	FALSE
Q8NC51	Plasminogen activator inhibitor 1 RNA-binding protein OS=Homo sapiens OX=9606 GN=SERBP1 PE=1 SV=2	-0.0826929	0.690821	0.854808	FALSE	FALSE
Q9H6S3	Epidermal growth factor receptor kinase substrate 8-like protein 2 OS=Homo sapiens OX=9606 GN=EPS8L2 PE=1 SV=2	-0.117062	0.690872	0.854808	FALSE	FALSE
O95299	NADH dehydrogenase [ubiquinone] 1 alpha subcomplex subunit 10, mitochondrial OS=Homo sapiens OX=9606 GN=NDUFA10 PE=1 SV=1	0.232993	0.691711	0.855155	FALSE	TRUE
Q99653	Calcineurin B homologous protein 1 OS=Homo sapiens OX=9606 GN=CHP1 PE=1 SV=3	0.182502	0.694656	0.85724	FALSE	FALSE
P53999	Activated RNA polymerase II transcriptional coactivator p15 OS=Homo sapiens OX=9606 GN=SUB1 PE=1 SV=3	0.169426	0.695262	0.85724	FALSE	FALSE
Q8N7H5	RNA polymerase II-associated factor 1 homolog OS=Homo sapiens OX=9606 GN=PAF1 PE=1 SV=2	-0.115306	0.695447	0.85724	FALSE	FALSE
P10515	Dihydrolipoyllysine-residue acetyltransferase component of pyruvate dehydrogenase complex, mitochondrial OS=Homo sapiens OX=9606 GN=DLAT PE=1 SV=3	0.0879491	0.695826	0.85724	FALSE	TRUE
Q2TB90	Hexokinase HKDC1 OS=Homo sapiens OX=9606 GN=HKDC1 PE=1 SV=3	-0.150659	0.696823	0.85724	FALSE	FALSE
P42285	Exosome RNA helicase MTR4 OS=Homo sapiens OX=9606 GN=MTREX PE=1 SV=3	-0.0628106	0.696887	0.85724	FALSE	FALSE
O60502	Protein O-GlcNAcase OS=Homo sapiens OX=9606 GN=OGA PE=1 SV=2	0.150783	0.697311	0.85724	FALSE	FALSE
Q96HE7	ERO1-like protein alpha OS=Homo sapiens OX=9606 GN=ERO1A PE=1 SV=2	-0.0725562	0.698442	0.857766	FALSE	FALSE
P08243	Asparagine synthetase [glutamine-hydrolyzing] OS=Homo sapiens OX=9606 GN=ASNS PE=1 SV=4	-0.137647	0.698858	0.857766	FALSE	FALSE
Q16531	DNA damage-binding protein 1 OS=Homo sapiens OX=9606 GN=DDB1 PE=1 SV=1	-0.087289	0.699488	0.857852	FALSE	FALSE
P11310	Medium-chain specific acyl-CoA dehydrogenase, mitochondrial OS=Homo sapiens OX=9606 GN=ACADM PE=1 SV=1	-0.115955	0.700981	0.858996	FALSE	TRUE
Q8IVF2	Protein AHNAK2 OS=Homo sapiens OX=9606 GN=AHNAK2 PE=1 SV=2	-0.0779441	0.701773	0.859279	FALSE	FALSE
Q9NY93	Probable ATP-dependent RNA helicase DDX56 OS=Homo sapiens OX=9606 GN=DDX56 PE=1 SV=1	-0.0839984	0.70348	0.860683	FALSE	FALSE
P22695	Cytochrome b-c1 complex subunit 2, mitochondrial OS=Homo sapiens OX=9606 GN=UQCRC2 PE=1 SV=3	-0.145751	0.706314	0.861712	FALSE	FALSE
Q14980	Nuclear mitotic apparatus protein 1 OS=Homo sapiens OX=9606 GN=NUMA1 PE=1 SV=2	0.0719718	0.70634	0.861712	FALSE	FALSE
O75970	Multiple PDZ domain protein OS=Homo sapiens OX=9606 GN=MPDZ PE=1 SV=2	0.128753	0.707254	0.861712	FALSE	FALSE
Q12765	Secernin-1 OS=Homo sapiens OX=9606 GN=SCRN1 PE=1 SV=2	0.170945	0.707542	0.861712	FALSE	FALSE
Q8N1F7	Nuclear pore complex protein Nup93 OS=Homo sapiens OX=9606 GN=NUP93 PE=1 SV=2	-0.0797604	0.708528	0.861712	FALSE	FALSE
O14974	Protein phosphatase 1 regulatory subunit 12A OS=Homo sapiens OX=9606 GN=PPP1R12A PE=1 SV=1	-0.104842	0.708547	0.861712	FALSE	FALSE
Q13895	Bystin OS=Homo sapiens OX=9606 GN=BYSL PE=1 SV=3	0.0977997	0.708816	0.861712	FALSE	FALSE
Q6YHK3	CD109 antigen OS=Homo sapiens OX=9606 GN=CD109 PE=1 SV=2	-0.0969406	0.709517	0.861712	FALSE	FALSE
P35613	Basigin OS=Homo sapiens OX=9606 GN=BSG PE=1 SV=2	-0.10951	0.709702	0.861712	FALSE	FALSE
P04080	Cystatin-B OS=Homo sapiens OX=9606 GN=CSTB PE=1 SV=2	-0.118072	0.710012	0.861712	FALSE	FALSE
Q6NUK1	Calcium-binding mitochondrial carrier protein SCaMC-1 OS=Homo sapiens OX=9606 GN=SLC25A24 PE=1 SV=2	-0.18379	0.710505	0.861712	FALSE	FALSE
Q68CZ2	Tensin-3 OS=Homo sapiens OX=9606 GN=TNS3 PE=1 SV=2	-0.0607078	0.712304	0.861715	FALSE	FALSE
P31327	Carbamoyl-phosphate synthase [ammonia], mitochondrial OS=Homo sapiens OX=9606 GN=CPS1 PE=1 SV=2	-0.123239	0.712883	0.861715	FALSE	TRUE
Q14192	Four and a half LIM domains protein 2 OS=Homo sapiens OX=9606 GN=FHL2 PE=1 SV=3	-0.0790343	0.712956	0.861715	FALSE	FALSE
P23193	Transcription elongation factor A protein 1 OS=Homo sapiens OX=9606 GN=TCEA1 PE=1 SV=2	-0.0697433	0.713267	0.861715	FALSE	FALSE
O60763	General vesicular transport factor p115 OS=Homo sapiens OX=9606 GN=USO1 PE=1 SV=2	-0.109121	0.713318	0.861715	FALSE	FALSE
Q9UI12	V-type proton ATPase subunit H OS=Homo sapiens OX=9606 GN=ATP6V1H PE=1 SV=1	0.198015	0.715598	0.86295	FALSE	FALSE
P10768	S-formylglutathione hydrolase OS=Homo sapiens OX=9606 GN=ESD PE=1 SV=2	-0.139028	0.716254	0.86295	FALSE	FALSE
P50454	Serpin H1 OS=Homo sapiens OX=9606 GN=SERPINH1 PE=1 SV=2	0.139088	0.716976	0.86295	FALSE	FALSE
O14828	Secretory carrier-associated membrane protein 3 OS=Homo sapiens OX=9606 GN=SCAMP3 PE=1 SV=3	-0.0999117	0.716996	0.86295	FALSE	FALSE
P35237	Serpin B6 OS=Homo sapiens OX=9606 GN=SERPINB6 PE=1 SV=3	-0.146893	0.717155	0.86295	FALSE	FALSE
Q9NTK5	Obg-like ATPase 1 OS=Homo sapiens OX=9606 GN=OLA1 PE=1 SV=2	-0.0874709	0.718003	0.863293	FALSE	FALSE
Q8NI36	WD repeat-containing protein 36 OS=Homo sapiens OX=9606 GN=WDR36 PE=1 SV=1	-0.112593	0.718952	0.863756	FALSE	FALSE
O14737	Programmed cell death protein 5 OS=Homo sapiens OX=9606 GN=PDCD5 PE=1 SV=3	-0.0768188	0.71985	0.863879	FALSE	FALSE
Q04637	Eukaryotic translation initiation factor 4 gamma 1 OS=Homo sapiens OX=9606 GN=EIF4G1 PE=1 SV=4	-0.0557948	0.720986	0.863879	FALSE	FALSE
P55145	Mesencephalic astrocyte-derived neurotrophic factor OS=Homo sapiens OX=9606 GN=MANF PE=1 SV=3	-0.142617	0.721201	0.863879	FALSE	FALSE
Q9H4A3	Serine/threonine-protein kinase WNK1 OS=Homo sapiens OX=9606 GN=WNK1 PE=1 SV=2	-0.143071	0.721308	0.863879	FALSE	FALSE
Q9NPD8	Ubiquitin-conjugating enzyme E2 T OS=Homo sapiens OX=9606 GN=UBE2T PE=1 SV=1	-0.0706148	0.722601	0.864319	FALSE	FALSE
Q6NUQ4	Transmembrane protein 214 OS=Homo sapiens OX=9606 GN=TMEM214 PE=1 SV=2	0.137984	0.723092	0.864319	FALSE	FALSE
Q8TEM1	Nuclear pore membrane glycoprotein 210 OS=Homo sapiens OX=9606 GN=NUP210 PE=1 SV=3	-0.0896362	0.723367	0.864319	FALSE	FALSE
Q15773	Myeloid leukemia factor 2 OS=Homo sapiens OX=9606 GN=MLF2 PE=1 SV=1	-0.13491	0.724903	0.86548	FALSE	FALSE
Q7Z5L9	Interferon regulatory factor 2-binding protein 2 OS=Homo sapiens OX=9606 GN=IRF2BP2 PE=1 SV=2	-0.0836834	0.72682	0.867093	FALSE	FALSE
Q93008	Probable ubiquitin carboxyl-terminal hydrolase FAF-X OS=Homo sapiens OX=9606 GN=USP9X PE=1 SV=4	-0.167904	0.727502	0.867232	FALSE	FALSE
Q9BTW9	Tubulin-specific chaperone D OS=Homo sapiens OX=9606 GN=TBCD PE=1 SV=2	-0.0750945	0.73087	0.87043	FALSE	FALSE
A0MZ66	Shootin-1 OS=Homo sapiens OX=9606 GN=SHTN1 PE=1 SV=4	-0.0895857	0.731321	0.87043	FALSE	FALSE
O75400	Pre-mRNA-processing factor 40 homolog A OS=Homo sapiens OX=9606 GN=PRPF40A PE=1 SV=2	-0.0707559	0.732252	0.870573	FALSE	FALSE
P35250	Replication factor C subunit 2 OS=Homo sapiens OX=9606 GN=RFC2 PE=1 SV=3	0.0648954	0.732576	0.870573	FALSE	FALSE
O94906	Pre-mRNA-processing factor 6 OS=Homo sapiens OX=9606 GN=PRPF6 PE=1 SV=1	-0.0807374	0.7335	0.870996	FALSE	FALSE
P18621	60S ribosomal protein L17 OS=Homo sapiens OX=9606 GN=RPL17 PE=1 SV=3	-0.0931094	0.736152	0.873469	TRUE	FALSE
O96005	Cleft lip and palate transmembrane protein 1 OS=Homo sapiens OX=9606 GN=CLPTM1 PE=1 SV=1	-0.128616	0.736981	0.873631	FALSE	FALSE
P55327	Tumor protein D52 OS=Homo sapiens OX=9606 GN=TPD52 PE=1 SV=2	-0.127576	0.738391	0.873631	FALSE	FALSE
Q14258	E3 ubiquitin/ISG15 ligase TRIM25 OS=Homo sapiens OX=9606 GN=TRIM25 PE=1 SV=2	-0.0506325	0.740087	0.873631	FALSE	FALSE
P07108	Acyl-CoA-binding protein OS=Homo sapiens OX=9606 GN=DBI PE=1 SV=2	-0.143302	0.740199	0.873631	FALSE	FALSE
Q9BZX2	Uridine-cytidine kinase 2 OS=Homo sapiens OX=9606 GN=UCK2 PE=1 SV=1	-0.130216	0.741321	0.873631	FALSE	FALSE
Q92520	Protein FAM3C OS=Homo sapiens OX=9606 GN=FAM3C PE=1 SV=1	0.0907248	0.741649	0.873631	FALSE	FALSE
Q99614	Tetratricopeptide repeat protein 1 OS=Homo sapiens OX=9606 GN=TTC1 PE=1 SV=1	-0.0909258	0.741867	0.873631	FALSE	FALSE
Q9BSJ8	Extended synaptotagmin-1 OS=Homo sapiens OX=9606 GN=ESYT1 PE=1 SV=1	-0.057806	0.741992	0.873631	FALSE	FALSE
Q9H0H5	Rac GTPase-activating protein 1 OS=Homo sapiens OX=9606 GN=RACGAP1 PE=1 SV=1	-0.0950622	0.742342	0.873631	FALSE	FALSE
Q9UBI1	COMM domain-containing protein 3 OS=Homo sapiens OX=9606 GN=COMMD3 PE=1 SV=1	-0.266041	0.74291	0.873631	FALSE	FALSE
O14672	Disintegrin and metalloproteinase domain-containing protein 10 OS=Homo sapiens OX=9606 GN=ADAM10 PE=1 SV=1	-0.0635145	0.743112	0.873631	FALSE	FALSE
P31947	14-3-3 protein sigma OS=Homo sapiens OX=9606 GN=SFN PE=1 SV=1	-0.0801894	0.743236	0.873631	FALSE	FALSE
P30876	DNA-directed RNA polymerase II subunit RPB2 OS=Homo sapiens OX=9606 GN=POLR2B PE=1 SV=1	-0.0751527	0.744974	0.873631	FALSE	FALSE
P61019	Ras-related protein Rab-2A OS=Homo sapiens OX=9606 GN=RAB2A PE=1 SV=1	-0.0561983	0.744986	0.873631	FALSE	FALSE
Q9NVP1	ATP-dependent RNA helicase DDX18 OS=Homo sapiens OX=9606 GN=DDX18 PE=1 SV=2	0.273043	0.745425	0.873631	FALSE	FALSE
Q9UN86	Ras GTPase-activating protein-binding protein 2 OS=Homo sapiens OX=9606 GN=G3BP2 PE=1 SV=2	-0.133948	0.745627	0.873631	FALSE	FALSE
P43307	Translocon-associated protein subunit alpha OS=Homo sapiens OX=9606 GN=SSR1 PE=1 SV=3	0.088604	0.745977	0.873631	FALSE	FALSE
Q08431	Lactadherin OS=Homo sapiens OX=9606 GN=MFGE8 PE=1 SV=3	-0.119896	0.746606	0.8737	FALSE	FALSE
P49748	Very long-chain specific acyl-CoA dehydrogenase, mitochondrial OS=Homo sapiens OX=9606 GN=ACADVL PE=1 SV=1	0.0987581	0.749102	0.874646	FALSE	TRUE
P61289	Proteasome activator complex subunit 3 OS=Homo sapiens OX=9606 GN=PSME3 PE=1 SV=1	0.126251	0.749128	0.874646	FALSE	FALSE
Q9H0B6	Kinesin light chain 2 OS=Homo sapiens OX=9606 GN=KLC2 PE=1 SV=1	-0.120781	0.749318	0.874646	FALSE	FALSE
P17812	CTP synthase 1 OS=Homo sapiens OX=9606 GN=CTPS1 PE=1 SV=2	-0.0508563	0.749696	0.874646	FALSE	FALSE
P78318	Immunoglobulin-binding protein 1 OS=Homo sapiens OX=9606 GN=IGBP1 PE=1 SV=1	-0.110634	0.751112	0.875476	FALSE	FALSE
Q9Y508	E3 ubiquitin-protein ligase RNF114 OS=Homo sapiens OX=9606 GN=RNF114 PE=1 SV=1	-0.120984	0.75155	0.875476	FALSE	FALSE
Q9UMY1	Nucleolar protein 7 OS=Homo sapiens OX=9606 GN=NOL7 PE=1 SV=2	-0.0548154	0.752391	0.87579	FALSE	FALSE
P09960	Leukotriene A-4 hydrolase OS=Homo sapiens OX=9606 GN=LTA4H PE=1 SV=2	-0.0806171	0.753211	0.87608	FALSE	FALSE
Q14444	Caprin-1 OS=Homo sapiens OX=9606 GN=CAPRIN1 PE=1 SV=2	-0.06294	0.759956	0.881384	FALSE	FALSE
P06737	Glycogen phosphorylase, liver form OS=Homo sapiens OX=9606 GN=PYGL PE=1 SV=4	-0.0445611	0.760699	0.881384	FALSE	FALSE
Q9Y520	Protein PRRC2C OS=Homo sapiens OX=9606 GN=PRRC2C PE=1 SV=4	0.0600009	0.760821	0.881384	FALSE	FALSE
Q9BYT8	Neurolysin, mitochondrial OS=Homo sapiens OX=9606 GN=NLN PE=1 SV=1	0.123995	0.760924	0.881384	FALSE	FALSE
P62273	40S ribosomal protein S29 OS=Homo sapiens OX=9606 GN=RPS29 PE=1 SV=2	-0.115881	0.761416	0.881384	TRUE	FALSE
P35222	Catenin beta-1 OS=Homo sapiens OX=9606 GN=CTNNB1 PE=1 SV=1	0.0524927	0.761714	0.881384	FALSE	FALSE
P49790	Nuclear pore complex protein Nup153 OS=Homo sapiens OX=9606 GN=NUP153 PE=1 SV=2	-0.0893954	0.76247	0.881384	FALSE	FALSE
Q8N8S7	Protein enabled homolog OS=Homo sapiens OX=9606 GN=ENAH PE=1 SV=2	-0.0675735	0.762927	0.881384	FALSE	FALSE
O14744	Protein arginine N-methyltransferase 5 OS=Homo sapiens OX=9606 GN=PRMT5 PE=1 SV=4	0.0590641	0.763344	0.881384	FALSE	FALSE
Q7Z417	Nuclear fragile X mental retardation-interacting protein 2 OS=Homo sapiens OX=9606 GN=NUFIP2 PE=1 SV=1	-0.0445535	0.763521	0.881384	FALSE	FALSE
Q9Y3Z3	Deoxynucleoside triphosphate triphosphohydrolase SAMHD1 OS=Homo sapiens OX=9606 GN=SAMHD1 PE=1 SV=2	-0.194744	0.764853	0.882257	FALSE	FALSE
P49821	NADH dehydrogenase [ubiquinone] flavoprotein 1, mitochondrial OS=Homo sapiens OX=9606 GN=NDUFV1 PE=1 SV=4	-0.0996129	0.766103	0.88247	FALSE	FALSE
P42167	Lamina-associated polypeptide 2, isoforms beta/gamma OS=Homo sapiens OX=9606 GN=TMPO PE=1 SV=2	-0.180243	0.766189	0.88247	FALSE	FALSE
O96013	Serine/threonine-protein kinase PAK 4 OS=Homo sapiens OX=9606 GN=PAK4 PE=1 SV=1	-0.0385227	0.76684	0.882557	FALSE	FALSE
Q01518	Adenylyl cyclase-associated protein 1 OS=Homo sapiens OX=9606 GN=CAP1 PE=1 SV=5	-0.0609335	0.767501	0.882655	FALSE	FALSE
Q14203	Dynactin subunit 1 OS=Homo sapiens OX=9606 GN=DCTN1 PE=1 SV=3	0.0654226	0.770422	0.88535	FALSE	FALSE
Q96B26	Exosome complex component RRP43 OS=Homo sapiens OX=9606 GN=EXOSC8 PE=1 SV=1	0.231571	0.771775	0.88624	FALSE	FALSE
O15031	Plexin-B2 OS=Homo sapiens OX=9606 GN=PLXNB2 PE=1 SV=3	-0.110153	0.77311	0.886465	FALSE	FALSE
O75410	Transforming acidic coiled-coil-containing protein 1 OS=Homo sapiens OX=9606 GN=TACC1 PE=1 SV=2	-0.188084	0.773127	0.886465	FALSE	FALSE
Q8NE71	ATP-binding cassette sub-family F member 1 OS=Homo sapiens OX=9606 GN=ABCF1 PE=1 SV=2	-0.0758182	0.77504	0.887652	FALSE	FALSE
Q9H6T3	RNA polymerase II-associated protein 3 OS=Homo sapiens OX=9606 GN=RPAP3 PE=1 SV=2	0.0670552	0.77532	0.887652	FALSE	FALSE
P35052	Glypican-1 OS=Homo sapiens OX=9606 GN=GPC1 PE=1 SV=2	-0.0412631	0.777032	0.888275	FALSE	FALSE
Q9NZI8	Insulin-like growth factor 2 mRNA-binding protein 1 OS=Homo sapiens OX=9606 GN=IGF2BP1 PE=1 SV=2	-0.0962354	0.777447	0.888275	FALSE	FALSE
Q9Y618	Nuclear receptor corepressor 2 OS=Homo sapiens OX=9606 GN=NCOR2 PE=1 SV=3	-0.0700488	0.777602	0.888275	FALSE	FALSE
P61088	Ubiquitin-conjugating enzyme E2 N OS=Homo sapiens OX=9606 GN=UBE2N PE=1 SV=1	-0.107029	0.779559	0.889847	FALSE	FALSE
Q92643	GPI-anchor transamidase OS=Homo sapiens OX=9606 GN=PIGK PE=1 SV=2	-0.0714841	0.781351	0.890381	FALSE	FALSE
P45974	Ubiquitin carboxyl-terminal hydrolase 5 OS=Homo sapiens OX=9606 GN=USP5 PE=1 SV=2	-0.0640647	0.781789	0.890381	FALSE	FALSE
Q9H3N1	Thioredoxin-related transmembrane protein 1 OS=Homo sapiens OX=9606 GN=TMX1 PE=1 SV=1	0.0553696	0.782805	0.890381	FALSE	FALSE
Q96GQ7	Probable ATP-dependent RNA helicase DDX27 OS=Homo sapiens OX=9606 GN=DDX27 PE=1 SV=2	-0.0624339	0.783141	0.890381	FALSE	FALSE
Q03135	Caveolin-1 OS=Homo sapiens OX=9606 GN=CAV1 PE=1 SV=4	0.08561	0.783499	0.890381	FALSE	FALSE
Q9Y3I0	RNA-splicing ligase RtcB homolog OS=Homo sapiens OX=9606 GN=RTCB PE=1 SV=1	-0.0550555	0.784185	0.890381	FALSE	FALSE
O43175	D-3-phosphoglycerate dehydrogenase OS=Homo sapiens OX=9606 GN=PHGDH PE=1 SV=4	-0.0558199	0.784344	0.890381	FALSE	FALSE
Q9BT78	COP9 signalosome complex subunit 4 OS=Homo sapiens OX=9606 GN=COPS4 PE=1 SV=1	-0.239792	0.784674	0.890381	FALSE	FALSE
Q14008	Cytoskeleton-associated protein 5 OS=Homo sapiens OX=9606 GN=CKAP5 PE=1 SV=3	-0.0580344	0.789338	0.89493	FALSE	FALSE
P27105	Stomatin OS=Homo sapiens OX=9606 GN=STOM PE=1 SV=3	0.0583768	0.78985	0.89493	FALSE	FALSE
Q9ULT8	E3 ubiquitin-protein ligase HECTD1 OS=Homo sapiens OX=9606 GN=HECTD1 PE=1 SV=3	0.256661	0.793883	0.898263	FALSE	FALSE
Q16181	Septin-7 OS=Homo sapiens OX=9606 GN=SEPTIN7 PE=1 SV=2	-0.055863	0.794641	0.898263	FALSE	FALSE
Q99497	Parkinson disease protein 7 OS=Homo sapiens OX=9606 GN=PARK7 PE=1 SV=2	-0.037747	0.794796	0.898263	FALSE	TRUE
P49720	Proteasome subunit beta type-3 OS=Homo sapiens OX=9606 GN=PSMB3 PE=1 SV=2	-0.100754	0.795136	0.898263	FALSE	FALSE
Q86VP1	Tax1-binding protein 1 OS=Homo sapiens OX=9606 GN=TAX1BP1 PE=1 SV=2	0.117037	0.795984	0.89856	FALSE	FALSE
Q96KP4	Cytosolic non-specific dipeptidase OS=Homo sapiens OX=9606 GN=CNDP2 PE=1 SV=2	0.0846995	0.798474	0.899615	FALSE	FALSE
Q9H0A0	RNA cytidine acetyltransferase OS=Homo sapiens OX=9606 GN=NAT10 PE=1 SV=2	-0.053946	0.798637	0.899615	FALSE	FALSE
Q9UH65	Switch-associated protein 70 OS=Homo sapiens OX=9606 GN=SWAP70 PE=1 SV=1	-0.103101	0.798679	0.899615	FALSE	FALSE
P00492	Hypoxanthine-guanine phosphoribosyltransferase OS=Homo sapiens OX=9606 GN=HPRT1 PE=1 SV=2	-0.103804	0.799517	0.899897	FALSE	FALSE
P40818	Ubiquitin carboxyl-terminal hydrolase 8 OS=Homo sapiens OX=9606 GN=USP8 PE=1 SV=1	0.0871591	0.801042	0.900878	FALSE	FALSE
Q9NZL9	Methionine adenosyltransferase 2 subunit beta OS=Homo sapiens OX=9606 GN=MAT2B PE=1 SV=1	-0.0429639	0.801564	0.900878	FALSE	FALSE
P49773	Histidine triad nucleotide-binding protein 1 OS=Homo sapiens OX=9606 GN=HINT1 PE=1 SV=2	-0.0970449	0.804171	0.902283	FALSE	FALSE
Q86TI2	Dipeptidyl peptidase 9 OS=Homo sapiens OX=9606 GN=DPP9 PE=1 SV=3	0.102179	0.804522	0.902283	FALSE	FALSE
P61421	V-type proton ATPase subunit d 1 OS=Homo sapiens OX=9606 GN=ATP6V0D1 PE=1 SV=1	0.0443829	0.805379	0.902283	FALSE	FALSE
P12956	X-ray repair cross-complementing protein 6 OS=Homo sapiens OX=9606 GN=XRCC6 PE=1 SV=2	-0.0361231	0.805534	0.902283	FALSE	FALSE
Q8WU90	Zinc finger CCCH domain-containing protein 15 OS=Homo sapiens OX=9606 GN=ZC3H15 PE=1 SV=1	0.0937692	0.805791	0.902283	FALSE	FALSE
P36776	Lon protease homolog, mitochondrial OS=Homo sapiens OX=9606 GN=LONP1 PE=1 SV=2	-0.122599	0.807234	0.902283	FALSE	TRUE
P28482	Mitogen-activated protein kinase 1 OS=Homo sapiens OX=9606 GN=MAPK1 PE=1 SV=3	0.0738073	0.807828	0.902283	FALSE	FALSE
O14579	Coatomer subunit epsilon OS=Homo sapiens OX=9606 GN=COPE PE=1 SV=3	0.0654284	0.807924	0.902283	FALSE	FALSE
Q9H845	Complex I assembly factor ACAD9, mitochondrial OS=Homo sapiens OX=9606 GN=ACAD9 PE=1 SV=1	-0.0699036	0.808111	0.902283	FALSE	FALSE
P82673	28S ribosomal protein S35, mitochondrial OS=Homo sapiens OX=9606 GN=MRPS35 PE=1 SV=1	-0.0929721	0.808772	0.902364	FALSE	TRUE
Q86WX3	Active regulator of SIRT1 OS=Homo sapiens OX=9606 GN=RPS19BP1 PE=1 SV=1	-0.0763796	0.810431	0.903324	FALSE	FALSE
Q9H832	Ubiquitin-conjugating enzyme E2 Z OS=Homo sapiens OX=9606 GN=UBE2Z PE=1 SV=2	-0.0656475	0.810811	0.903324	FALSE	FALSE
P53992	Protein transport protein Sec24C OS=Homo sapiens OX=9606 GN=SEC24C PE=1 SV=3	0.0482938	0.811444	0.903373	FALSE	FALSE
Q14160	Protein scribble homolog OS=Homo sapiens OX=9606 GN=SCRIB PE=1 SV=4	-0.0964199	0.81261	0.904013	FALSE	FALSE
Q99439	Calponin-2 OS=Homo sapiens OX=9606 GN=CNN2 PE=1 SV=4	-0.0948404	0.813335	0.904164	FALSE	FALSE
O00461	Golgi integral membrane protein 4 OS=Homo sapiens OX=9606 GN=GOLIM4 PE=1 SV=1	0.066125	0.814099	0.904358	FALSE	FALSE
Q86U42	Polyadenylate-binding protein 2 OS=Homo sapiens OX=9606 GN=PABPN1 PE=1 SV=3	0.0552869	0.818198	0.907273	FALSE	FALSE
Q96RS6	NudC domain-containing protein 1 OS=Homo sapiens OX=9606 GN=NUDCD1 PE=1 SV=2	-0.0925624	0.818481	0.907273	FALSE	FALSE
Q9Y2B0	Protein canopy homolog 2 OS=Homo sapiens OX=9606 GN=CNPY2 PE=1 SV=1	0.0806909	0.818498	0.907273	FALSE	FALSE
Q13823	Nucleolar GTP-binding protein 2 OS=Homo sapiens OX=9606 GN=GNL2 PE=1 SV=1	0.0912	0.819735	0.907707	FALSE	FALSE
Q9Y2R9	28S ribosomal protein S7, mitochondrial OS=Homo sapiens OX=9606 GN=MRPS7 PE=1 SV=2	0.0874388	0.820133	0.907707	FALSE	TRUE
Q14498	RNA-binding protein 39 OS=Homo sapiens OX=9606 GN=RBM39 PE=1 SV=2	0.0745851	0.82119	0.907707	FALSE	FALSE
P11177	Pyruvate dehydrogenase E1 component subunit beta, mitochondrial OS=Homo sapiens OX=9606 GN=PDHB PE=1 SV=3	-0.0945643	0.821408	0.907707	FALSE	TRUE
P31150	Rab GDP dissociation inhibitor alpha OS=Homo sapiens OX=9606 GN=GDI1 PE=1 SV=2	-0.0543414	0.821851	0.907707	FALSE	FALSE
Q00688	Peptidyl-prolyl cis-trans isomerase FKBP3 OS=Homo sapiens OX=9606 GN=FKBP3 PE=1 SV=1	0.0574728	0.823779	0.909181	FALSE	FALSE
P14923	Junction plakoglobin OS=Homo sapiens OX=9606 GN=JUP PE=1 SV=3	0.0540575	0.825006	0.909598	FALSE	FALSE
O00231	26S proteasome non-ATPase regulatory subunit 11 OS=Homo sapiens OX=9606 GN=PSMD11 PE=1 SV=3	-0.0471633	0.825451	0.909598	FALSE	FALSE
Q93009	Ubiquitin carboxyl-terminal hydrolase 7 OS=Homo sapiens OX=9606 GN=USP7 PE=1 SV=2	-0.0943602	0.825936	0.909598	FALSE	FALSE
O00267	Transcription elongation factor SPT5 OS=Homo sapiens OX=9606 GN=SUPT5H PE=1 SV=1	0.0450172	0.827093	0.910218	FALSE	FALSE
O75153	Clustered mitochondria protein homolog OS=Homo sapiens OX=9606 GN=CLUH PE=1 SV=2	0.0535113	0.827989	0.91055	FALSE	FALSE
Q9H9B4	Sideroflexin-1 OS=Homo sapiens OX=9606 GN=SFXN1 PE=1 SV=4	0.063486	0.828717	0.910698	FALSE	FALSE
Q14566	DNA replication licensing factor MCM6 OS=Homo sapiens OX=9606 GN=MCM6 PE=1 SV=1	-0.0346938	0.830674	0.912194	FALSE	FALSE
Q9HC38	Glyoxalase domain-containing protein 4 OS=Homo sapiens OX=9606 GN=GLOD4 PE=1 SV=1	-0.0439375	0.831875	0.912859	FALSE	FALSE
P29323	Ephrin type-B receptor 2 OS=Homo sapiens OX=9606 GN=EPHB2 PE=1 SV=5	0.0354633	0.835226	0.915881	FALSE	FALSE
O95573	Long-chain-fatty-acid--CoA ligase 3 OS=Homo sapiens OX=9606 GN=ACSL3 PE=1 SV=3	0.0431469	0.83673	0.916874	FALSE	FALSE
Q5VTR2	E3 ubiquitin-protein ligase BRE1A OS=Homo sapiens OX=9606 GN=RNF20 PE=1 SV=2	-0.138774	0.838777	0.918203	FALSE	FALSE
Q99805	Transmembrane 9 superfamily member 2 OS=Homo sapiens OX=9606 GN=TM9SF2 PE=1 SV=1	-0.100247	0.83914	0.918203	FALSE	FALSE
Q12907	Vesicular integral-membrane protein VIP36 OS=Homo sapiens OX=9606 GN=LMAN2 PE=1 SV=1	0.0837253	0.848149	0.927398	FALSE	FALSE
P51665	26S proteasome non-ATPase regulatory subunit 7 OS=Homo sapiens OX=9606 GN=PSMD7 PE=1 SV=2	-0.0845263	0.85026	0.927603	FALSE	FALSE
Q05682	Caldesmon OS=Homo sapiens OX=9606 GN=CALD1 PE=1 SV=3	0.0338498	0.850579	0.927603	FALSE	FALSE
Q13547	Histone deacetylase 1 OS=Homo sapiens OX=9606 GN=HDAC1 PE=1 SV=1	-0.058441	0.850622	0.927603	FALSE	FALSE
Q9HCS7	Pre-mRNA-splicing factor SYF1 OS=Homo sapiens OX=9606 GN=XAB2 PE=1 SV=2	0.100264	0.850757	0.927603	FALSE	FALSE
Q14247	Src substrate cortactin OS=Homo sapiens OX=9606 GN=CTTN PE=1 SV=2	-0.0398447	0.852582	0.928933	FALSE	FALSE
Q9NZN4	EH domain-containing protein 2 OS=Homo sapiens OX=9606 GN=EHD2 PE=1 SV=2	-0.0528508	0.854098	0.929923	FALSE	FALSE
Q8TAT6	Nuclear protein localization protein 4 homolog OS=Homo sapiens OX=9606 GN=NPLOC4 PE=1 SV=3	0.156047	0.855031	0.930279	FALSE	FALSE
Q8TD19	Serine/threonine-protein kinase Nek9 OS=Homo sapiens OX=9606 GN=NEK9 PE=1 SV=2	-0.0693198	0.857132	0.931903	FALSE	FALSE
Q9H6R4	Nucleolar protein 6 OS=Homo sapiens OX=9606 GN=NOL6 PE=1 SV=2	-0.0378554	0.857866	0.93204	FALSE	FALSE
P26640	Valine--tRNA ligase OS=Homo sapiens OX=9606 GN=VARS1 PE=1 SV=4	0.0559283	0.859466	0.933117	FALSE	FALSE
Q9NR45	Sialic acid synthase OS=Homo sapiens OX=9606 GN=NANS PE=1 SV=2	-0.0533415	0.861433	0.933935	FALSE	FALSE
Q16850	Lanosterol 14-alpha demethylase OS=Homo sapiens OX=9606 GN=CYP51A1 PE=1 SV=3	0.0662258	0.861881	0.933935	FALSE	FALSE
P50995	Annexin A11 OS=Homo sapiens OX=9606 GN=ANXA11 PE=1 SV=1	-0.0379679	0.862047	0.933935	FALSE	FALSE
Q08J23	RNA cytosine C(5)-methyltransferase NSUN2 OS=Homo sapiens OX=9606 GN=NSUN2 PE=1 SV=2	-0.0414509	0.863401	0.934742	FALSE	FALSE
Q9UK41	Vacuolar protein sorting-associated protein 28 homolog OS=Homo sapiens OX=9606 GN=VPS28 PE=1 SV=1	-0.0639307	0.866887	0.93634	FALSE	FALSE
P33527	Multidrug resistance-associated protein 1 OS=Homo sapiens OX=9606 GN=ABCC1 PE=1 SV=3	0.0918566	0.867082	0.93634	FALSE	FALSE
A5YKK6	CCR4-NOT transcription complex subunit 1 OS=Homo sapiens OX=9606 GN=CNOT1 PE=1 SV=2	0.10244	0.86735	0.93634	FALSE	FALSE
O95793	Double-stranded RNA-binding protein Staufen homolog 1 OS=Homo sapiens OX=9606 GN=STAU1 PE=1 SV=2	0.0640902	0.867859	0.93634	FALSE	FALSE
P49023	Paxillin OS=Homo sapiens OX=9606 GN=PXN PE=1 SV=3	0.0368706	0.867932	0.93634	FALSE	FALSE
P35659	Protein DEK OS=Homo sapiens OX=9606 GN=DEK PE=1 SV=1	0.0324913	0.869403	0.937268	FALSE	FALSE
P00568	Adenylate kinase isoenzyme 1 OS=Homo sapiens OX=9606 GN=AK1 PE=1 SV=3	0.0632586	0.870973	0.937433	FALSE	FALSE
P54920	Alpha-soluble NSF attachment protein OS=Homo sapiens OX=9606 GN=NAPA PE=1 SV=3	0.033162	0.871732	0.937433	FALSE	FALSE
O60506	Heterogeneous nuclear ribonucleoprotein Q OS=Homo sapiens OX=9606 GN=SYNCRIP PE=1 SV=2	-0.0641673	0.871797	0.937433	FALSE	FALSE
P62316	Small nuclear ribonucleoprotein Sm D2 OS=Homo sapiens OX=9606 GN=SNRPD2 PE=1 SV=1	0.0425865	0.872263	0.937433	FALSE	FALSE
Q9BV36	Melanophilin OS=Homo sapiens OX=9606 GN=MLPH PE=1 SV=1	-0.0643936	0.872982	0.937433	FALSE	FALSE
P12270	Nucleoprotein TPR OS=Homo sapiens OX=9606 GN=TPR PE=1 SV=3	-0.0321721	0.873225	0.937433	FALSE	FALSE
P41240	Tyrosine-protein kinase CSK OS=Homo sapiens OX=9606 GN=CSK PE=1 SV=1	-0.0418147	0.87536	0.937693	FALSE	FALSE
O43809	Cleavage and polyadenylation specificity factor subunit 5 OS=Homo sapiens OX=9606 GN=NUDT21 PE=1 SV=1	-0.0744026	0.876515	0.937693	FALSE	FALSE
Q15397	Pumilio homolog 3 OS=Homo sapiens OX=9606 GN=PUM3 PE=1 SV=3	-0.0623393	0.876787	0.937693	FALSE	FALSE
P13611	Versican core protein OS=Homo sapiens OX=9606 GN=VCAN PE=1 SV=3	-0.0510229	0.876865	0.937693	FALSE	FALSE
O60610	Protein diaphanous homolog 1 OS=Homo sapiens OX=9606 GN=DIAPH1 PE=1 SV=2	-0.0319737	0.878025	0.937693	FALSE	FALSE
P08237	ATP-dependent 6-phosphofructokinase, muscle type OS=Homo sapiens OX=9606 GN=PFKM PE=1 SV=2	0.039603	0.878611	0.937693	FALSE	FALSE
P28370	Probable global transcription activator SNF2L1 OS=Homo sapiens OX=9606 GN=SMARCA1 PE=1 SV=2	0.0486476	0.879054	0.937693	FALSE	FALSE
P29692	Elongation factor 1-delta OS=Homo sapiens OX=9606 GN=EEF1D PE=1 SV=5	-0.0398401	0.879343	0.937693	FALSE	FALSE
P28072	Proteasome subunit beta type-6 OS=Homo sapiens OX=9606 GN=PSMB6 PE=1 SV=4	-0.0415266	0.879373	0.937693	FALSE	FALSE
P46736	Lys-63-specific deubiquitinase BRCC36 OS=Homo sapiens OX=9606 GN=BRCC3 PE=1 SV=2	0.0576889	0.880172	0.937693	FALSE	FALSE
Q9UBQ7	Glyoxylate reductase/hydroxypyruvate reductase OS=Homo sapiens OX=9606 GN=GRHPR PE=1 SV=1	-0.0357882	0.880195	0.937693	FALSE	FALSE
O15013	Rho guanine nucleotide exchange factor 10 OS=Homo sapiens OX=9606 GN=ARHGEF10 PE=1 SV=4	-0.0840708	0.882276	0.939256	FALSE	FALSE
O75955	Flotillin-1 OS=Homo sapiens OX=9606 GN=FLOT1 PE=1 SV=3	0.0715683	0.883529	0.939937	FALSE	FALSE
Q969G3	SWI/SNF-related matrix-associated actin-dependent regulator of chromatin subfamily E member 1 OS=Homo sapiens OX=9606 GN=SMARCE1 PE=1 SV=2	0.0550521	0.885533	0.941416	FALSE	FALSE
Q7Z460	CLIP-associating protein 1 OS=Homo sapiens OX=9606 GN=CLASP1 PE=1 SV=1	0.0398797	0.886412	0.941527	FALSE	FALSE
P20020	Plasma membrane calcium-transporting ATPase 1 OS=Homo sapiens OX=9606 GN=ATP2B1 PE=1 SV=4	0.0442385	0.88816	0.941527	FALSE	FALSE
Q9UJV9	Probable ATP-dependent RNA helicase DDX41 OS=Homo sapiens OX=9606 GN=DDX41 PE=1 SV=2	0.066404	0.888622	0.941527	FALSE	FALSE
P54727	UV excision repair protein RAD23 homolog B OS=Homo sapiens OX=9606 GN=RAD23B PE=1 SV=1	-0.030866	0.888925	0.941527	FALSE	FALSE
Q16881	Thioredoxin reductase 1, cytoplasmic OS=Homo sapiens OX=9606 GN=TXNRD1 PE=1 SV=3	0.0406795	0.889124	0.941527	FALSE	FALSE
Q9Y314	Nitric oxide synthase-interacting protein OS=Homo sapiens OX=9606 GN=NOSIP PE=1 SV=1	-0.0522875	0.889322	0.941527	FALSE	FALSE
O43143	Pre-mRNA-splicing factor ATP-dependent RNA helicase DHX15 OS=Homo sapiens OX=9606 GN=DHX15 PE=1 SV=2	0.0341507	0.891774	0.943384	FALSE	FALSE
Q9UI30	Multifunctional methyltransferase subunit TRM112-like protein OS=Homo sapiens OX=9606 GN=TRMT112 PE=1 SV=1	-0.0520052	0.892307	0.943384	FALSE	FALSE
O95817	BAG family molecular chaperone regulator 3 OS=Homo sapiens OX=9606 GN=BAG3 PE=1 SV=3	0.0262007	0.89352	0.944016	FALSE	FALSE
Q8N1G4	Leucine-rich repeat-containing protein 47 OS=Homo sapiens OX=9606 GN=LRRC47 PE=1 SV=1	-0.0285416	0.895883	0.94586	FALSE	FALSE
P54136	Arginine--tRNA ligase, cytoplasmic OS=Homo sapiens OX=9606 GN=RARS1 PE=1 SV=2	-0.0303909	0.896983	0.946369	FALSE	FALSE
Q92667	A-kinase anchor protein 1, mitochondrial OS=Homo sapiens OX=9606 GN=AKAP1 PE=1 SV=1	-0.0425591	0.898797	0.947631	FALSE	FALSE
P30520	Adenylosuccinate synthetase isozyme 2 OS=Homo sapiens OX=9606 GN=ADSS2 PE=1 SV=3	-0.0317313	0.900155	0.94841	FALSE	FALSE
P07858	Cathepsin B OS=Homo sapiens OX=9606 GN=CTSB PE=1 SV=3	-0.0272087	0.901104	0.948758	FALSE	FALSE
P48449	Lanosterol synthase OS=Homo sapiens OX=9606 GN=LSS PE=1 SV=1	0.07441	0.902508	0.949424	FALSE	FALSE
P78330	Phosphoserine phosphatase OS=Homo sapiens OX=9606 GN=PSPH PE=1 SV=2	-0.0493269	0.904158	0.949424	FALSE	FALSE
Q9UG63	ATP-binding cassette sub-family F member 2 OS=Homo sapiens OX=9606 GN=ABCF2 PE=1 SV=2	-0.0780953	0.904332	0.949424	FALSE	FALSE
Q93052	Lipoma-preferred partner OS=Homo sapiens OX=9606 GN=LPP PE=1 SV=1	-0.0432162	0.905203	0.949424	FALSE	FALSE
Q14789	Golgin subfamily B member 1 OS=Homo sapiens OX=9606 GN=GOLGB1 PE=1 SV=2	-0.0408127	0.906104	0.949424	FALSE	FALSE
P13010	X-ray repair cross-complementing protein 5 OS=Homo sapiens OX=9606 GN=XRCC5 PE=1 SV=3	0.0217761	0.906477	0.949424	FALSE	FALSE
Q03701	CCAAT/enhancer-binding protein zeta OS=Homo sapiens OX=9606 GN=CEBPZ PE=1 SV=3	-0.0355078	0.907089	0.949424	FALSE	FALSE
Q7Z2W4	Zinc finger CCCH-type antiviral protein 1 OS=Homo sapiens OX=9606 GN=ZC3HAV1 PE=1 SV=3	-0.0256775	0.908189	0.949424	FALSE	FALSE
Q8IY81	pre-rRNA 2'-O-ribose RNA methyltransferase FTSJ3 OS=Homo sapiens OX=9606 GN=FTSJ3 PE=1 SV=2	0.0153789	0.908344	0.949424	FALSE	FALSE
O43290	U4/U6.U5 tri-snRNP-associated protein 1 OS=Homo sapiens OX=9606 GN=SART1 PE=1 SV=1	0.0207678	0.908476	0.949424	FALSE	FALSE
Q8N806	Putative E3 ubiquitin-protein ligase UBR7 OS=Homo sapiens OX=9606 GN=UBR7 PE=1 SV=2	-0.0983071	0.908549	0.949424	FALSE	FALSE
P26447	Protein S100-A4 OS=Homo sapiens OX=9606 GN=S100A4 PE=1 SV=1	-0.049443	0.910061	0.950357	FALSE	FALSE
Q9UNS2	COP9 signalosome complex subunit 3 OS=Homo sapiens OX=9606 GN=COPS3 PE=1 SV=3	-0.0302088	0.914893	0.954752	FALSE	FALSE
P61160	Actin-related protein 2 OS=Homo sapiens OX=9606 GN=ACTR2 PE=1 SV=1	0.0193281	0.915896	0.955149	FALSE	FALSE
Q5H9R7	Serine/threonine-protein phosphatase 6 regulatory subunit 3 OS=Homo sapiens OX=9606 GN=PPP6R3 PE=1 SV=2	0.0369318	0.91725	0.95591	FALSE	FALSE
Q9NW13	RNA-binding protein 28 OS=Homo sapiens OX=9606 GN=RBM28 PE=1 SV=3	-0.0265678	0.920981	0.958213	FALSE	FALSE
P62993	Growth factor receptor-bound protein 2 OS=Homo sapiens OX=9606 GN=GRB2 PE=1 SV=1	-0.0206677	0.921212	0.958213	FALSE	FALSE
Q86XP3	ATP-dependent RNA helicase DDX42 OS=Homo sapiens OX=9606 GN=DDX42 PE=1 SV=1	0.175014	0.921335	0.958213	FALSE	FALSE
Q14839	Chromodomain-helicase-DNA-binding protein 4 OS=Homo sapiens OX=9606 GN=CHD4 PE=1 SV=2	-0.0128863	0.92842	0.964928	FALSE	FALSE
P07437	Tubulin beta chain OS=Homo sapiens OX=9606 GN=TUBB PE=1 SV=2	0.0318415	0.929873	0.965754	FALSE	FALSE
Q2TAY7	WD40 repeat-containing protein SMU1 OS=Homo sapiens OX=9606 GN=SMU1 PE=1 SV=2	-0.0210173	0.931243	0.965754	FALSE	FALSE
Q6PKG0	La-related protein 1 OS=Homo sapiens OX=9606 GN=LARP1 PE=1 SV=2	0.0226325	0.931308	0.965754	FALSE	FALSE
Q8WWM7	Ataxin-2-like protein OS=Homo sapiens OX=9606 GN=ATXN2L PE=1 SV=2	-0.0144756	0.931735	0.965754	FALSE	FALSE
Q02952	A-kinase anchor protein 12 OS=Homo sapiens OX=9606 GN=AKAP12 PE=1 SV=4	-0.0148199	0.932982	0.966036	FALSE	FALSE
Q16763	Ubiquitin-conjugating enzyme E2 S OS=Homo sapiens OX=9606 GN=UBE2S PE=1 SV=2	-0.0317882	0.933268	0.966036	FALSE	FALSE
Q9UJ70	N-acetyl-D-glucosamine kinase OS=Homo sapiens OX=9606 GN=NAGK PE=1 SV=4	0.0270458	0.933905	0.966043	FALSE	FALSE
O75643	U5 small nuclear ribonucleoprotein 200 kDa helicase OS=Homo sapiens OX=9606 GN=SNRNP200 PE=1 SV=2	-0.0203717	0.936876	0.968111	FALSE	FALSE
P14314	Glucosidase 2 subunit beta OS=Homo sapiens OX=9606 GN=PRKCSH PE=1 SV=2	0.0116811	0.937524	0.968111	FALSE	FALSE
Q5T4S7	E3 ubiquitin-protein ligase UBR4 OS=Homo sapiens OX=9606 GN=UBR4 PE=1 SV=1	0.0325698	0.937799	0.968111	FALSE	FALSE
Q13685	Angio-associated migratory cell protein OS=Homo sapiens OX=9606 GN=AAMP PE=1 SV=2	-0.0296585	0.938791	0.968411	FALSE	FALSE
Q9NYF8	Bcl-2-associated transcription factor 1 OS=Homo sapiens OX=9606 GN=BCLAF1 PE=1 SV=2	0.0317542	0.93942	0.968411	FALSE	FALSE
P28331	NADH-ubiquinone oxidoreductase 75 kDa subunit, mitochondrial OS=Homo sapiens OX=9606 GN=NDUFS1 PE=1 SV=3	0.024361	0.939984	0.968411	FALSE	TRUE
Q14692	Ribosome biogenesis protein BMS1 homolog OS=Homo sapiens OX=9606 GN=BMS1 PE=1 SV=1	0.0410228	0.941226	0.969039	FALSE	FALSE
Q9NZM5	Ribosome biogenesis protein NOP53 OS=Homo sapiens OX=9606 GN=NOP53 PE=1 SV=2	-0.0369468	0.943232	0.970453	FALSE	FALSE
P07954	Fumarate hydratase, mitochondrial OS=Homo sapiens OX=9606 GN=FH PE=1 SV=3	-0.0178424	0.944227	0.970825	FALSE	TRUE
Q9NP81	Serine--tRNA ligase, mitochondrial OS=Homo sapiens OX=9606 GN=SARS2 PE=1 SV=1	0.0276441	0.950311	0.976425	FALSE	TRUE
Q9UHN6	Cell surface hyaluronidase OS=Homo sapiens OX=9606 GN=CEMIP2 PE=1 SV=1	0.0196044	0.951729	0.977227	FALSE	FALSE
O15118	NPC intracellular cholesterol transporter 1 OS=Homo sapiens OX=9606 GN=NPC1 PE=1 SV=2	0.0165029	0.952449	0.977242	FALSE	FALSE
Q9BZE4	Nucleolar GTP-binding protein 1 OS=Homo sapiens OX=9606 GN=GTPBP4 PE=1 SV=3	0.0122424	0.953018	0.977242	FALSE	FALSE
Q5JTJ3	Cytochrome c oxidase assembly factor 6 homolog OS=Homo sapiens OX=9606 GN=COA6 PE=1 SV=1	-0.0150167	0.955798	0.978826	FALSE	FALSE
P36871	Phosphoglucomutase-1 OS=Homo sapiens OX=9606 GN=PGM1 PE=1 SV=3	-0.0141125	0.95584	0.978826	FALSE	FALSE
P51116	Fragile X mental retardation syndrome-related protein 2 OS=Homo sapiens OX=9606 GN=FXR2 PE=1 SV=2	0.0202668	0.958229	0.980617	FALSE	FALSE
P09104	Gamma-enolase OS=Homo sapiens OX=9606 GN=ENO2 PE=1 SV=3	0.0134451	0.95981	0.981389	FALSE	FALSE
Q96P70	Importin-9 OS=Homo sapiens OX=9606 GN=IPO9 PE=1 SV=3	-0.0187386	0.960263	0.981389	FALSE	FALSE
Q8NBS9	Thioredoxin domain-containing protein 5 OS=Homo sapiens OX=9606 GN=TXNDC5 PE=1 SV=2	-0.0104656	0.962785	0.98206	FALSE	FALSE
Q06203	Amidophosphoribosyltransferase OS=Homo sapiens OX=9606 GN=PPAT PE=1 SV=1	0.0188303	0.963282	0.98206	FALSE	FALSE
P52272	Heterogeneous nuclear ribonucleoprotein M OS=Homo sapiens OX=9606 GN=HNRNPM PE=1 SV=3	0.00933232	0.96365	0.98206	FALSE	FALSE
Q27J81	Inverted formin-2 OS=Homo sapiens OX=9606 GN=INF2 PE=1 SV=2	0.0183514	0.964352	0.98206	FALSE	FALSE
Q8WW12	PEST proteolytic signal-containing nuclear protein OS=Homo sapiens OX=9606 GN=PCNP PE=1 SV=2	-0.0169008	0.964558	0.98206	FALSE	FALSE
P35637	RNA-binding protein FUS OS=Homo sapiens OX=9606 GN=FUS PE=1 SV=1	0.0169204	0.964764	0.98206	FALSE	FALSE
Q9Y2Q9	28S ribosomal protein S28, mitochondrial OS=Homo sapiens OX=9606 GN=MRPS28 PE=1 SV=1	0.0121766	0.969104	0.985823	FALSE	TRUE
Q9NZL4	Hsp70-binding protein 1 OS=Homo sapiens OX=9606 GN=HSPBP1 PE=1 SV=2	0.0153487	0.971314	0.986877	FALSE	FALSE
P49736	DNA replication licensing factor MCM2 OS=Homo sapiens OX=9606 GN=MCM2 PE=1 SV=4	-0.00922664	0.971427	0.986877	FALSE	FALSE
O75306	NADH dehydrogenase [ubiquinone] iron-sulfur protein 2, mitochondrial OS=Homo sapiens OX=9606 GN=NDUFS2 PE=1 SV=2	-0.0126448	0.975272	0.989701	FALSE	TRUE
Q92890	Ubiquitin recognition factor in ER-associated degradation protein 1 OS=Homo sapiens OX=9606 GN=UFD1 PE=1 SV=3	0.0123451	0.975498	0.989701	FALSE	FALSE
Q8IZ83	Aldehyde dehydrogenase family 16 member A1 OS=Homo sapiens OX=9606 GN=ALDH16A1 PE=1 SV=2	0.0143352	0.978192	0.990839	FALSE	FALSE
P11717	Cation-independent mannose-6-phosphate receptor OS=Homo sapiens OX=9606 GN=IGF2R PE=1 SV=3	-0.006172	0.978321	0.990839	FALSE	FALSE
P62714	Serine/threonine-protein phosphatase 2A catalytic subunit beta isoform OS=Homo sapiens OX=9606 GN=PPP2CB PE=1 SV=1	0.00975945	0.978713	0.990839	FALSE	FALSE
Q86V48	Leucine zipper protein 1 OS=Homo sapiens OX=9606 GN=LUZP1 PE=1 SV=2	0.00568588	0.979205	0.990839	FALSE	FALSE
P56945	Breast cancer anti-estrogen resistance protein 1 OS=Homo sapiens OX=9606 GN=BCAR1 PE=1 SV=2	-0.00883952	0.981834	0.992844	FALSE	FALSE
P98175	RNA-binding protein 10 OS=Homo sapiens OX=9606 GN=RBM10 PE=1 SV=3	-0.0112536	0.983141	0.99351	FALSE	FALSE
P53597	Succinate--CoA ligase [ADP/GDP-forming] subunit alpha, mitochondrial OS=Homo sapiens OX=9606 GN=SUCLG1 PE=1 SV=4	0.0137123	0.985833	0.995574	FALSE	TRUE
Q9BS26	Endoplasmic reticulum resident protein 44 OS=Homo sapiens OX=9606 GN=ERP44 PE=1 SV=1	-0.0036807	0.98677	0.995865	FALSE	FALSE
O43852	Calumenin OS=Homo sapiens OX=9606 GN=CALU PE=1 SV=2	-0.00357384	0.98793	0.995963	FALSE	FALSE
P78417	Glutathione S-transferase omega-1 OS=Homo sapiens OX=9606 GN=GSTO1 PE=1 SV=2	0.00342151	0.988166	0.995963	FALSE	FALSE
Q9BQ52	Zinc phosphodiesterase ELAC protein 2 OS=Homo sapiens OX=9606 GN=ELAC2 PE=1 SV=2	0.00393178	0.989186	0.996335	FALSE	TRUE
Q15036	Sorting nexin-17 OS=Homo sapiens OX=9606 GN=SNX17 PE=1 SV=1	-0.00394999	0.991807	0.998319	FALSE	FALSE
Q8TEW0	Partitioning defective 3 homolog OS=Homo sapiens OX=9606 GN=PARD3 PE=1 SV=2	0.00207302	0.995816	0.999969	FALSE	FALSE
Q96AE4	Far upstream element-binding protein 1 OS=Homo sapiens OX=9606 GN=FUBP1 PE=1 SV=3	-0.000932496	0.996489	0.999969	FALSE	FALSE
P36507	Dual specificity mitogen-activated protein kinase kinase 2 OS=Homo sapiens OX=9606 GN=MAP2K2 PE=1 SV=1	-0.00150187	0.996663	0.999969	FALSE	FALSE
Q5JTH9	RRP12-like protein OS=Homo sapiens OX=9606 GN=RRP12 PE=1 SV=2	0.00154397	0.996843	0.999969	FALSE	FALSE
Q15427	Splicing factor 3B subunit 4 OS=Homo sapiens OX=9606 GN=SF3B4 PE=1 SV=1	-0.00127884	0.997458	0.999969	FALSE	FALSE
O43795	Unconventional myosin-Ib OS=Homo sapiens OX=9606 GN=MYO1B PE=1 SV=3	-0.000529842	0.998499	0.999969	FALSE	FALSE
P26006	Integrin alpha-3 OS=Homo sapiens OX=9606 GN=ITGA3 PE=1 SV=5	0.000421629	0.998754	0.999969	FALSE	FALSE
P02786	Transferrin receptor protein 1 OS=Homo sapiens OX=9606 GN=TFRC PE=1 SV=2	-4.41343e-05	0.999753	0.999969	FALSE	FALSE
P62306	Small nuclear ribonucleoprotein F OS=Homo sapiens OX=9606 GN=SNRPF PE=1 SV=1	5.48466e-05	0.999835	0.999969	FALSE	FALSE
Q16513	Serine/threonine-protein kinase N2 OS=Homo sapiens OX=9606 GN=PKN2 PE=1 SV=1	2.70025e-05	0.999969	0.999969	FALSE	FALSE

## Sheet: B) 6 hours
UniprotID	UniprotID description	log2FC	DEqMS_p_value	DEqMS_adj_p_value	cytosolic_ribosome	mitochondrial_matrix
P31327	Carbamoyl-phosphate synthase [ammonia], mitochondrial OS=Homo sapiens OX=9606 GN=CPS1 PE=1 SV=2	-1.3153	1.84604e-05	0.0246163	FALSE	TRUE
P31040	Succinate dehydrogenase [ubiquinone] flavoprotein subunit, mitochondrial OS=Homo sapiens OX=9606 GN=SDHA PE=1 SV=2	-1.03522	2.58303e-05	0.0246163	FALSE	FALSE
P09669	Cytochrome c oxidase subunit 6C OS=Homo sapiens OX=9606 GN=COX6C PE=1 SV=2	-0.854747	4.9436e-05	0.0314084	FALSE	FALSE
P34897	Serine hydroxymethyltransferase, mitochondrial OS=Homo sapiens OX=9606 GN=SHMT2 PE=1 SV=3	-1.02025	7.07204e-05	0.0336983	FALSE	TRUE
P47985	Putative cytochrome b-c1 complex subunit Rieske-like protein 1 OS=Homo sapiens OX=9606 GN=UQCRFS1P1 PE=5 SV=1	-1.27165	0.000109627	0.04085	FALSE	FALSE
P11940	Polyadenylate-binding protein 1 OS=Homo sapiens OX=9606 GN=PABPC1 PE=1 SV=2	-1.30483	0.000138318	0.04085	FALSE	FALSE
P62269	40S ribosomal protein S18 OS=Homo sapiens OX=9606 GN=RPS18 PE=1 SV=3	-0.863096	0.000221403	0.04085	TRUE	FALSE
P62913	60S ribosomal protein L11 OS=Homo sapiens OX=9606 GN=RPL11 PE=1 SV=2	-0.650533	0.000238631	0.04085	TRUE	FALSE
Q8TCS8	Polyribonucleotide nucleotidyltransferase 1, mitochondrial OS=Homo sapiens OX=9606 GN=PNPT1 PE=1 SV=2	-0.848689	0.000242271	0.04085	FALSE	TRUE
P13804	Electron transfer flavoprotein subunit alpha, mitochondrial OS=Homo sapiens OX=9606 GN=ETFA PE=1 SV=1	-1.7275	0.000243633	0.04085	FALSE	TRUE
P46779	60S ribosomal protein L28 OS=Homo sapiens OX=9606 GN=RPL28 PE=1 SV=3	-0.646003	0.000269704	0.04085	TRUE	FALSE
P24752	Acetyl-CoA acetyltransferase, mitochondrial OS=Homo sapiens OX=9606 GN=ACAT1 PE=1 SV=1	-0.82666	0.000287746	0.04085	FALSE	TRUE
O75390	Citrate synthase, mitochondrial OS=Homo sapiens OX=9606 GN=CS PE=1 SV=2	-0.717307	0.000337904	0.04085	FALSE	TRUE
P24539	ATP synthase F(0) complex subunit B1, mitochondrial OS=Homo sapiens OX=9606 GN=ATP5PB PE=1 SV=2	-1.11882	0.000400671	0.04085	FALSE	TRUE
P50914	60S ribosomal protein L14 OS=Homo sapiens OX=9606 GN=RPL14 PE=1 SV=4	-0.712716	0.000416449	0.04085	TRUE	FALSE
P05091	Aldehyde dehydrogenase, mitochondrial OS=Homo sapiens OX=9606 GN=ALDH2 PE=1 SV=2	-0.857544	0.000421217	0.04085	FALSE	TRUE
P12268	Inosine-5'-monophosphate dehydrogenase 2 OS=Homo sapiens OX=9606 GN=IMPDH2 PE=1 SV=2	-0.570286	0.000428312	0.04085	FALSE	FALSE
P48047	ATP synthase subunit O, mitochondrial OS=Homo sapiens OX=9606 GN=ATP5PO PE=1 SV=1	-0.880159	0.000431991	0.04085	FALSE	FALSE
P15880	40S ribosomal protein S2 OS=Homo sapiens OX=9606 GN=RPS2 PE=1 SV=2	-0.750707	0.000432968	0.04085	TRUE	FALSE
P68036	Ubiquitin-conjugating enzyme E2 L3 OS=Homo sapiens OX=9606 GN=UBE2L3 PE=1 SV=1	-0.542476	0.000434464	0.04085	FALSE	FALSE
P35268	60S ribosomal protein L22 OS=Homo sapiens OX=9606 GN=RPL22 PE=1 SV=2	-0.715778	0.00048225	0.04085	TRUE	FALSE
Q92621	Nuclear pore complex protein Nup205 OS=Homo sapiens OX=9606 GN=NUP205 PE=1 SV=3	-0.626161	0.000506664	0.04085	FALSE	FALSE
O75534	Cold shock domain-containing protein E1 OS=Homo sapiens OX=9606 GN=CSDE1 PE=1 SV=2	-0.795209	0.000512869	0.04085	FALSE	FALSE
P26641	Elongation factor 1-gamma OS=Homo sapiens OX=9606 GN=EEF1G PE=1 SV=3	-0.713592	0.00054001	0.04085	FALSE	FALSE
Q9Y6H1	Coiled-coil-helix-coiled-coil-helix domain-containing protein 2 OS=Homo sapiens OX=9606 GN=CHCHD2 PE=1 SV=1	-1.05087	0.000555715	0.04085	FALSE	FALSE
P23396	40S ribosomal protein S3 OS=Homo sapiens OX=9606 GN=RPS3 PE=1 SV=2	-0.613507	0.00055724	0.04085	TRUE	TRUE
Q9UJZ1	Stomatin-like protein 2, mitochondrial OS=Homo sapiens OX=9606 GN=STOML2 PE=1 SV=1	-0.626646	0.000613733	0.0409877	FALSE	FALSE
P62241	40S ribosomal protein S8 OS=Homo sapiens OX=9606 GN=RPS8 PE=1 SV=2	-0.642711	0.000652411	0.0409877	TRUE	FALSE
P62851	40S ribosomal protein S25 OS=Homo sapiens OX=9606 GN=RPS25 PE=1 SV=1	-0.762154	0.000654388	0.0409877	TRUE	FALSE
Q13011	Delta(3,5)-Delta(2,4)-dienoyl-CoA isomerase, mitochondrial OS=Homo sapiens OX=9606 GN=ECH1 PE=1 SV=2	-0.987041	0.000685517	0.0409877	FALSE	FALSE
P36542	ATP synthase subunit gamma, mitochondrial OS=Homo sapiens OX=9606 GN=ATP5F1C PE=1 SV=1	-0.925277	0.000705409	0.0409877	FALSE	TRUE
P31930	Cytochrome b-c1 complex subunit 1, mitochondrial OS=Homo sapiens OX=9606 GN=UQCRC1 PE=1 SV=3	-0.866408	0.000706371	0.0409877	FALSE	FALSE
Q96EY1	DnaJ homolog subfamily A member 3, mitochondrial OS=Homo sapiens OX=9606 GN=DNAJA3 PE=1 SV=2	-0.537081	0.000709651	0.0409877	FALSE	TRUE
Q15369	Elongin-C OS=Homo sapiens OX=9606 GN=ELOC PE=1 SV=1	-0.563016	0.000796398	0.0436576	FALSE	FALSE
Q15436	Protein transport protein Sec23A OS=Homo sapiens OX=9606 GN=SEC23A PE=1 SV=2	-0.558357	0.000817723	0.0436576	FALSE	FALSE
Q9Y6N5	Sulfide:quinone oxidoreductase, mitochondrial OS=Homo sapiens OX=9606 GN=SQOR PE=1 SV=1	-0.952906	0.000836469	0.0436576	FALSE	FALSE
P11142	Heat shock cognate 71 kDa protein OS=Homo sapiens OX=9606 GN=HSPA8 PE=1 SV=1	-0.661542	0.000916891	0.0436576	FALSE	FALSE
O15511	Actin-related protein 2/3 complex subunit 5 OS=Homo sapiens OX=9606 GN=ARPC5 PE=1 SV=3	-0.576052	0.000936176	0.0436576	FALSE	FALSE
Q14192	Four and a half LIM domains protein 2 OS=Homo sapiens OX=9606 GN=FHL2 PE=1 SV=3	-0.500847	0.000948227	0.0436576	FALSE	FALSE
P23526	Adenosylhomocysteinase OS=Homo sapiens OX=9606 GN=AHCY PE=1 SV=4	-0.478779	0.000954668	0.0436576	FALSE	FALSE
P05141	ADP/ATP translocase 2 OS=Homo sapiens OX=9606 GN=SLC25A5 PE=1 SV=7	-0.866929	0.000976746	0.0436576	FALSE	TRUE
P36578	60S ribosomal protein L4 OS=Homo sapiens OX=9606 GN=RPL4 PE=1 SV=5	-0.557174	0.00102222	0.0436576	TRUE	FALSE
P42167	Lamina-associated polypeptide 2, isoforms beta/gamma OS=Homo sapiens OX=9606 GN=TMPO PE=1 SV=2	-0.677337	0.00102411	0.0436576	FALSE	FALSE
P50502	Hsc70-interacting protein OS=Homo sapiens OX=9606 GN=ST13 PE=1 SV=2	-0.456575	0.00102898	0.0436576	FALSE	FALSE
P00492	Hypoxanthine-guanine phosphoribosyltransferase OS=Homo sapiens OX=9606 GN=HPRT1 PE=1 SV=2	-0.49692	0.00105023	0.0436576	FALSE	FALSE
P13861	cAMP-dependent protein kinase type II-alpha regulatory subunit OS=Homo sapiens OX=9606 GN=PRKAR2A PE=1 SV=2	-1.25505	0.00105365	0.0436576	FALSE	FALSE
Q15019	Septin-2 OS=Homo sapiens OX=9606 GN=SEPTIN2 PE=1 SV=1	-0.589703	0.00108933	0.0441757	FALSE	FALSE
Q02543	60S ribosomal protein L18a OS=Homo sapiens OX=9606 GN=RPL18A PE=1 SV=2	-0.753089	0.00116503	0.0447137	TRUE	FALSE
P11388	DNA topoisomerase 2-alpha OS=Homo sapiens OX=9606 GN=TOP2A PE=1 SV=3	-0.648115	0.00117118	0.0447137	FALSE	FALSE
O76021	Ribosomal L1 domain-containing protein 1 OS=Homo sapiens OX=9606 GN=RSL1D1 PE=1 SV=3	-0.492228	0.00117297	0.0447137	TRUE	FALSE
P10809	60 kDa heat shock protein, mitochondrial OS=Homo sapiens OX=9606 GN=HSPD1 PE=1 SV=2	-0.471995	0.00124239	0.0464266	FALSE	TRUE
P40938	Replication factor C subunit 3 OS=Homo sapiens OX=9606 GN=RFC3 PE=1 SV=2	-0.613892	0.00126662	0.0464266	FALSE	FALSE
P30084	Enoyl-CoA hydratase, mitochondrial OS=Homo sapiens OX=9606 GN=ECHS1 PE=1 SV=4	-0.850418	0.00130023	0.0467592	FALSE	TRUE
P05388	60S acidic ribosomal protein P0 OS=Homo sapiens OX=9606 GN=RPLP0 PE=1 SV=1	-0.714313	0.0013834	0.0480897	TRUE	FALSE
P49411	Elongation factor Tu, mitochondrial OS=Homo sapiens OX=9606 GN=TUFM PE=1 SV=2	-0.683914	0.00140306	0.0480897	FALSE	TRUE
Q9NYF8	Bcl-2-associated transcription factor 1 OS=Homo sapiens OX=9606 GN=BCLAF1 PE=1 SV=2	-0.549585	0.00142121	0.0480897	FALSE	FALSE
Q14320	Protein FAM50A OS=Homo sapiens OX=9606 GN=FAM50A PE=1 SV=2	-0.463564	0.00143815	0.0480897	FALSE	FALSE
P17480	Nucleolar transcription factor 1 OS=Homo sapiens OX=9606 GN=UBTF PE=1 SV=1	-0.44782	0.00153516	0.0490403	FALSE	FALSE
P62277	40S ribosomal protein S13 OS=Homo sapiens OX=9606 GN=RPS13 PE=1 SV=2	-0.66067	0.00155239	0.0490403	TRUE	FALSE
P53597	Succinate--CoA ligase [ADP/GDP-forming] subunit alpha, mitochondrial OS=Homo sapiens OX=9606 GN=SUCLG1 PE=1 SV=4	-1.44845	0.00159351	0.0490403	FALSE	TRUE
P22392	Nucleoside diphosphate kinase B OS=Homo sapiens OX=9606 GN=NME2 PE=1 SV=1	-0.674874	0.00161935	0.0490403	FALSE	FALSE
P40939	Trifunctional enzyme subunit alpha, mitochondrial OS=Homo sapiens OX=9606 GN=HADHA PE=1 SV=2	-0.901194	0.00164185	0.0490403	FALSE	TRUE
P13639	Elongation factor 2 OS=Homo sapiens OX=9606 GN=EEF2 PE=1 SV=4	-0.733795	0.00166205	0.0490403	FALSE	FALSE
Q07157	Tight junction protein ZO-1 OS=Homo sapiens OX=9606 GN=TJP1 PE=1 SV=3	-0.456088	0.00166492	0.0490403	FALSE	FALSE
P39687	Acidic leucine-rich nuclear phosphoprotein 32 family member A OS=Homo sapiens OX=9606 GN=ANP32A PE=1 SV=1	-0.463352	0.00173763	0.0490403	FALSE	FALSE
P07195	L-lactate dehydrogenase B chain OS=Homo sapiens OX=9606 GN=LDHB PE=1 SV=2	-0.521376	0.00174819	0.0490403	FALSE	FALSE
P30040	Endoplasmic reticulum resident protein 29 OS=Homo sapiens OX=9606 GN=ERP29 PE=1 SV=4	-0.530353	0.00178463	0.0490403	FALSE	FALSE
P11216	Glycogen phosphorylase, brain form OS=Homo sapiens OX=9606 GN=PYGB PE=1 SV=5	-0.48238	0.00179788	0.0490403	FALSE	FALSE
Q15185	Prostaglandin E synthase 3 OS=Homo sapiens OX=9606 GN=PTGES3 PE=1 SV=1	-0.408677	0.00183283	0.0490403	FALSE	FALSE
O43396	Thioredoxin-like protein 1 OS=Homo sapiens OX=9606 GN=TXNL1 PE=1 SV=3	-0.472045	0.00185477	0.0490403	FALSE	FALSE
P08237	ATP-dependent 6-phosphofructokinase, muscle type OS=Homo sapiens OX=9606 GN=PFKM PE=1 SV=2	-1.02866	0.00189243	0.0490403	FALSE	FALSE
Q14914	Prostaglandin reductase 1 OS=Homo sapiens OX=9606 GN=PTGR1 PE=1 SV=2	-0.523704	0.00190765	0.0490403	FALSE	FALSE
Q9BUQ8	Probable ATP-dependent RNA helicase DDX23 OS=Homo sapiens OX=9606 GN=DDX23 PE=1 SV=3	-0.661406	0.00195584	0.0490403	FALSE	FALSE
Q9Y262	Eukaryotic translation initiation factor 3 subunit L OS=Homo sapiens OX=9606 GN=EIF3L PE=1 SV=1	-0.63876	0.00197181	0.0490403	FALSE	FALSE
Q9H0H5	Rac GTPase-activating protein 1 OS=Homo sapiens OX=9606 GN=RACGAP1 PE=1 SV=1	-0.482232	0.00198426	0.0490403	FALSE	FALSE
Q9Y490	Talin-1 OS=Homo sapiens OX=9606 GN=TLN1 PE=1 SV=3	-0.429468	0.00204839	0.0490403	FALSE	FALSE
P39023	60S ribosomal protein L3 OS=Homo sapiens OX=9606 GN=RPL3 PE=1 SV=2	-0.628102	0.00207239	0.0490403	TRUE	FALSE
Q96B26	Exosome complex component RRP43 OS=Homo sapiens OX=9606 GN=EXOSC8 PE=1 SV=1	-0.557514	0.00207577	0.0490403	FALSE	FALSE
P09960	Leukotriene A-4 hydrolase OS=Homo sapiens OX=9606 GN=LTA4H PE=1 SV=2	-0.51126	0.00211709	0.0490403	FALSE	FALSE
Q9NP81	Serine--tRNA ligase, mitochondrial OS=Homo sapiens OX=9606 GN=SARS2 PE=1 SV=1	-1.0233	0.00213974	0.0490403	FALSE	TRUE
Q16851	UTP--glucose-1-phosphate uridylyltransferase OS=Homo sapiens OX=9606 GN=UGP2 PE=1 SV=5	-0.411611	0.00221493	0.0490403	FALSE	FALSE
P60228	Eukaryotic translation initiation factor 3 subunit E OS=Homo sapiens OX=9606 GN=EIF3E PE=1 SV=1	-0.651665	0.00225225	0.0490403	FALSE	FALSE
P25705	ATP synthase subunit alpha, mitochondrial OS=Homo sapiens OX=9606 GN=ATP5F1A PE=1 SV=1	-0.493695	0.00226374	0.0490403	FALSE	TRUE
O95782	AP-2 complex subunit alpha-1 OS=Homo sapiens OX=9606 GN=AP2A1 PE=1 SV=3	-0.536462	0.00226816	0.0490403	FALSE	FALSE
Q02878	60S ribosomal protein L6 OS=Homo sapiens OX=9606 GN=RPL6 PE=1 SV=3	-0.583158	0.00230761	0.0490403	TRUE	FALSE
P11441	Ubiquitin-like protein 4A OS=Homo sapiens OX=9606 GN=UBL4A PE=1 SV=1	-0.64194	0.00232642	0.0490403	FALSE	FALSE
P78406	mRNA export factor OS=Homo sapiens OX=9606 GN=RAE1 PE=1 SV=1	-0.408735	0.00237561	0.0490403	FALSE	FALSE
P62910	60S ribosomal protein L32 OS=Homo sapiens OX=9606 GN=RPL32 PE=1 SV=2	-0.80846	0.00238158	0.0490403	TRUE	FALSE
P30050	60S ribosomal protein L12 OS=Homo sapiens OX=9606 GN=RPL12 PE=1 SV=1	-0.855018	0.00238405	0.0490403	TRUE	FALSE
O00571	ATP-dependent RNA helicase DDX3X OS=Homo sapiens OX=9606 GN=DDX3X PE=1 SV=3	-0.573737	0.00238639	0.0490403	FALSE	FALSE
P62753	40S ribosomal protein S6 OS=Homo sapiens OX=9606 GN=RPS6 PE=1 SV=1	-0.637987	0.00241983	0.0490403	TRUE	FALSE
Q9UBE0	SUMO-activating enzyme subunit 1 OS=Homo sapiens OX=9606 GN=SAE1 PE=1 SV=1	-0.480067	0.00247817	0.0490403	FALSE	FALSE
P38646	Stress-70 protein, mitochondrial OS=Homo sapiens OX=9606 GN=HSPA9 PE=1 SV=2	-0.451492	0.00250221	0.0490403	FALSE	TRUE
P62495	Eukaryotic peptide chain release factor subunit 1 OS=Homo sapiens OX=9606 GN=ETF1 PE=1 SV=3	-0.379622	0.00250868	0.0490403	TRUE	FALSE
P20700	Lamin-B1 OS=Homo sapiens OX=9606 GN=LMNB1 PE=1 SV=2	-0.40333	0.00251137	0.0490403	FALSE	FALSE
P49915	GMP synthase [glutamine-hydrolyzing] OS=Homo sapiens OX=9606 GN=GMPS PE=1 SV=1	-0.456192	0.00251729	0.0490403	FALSE	FALSE
P61221	ATP-binding cassette sub-family E member 1 OS=Homo sapiens OX=9606 GN=ABCE1 PE=1 SV=1	-0.392078	0.00252429	0.0490403	TRUE	TRUE
P61353	60S ribosomal protein L27 OS=Homo sapiens OX=9606 GN=RPL27 PE=1 SV=2	-0.63834	0.00253758	0.0490403	TRUE	FALSE
Q9UEU0	Vesicle transport through interaction with t-SNAREs homolog 1B OS=Homo sapiens OX=9606 GN=VTI1B PE=1 SV=3	-0.747011	0.00255661	0.0490403	FALSE	FALSE
Q10570	Cleavage and polyadenylation specificity factor subunit 1 OS=Homo sapiens OX=9606 GN=CPSF1 PE=1 SV=2	-0.559392	0.00269256	0.0490403	FALSE	FALSE
Q9HCE1	Helicase MOV-10 OS=Homo sapiens OX=9606 GN=MOV10 PE=1 SV=2	-1.67682	0.00271896	0.0490403	FALSE	FALSE
P62906	60S ribosomal protein L10a OS=Homo sapiens OX=9606 GN=RPL10A PE=1 SV=2	-0.667865	0.00274414	0.0490403	TRUE	FALSE
P09382	Galectin-1 OS=Homo sapiens OX=9606 GN=LGALS1 PE=1 SV=2	-0.448309	0.00279585	0.0490403	FALSE	FALSE
P50552	Vasodilator-stimulated phosphoprotein OS=Homo sapiens OX=9606 GN=VASP PE=1 SV=3	-0.361509	0.00281681	0.0490403	FALSE	FALSE
P25398	40S ribosomal protein S12 OS=Homo sapiens OX=9606 GN=RPS12 PE=1 SV=3	-0.867043	0.00284728	0.0490403	TRUE	FALSE
P08865	40S ribosomal protein SA OS=Homo sapiens OX=9606 GN=RPSA PE=1 SV=4	-0.817298	0.00285105	0.0490403	TRUE	FALSE
P28331	NADH-ubiquinone oxidoreductase 75 kDa subunit, mitochondrial OS=Homo sapiens OX=9606 GN=NDUFS1 PE=1 SV=3	-0.648387	0.00285693	0.0490403	FALSE	TRUE
P23588	Eukaryotic translation initiation factor 4B OS=Homo sapiens OX=9606 GN=EIF4B PE=1 SV=2	-0.503224	0.00286981	0.0490403	FALSE	FALSE
P46013	Proliferation marker protein Ki-67 OS=Homo sapiens OX=9606 GN=MKI67 PE=1 SV=2	-0.504189	0.00292885	0.0490403	FALSE	FALSE
P49419	Alpha-aminoadipic semialdehyde dehydrogenase OS=Homo sapiens OX=9606 GN=ALDH7A1 PE=1 SV=5	-0.621032	0.00293065	0.0490403	FALSE	TRUE
P27695	DNA-(apurinic or apyrimidinic site) endonuclease OS=Homo sapiens OX=9606 GN=APEX1 PE=1 SV=2	-0.381915	0.00293787	0.0490403	FALSE	FALSE
P07954	Fumarate hydratase, mitochondrial OS=Homo sapiens OX=9606 GN=FH PE=1 SV=3	-0.817988	0.00294278	0.0490403	FALSE	TRUE
P47813	Eukaryotic translation initiation factor 1A, X-chromosomal OS=Homo sapiens OX=9606 GN=EIF1AX PE=1 SV=2	-0.473436	0.00299814	0.0490403	FALSE	FALSE
P50213	Isocitrate dehydrogenase [NAD] subunit alpha, mitochondrial OS=Homo sapiens OX=9606 GN=IDH3A PE=1 SV=1	-0.810767	0.00304209	0.0490403	FALSE	TRUE
Q08257	Quinone oxidoreductase OS=Homo sapiens OX=9606 GN=CRYZ PE=1 SV=1	-0.494004	0.0030778	0.0490403	FALSE	FALSE
Q96LD4	E3 ubiquitin-protein ligase TRIM47 OS=Homo sapiens OX=9606 GN=TRIM47 PE=1 SV=2	-0.773062	0.00309042	0.0490403	FALSE	FALSE
P27635	60S ribosomal protein L10 OS=Homo sapiens OX=9606 GN=RPL10 PE=1 SV=4	-0.438192	0.00311236	0.0490403	TRUE	FALSE
P18621	60S ribosomal protein L17 OS=Homo sapiens OX=9606 GN=RPL17 PE=1 SV=3	-0.71457	0.00311616	0.0490403	TRUE	FALSE
P07919	Cytochrome b-c1 complex subunit 6, mitochondrial OS=Homo sapiens OX=9606 GN=UQCRH PE=1 SV=2	-0.736525	0.00314038	0.0490403	FALSE	FALSE
Q9NR30	Nucleolar RNA helicase 2 OS=Homo sapiens OX=9606 GN=DDX21 PE=1 SV=5	-0.446477	0.00314509	0.0490403	FALSE	FALSE
P39019	40S ribosomal protein S19 OS=Homo sapiens OX=9606 GN=RPS19 PE=1 SV=2	-0.588034	0.00315742	0.0490403	TRUE	FALSE
Q99733	Nucleosome assembly protein 1-like 4 OS=Homo sapiens OX=9606 GN=NAP1L4 PE=1 SV=1	-0.567256	0.00317977	0.0490403	FALSE	FALSE
Q01105	Protein SET OS=Homo sapiens OX=9606 GN=SET PE=1 SV=3	-0.580629	0.00318333	0.0490403	FALSE	FALSE
Q9NZL9	Methionine adenosyltransferase 2 subunit beta OS=Homo sapiens OX=9606 GN=MAT2B PE=1 SV=1	-0.461794	0.00323178	0.0490403	FALSE	FALSE
P48509	CD151 antigen OS=Homo sapiens OX=9606 GN=CD151 PE=1 SV=3	-0.468574	0.00323261	0.0490403	FALSE	FALSE
P50990	T-complex protein 1 subunit theta OS=Homo sapiens OX=9606 GN=CCT8 PE=1 SV=4	-0.462374	0.00324191	0.0490403	FALSE	FALSE
P61916	NPC intracellular cholesterol transporter 2 OS=Homo sapiens OX=9606 GN=NPC2 PE=1 SV=1	-0.531298	0.00333888	0.0490714	FALSE	FALSE
Q16698	2,4-dienoyl-CoA reductase [(3E)-enoyl-CoA-producing], mitochondrial OS=Homo sapiens OX=9606 GN=DECR1 PE=1 SV=1	-0.881425	0.00334262	0.0490714	FALSE	TRUE
P42704	Leucine-rich PPR motif-containing protein, mitochondrial OS=Homo sapiens OX=9606 GN=LRPPRC PE=1 SV=3	-0.428026	0.00334416	0.0490714	FALSE	TRUE
P61247	40S ribosomal protein S3a OS=Homo sapiens OX=9606 GN=RPS3A PE=1 SV=2	-0.791827	0.0033878	0.0490714	TRUE	FALSE
Q01581	Hydroxymethylglutaryl-CoA synthase, cytoplasmic OS=Homo sapiens OX=9606 GN=HMGCS1 PE=1 SV=2	-0.542056	0.00343985	0.0490714	FALSE	FALSE
Q9H0D6	5'-3' exoribonuclease 2 OS=Homo sapiens OX=9606 GN=XRN2 PE=1 SV=1	-0.496642	0.00348679	0.0490714	FALSE	FALSE
P49207	60S ribosomal protein L34 OS=Homo sapiens OX=9606 GN=RPL34 PE=1 SV=3	-0.770376	0.00348739	0.0490714	TRUE	FALSE
P40429	60S ribosomal protein L13a OS=Homo sapiens OX=9606 GN=RPL13A PE=1 SV=2	-0.670988	0.00350277	0.0490714	TRUE	FALSE
P62701	40S ribosomal protein S4, X isoform OS=Homo sapiens OX=9606 GN=RPS4X PE=1 SV=2	-0.816611	0.00352231	0.0490714	TRUE	FALSE
P00367	Glutamate dehydrogenase 1, mitochondrial OS=Homo sapiens OX=9606 GN=GLUD1 PE=1 SV=2	-0.646707	0.00355821	0.0490714	FALSE	TRUE
Q96FZ7	Charged multivesicular body protein 6 OS=Homo sapiens OX=9606 GN=CHMP6 PE=1 SV=3	-0.666285	0.00357746	0.0490714	FALSE	FALSE
Q9H773	dCTP pyrophosphatase 1 OS=Homo sapiens OX=9606 GN=DCTPP1 PE=1 SV=1	-0.526732	0.00360806	0.0490714	FALSE	FALSE
Q9P0K7	Ankycorbin OS=Homo sapiens OX=9606 GN=RAI14 PE=1 SV=2	-0.496234	0.00381018	0.0490714	FALSE	FALSE
Q92973	Transportin-1 OS=Homo sapiens OX=9606 GN=TNPO1 PE=1 SV=2	-0.518705	0.00384681	0.0490714	FALSE	FALSE
P06576	ATP synthase subunit beta, mitochondrial OS=Homo sapiens OX=9606 GN=ATP5F1B PE=1 SV=3	-0.499681	0.00387219	0.0490714	FALSE	TRUE
Q04206	Transcription factor p65 OS=Homo sapiens OX=9606 GN=RELA PE=1 SV=2	-0.523961	0.00387814	0.0490714	FALSE	FALSE
Q15021	Condensin complex subunit 1 OS=Homo sapiens OX=9606 GN=NCAPD2 PE=1 SV=3	-0.579266	0.00388272	0.0490714	FALSE	FALSE
Q96C19	EF-hand domain-containing protein D2 OS=Homo sapiens OX=9606 GN=EFHD2 PE=1 SV=1	-0.412113	0.00392817	0.0490714	FALSE	FALSE
Q16891	MICOS complex subunit MIC60 OS=Homo sapiens OX=9606 GN=IMMT PE=1 SV=1	-0.779363	0.00398716	0.0490714	FALSE	FALSE
Q8TEM1	Nuclear pore membrane glycoprotein 210 OS=Homo sapiens OX=9606 GN=NUP210 PE=1 SV=3	-1.3079	0.00399874	0.0490714	FALSE	FALSE
P09622	Dihydrolipoyl dehydrogenase, mitochondrial OS=Homo sapiens OX=9606 GN=DLD PE=1 SV=2	-0.671777	0.00405928	0.0490714	FALSE	TRUE
P25788	Proteasome subunit alpha type-3 OS=Homo sapiens OX=9606 GN=PSMA3 PE=1 SV=2	-0.598097	0.00406952	0.0490714	FALSE	FALSE
P54920	Alpha-soluble NSF attachment protein OS=Homo sapiens OX=9606 GN=NAPA PE=1 SV=3	-0.48896	0.00408179	0.0490714	FALSE	FALSE
P47914	60S ribosomal protein L29 OS=Homo sapiens OX=9606 GN=RPL29 PE=1 SV=2	-0.507537	0.00410618	0.0490714	TRUE	FALSE
P68104	Elongation factor 1-alpha 1 OS=Homo sapiens OX=9606 GN=EEF1A1 PE=1 SV=1	-0.824755	0.00413039	0.0490714	TRUE	FALSE
P61019	Ras-related protein Rab-2A OS=Homo sapiens OX=9606 GN=RAB2A PE=1 SV=1	-0.40724	0.00415551	0.0490714	FALSE	FALSE
Q12860	Contactin-1 OS=Homo sapiens OX=9606 GN=CNTN1 PE=1 SV=1	-0.376893	0.00415569	0.0490714	FALSE	FALSE
Q9NVS9	Pyridoxine-5'-phosphate oxidase OS=Homo sapiens OX=9606 GN=PNPO PE=1 SV=1	-0.631334	0.00416639	0.0490714	FALSE	FALSE
P53350	Serine/threonine-protein kinase PLK1 OS=Homo sapiens OX=9606 GN=PLK1 PE=1 SV=1	-0.578241	0.00416837	0.0490714	FALSE	FALSE
Q99615	DnaJ homolog subfamily C member 7 OS=Homo sapiens OX=9606 GN=DNAJC7 PE=1 SV=2	-0.373513	0.00421023	0.0490714	FALSE	FALSE
Q02818	Nucleobindin-1 OS=Homo sapiens OX=9606 GN=NUCB1 PE=1 SV=4	-0.441891	0.00421527	0.0490714	FALSE	FALSE
P06753	Tropomyosin alpha-3 chain OS=Homo sapiens OX=9606 GN=TPM3 PE=1 SV=2	-0.374523	0.00423367	0.0490714	FALSE	FALSE
P13798	Acylamino-acid-releasing enzyme OS=Homo sapiens OX=9606 GN=APEH PE=1 SV=4	-0.390402	0.00424067	0.0490714	FALSE	FALSE
P37802	Transgelin-2 OS=Homo sapiens OX=9606 GN=TAGLN2 PE=1 SV=3	-0.413596	0.00428512	0.0490714	FALSE	FALSE
P05026	Sodium/potassium-transporting ATPase subunit beta-1 OS=Homo sapiens OX=9606 GN=ATP1B1 PE=1 SV=1	-0.55815	0.00429455	0.0490714	FALSE	FALSE
Q00610	Clathrin heavy chain 1 OS=Homo sapiens OX=9606 GN=CLTC PE=1 SV=5	-0.372464	0.00432378	0.0490714	FALSE	FALSE
P04406	Glyceraldehyde-3-phosphate dehydrogenase OS=Homo sapiens OX=9606 GN=GAPDH PE=1 SV=3	-0.523005	0.00434163	0.0490714	FALSE	FALSE
P05198	Eukaryotic translation initiation factor 2 subunit 1 OS=Homo sapiens OX=9606 GN=EIF2S1 PE=1 SV=3	-0.376639	0.00434579	0.0490714	FALSE	FALSE
P54709	Sodium/potassium-transporting ATPase subunit beta-3 OS=Homo sapiens OX=9606 GN=ATP1B3 PE=1 SV=1	-0.570467	0.00435813	0.0490714	FALSE	FALSE
P11766	Alcohol dehydrogenase class-3 OS=Homo sapiens OX=9606 GN=ADH5 PE=1 SV=4	-0.779079	0.00437093	0.0490714	FALSE	FALSE
P21333	Filamin-A OS=Homo sapiens OX=9606 GN=FLNA PE=1 SV=4	-0.350767	0.00437426	0.0490714	FALSE	FALSE
Q15046	Lysine--tRNA ligase OS=Homo sapiens OX=9606 GN=KARS1 PE=1 SV=3	-0.496679	0.004402	0.0490714	FALSE	TRUE
P10515	Dihydrolipoyllysine-residue acetyltransferase component of pyruvate dehydrogenase complex, mitochondrial OS=Homo sapiens OX=9606 GN=DLAT PE=1 SV=3	-0.624159	0.00444185	0.0490714	FALSE	TRUE
Q16643	Drebrin OS=Homo sapiens OX=9606 GN=DBN1 PE=1 SV=4	-0.521445	0.00449466	0.0490714	FALSE	FALSE
Q8WVY7	Ubiquitin-like domain-containing CTD phosphatase 1 OS=Homo sapiens OX=9606 GN=UBLCP1 PE=1 SV=2	-0.461221	0.00450533	0.0490714	FALSE	FALSE
Q7L2E3	ATP-dependent RNA helicase DHX30 OS=Homo sapiens OX=9606 GN=DHX30 PE=1 SV=1	-0.704931	0.00451977	0.0490714	FALSE	TRUE
P08670	Vimentin OS=Homo sapiens OX=9606 GN=VIM PE=1 SV=4	-0.501874	0.00454169	0.0490714	FALSE	FALSE
P67809	Y-box-binding protein 1 OS=Homo sapiens OX=9606 GN=YBX1 PE=1 SV=3	-0.458096	0.00455479	0.0490714	FALSE	FALSE
Q6P2Q9	Pre-mRNA-processing-splicing factor 8 OS=Homo sapiens OX=9606 GN=PRPF8 PE=1 SV=2	-0.42326	0.00455907	0.0490714	FALSE	FALSE
P48556	26S proteasome non-ATPase regulatory subunit 8 OS=Homo sapiens OX=9606 GN=PSMD8 PE=1 SV=2	-0.378543	0.0045716	0.0490714	FALSE	FALSE
P11177	Pyruvate dehydrogenase E1 component subunit beta, mitochondrial OS=Homo sapiens OX=9606 GN=PDHB PE=1 SV=3	-0.780502	0.00459886	0.0490714	FALSE	TRUE
P16615	Sarcoplasmic/endoplasmic reticulum calcium ATPase 2 OS=Homo sapiens OX=9606 GN=ATP2A2 PE=1 SV=1	-0.358535	0.00462371	0.0490714	FALSE	FALSE
Q12905	Interleukin enhancer-binding factor 2 OS=Homo sapiens OX=9606 GN=ILF2 PE=1 SV=2	-0.542665	0.00465218	0.0490714	FALSE	FALSE
Q13310	Polyadenylate-binding protein 4 OS=Homo sapiens OX=9606 GN=PABPC4 PE=1 SV=1	-0.654521	0.00465777	0.0490714	FALSE	FALSE
Q9Y320	Thioredoxin-related transmembrane protein 2 OS=Homo sapiens OX=9606 GN=TMX2 PE=1 SV=1	-0.875601	0.00465998	0.0490714	FALSE	FALSE
P51610	Host cell factor 1 OS=Homo sapiens OX=9606 GN=HCFC1 PE=1 SV=2	-0.390538	0.00475821	0.0498304	FALSE	FALSE
O75347	Tubulin-specific chaperone A OS=Homo sapiens OX=9606 GN=TBCA PE=1 SV=3	-0.445716	0.00480764	0.050073	FALSE	FALSE
O00151	PDZ and LIM domain protein 1 OS=Homo sapiens OX=9606 GN=PDLIM1 PE=1 SV=4	-0.402541	0.00488854	0.0506389	FALSE	FALSE
P46777	60S ribosomal protein L5 OS=Homo sapiens OX=9606 GN=RPL5 PE=1 SV=3	-0.630411	0.00501147	0.0515347	TRUE	FALSE
P42765	3-ketoacyl-CoA thiolase, mitochondrial OS=Homo sapiens OX=9606 GN=ACAA2 PE=1 SV=2	-1.30845	0.00506527	0.0515347	FALSE	TRUE
P46087	Probable 28S rRNA (cytosine(4447)-C(5))-methyltransferase OS=Homo sapiens OX=9606 GN=NOP2 PE=1 SV=2	-0.406042	0.00511234	0.0515347	FALSE	FALSE
P30048	Thioredoxin-dependent peroxide reductase, mitochondrial OS=Homo sapiens OX=9606 GN=PRDX3 PE=1 SV=3	-0.518333	0.00513738	0.0515347	FALSE	TRUE
Q15813	Tubulin-specific chaperone E OS=Homo sapiens OX=9606 GN=TBCE PE=1 SV=1	-0.603821	0.0051508	0.0515347	FALSE	FALSE
P25685	DnaJ homolog subfamily B member 1 OS=Homo sapiens OX=9606 GN=DNAJB1 PE=1 SV=4	-0.51149	0.00516299	0.0515347	FALSE	FALSE
P54886	Delta-1-pyrroline-5-carboxylate synthase OS=Homo sapiens OX=9606 GN=ALDH18A1 PE=1 SV=2	-0.663525	0.00516429	0.0515347	FALSE	FALSE
Q9UQE7	Structural maintenance of chromosomes protein 3 OS=Homo sapiens OX=9606 GN=SMC3 PE=1 SV=2	-0.564101	0.00519337	0.051555	FALSE	FALSE
P61604	10 kDa heat shock protein, mitochondrial OS=Homo sapiens OX=9606 GN=HSPE1 PE=1 SV=2	-0.411461	0.00527939	0.0521226	FALSE	TRUE
P08648	Integrin alpha-5 OS=Homo sapiens OX=9606 GN=ITGA5 PE=1 SV=2	-0.59149	0.00530524	0.0521226	FALSE	FALSE
Q13283	Ras GTPase-activating protein-binding protein 1 OS=Homo sapiens OX=9606 GN=G3BP1 PE=1 SV=1	-0.502274	0.00543661	0.0530345	FALSE	FALSE
P60866	40S ribosomal protein S20 OS=Homo sapiens OX=9606 GN=RPS20 PE=1 SV=1	-0.650618	0.00545371	0.0530345	TRUE	FALSE
Q9UPT5	Exocyst complex component 7 OS=Homo sapiens OX=9606 GN=EXOC7 PE=1 SV=3	-0.697269	0.00548579	0.0530757	FALSE	FALSE
P46781	40S ribosomal protein S9 OS=Homo sapiens OX=9606 GN=RPS9 PE=1 SV=3	-0.654824	0.00555631	0.0531234	TRUE	FALSE
Q14318	Peptidyl-prolyl cis-trans isomerase FKBP8 OS=Homo sapiens OX=9606 GN=FKBP8 PE=1 SV=2	-0.420512	0.0055725	0.0531234	FALSE	FALSE
Q9NSD9	Phenylalanine--tRNA ligase beta subunit OS=Homo sapiens OX=9606 GN=FARSB PE=1 SV=3	-0.557884	0.00558455	0.0531234	FALSE	FALSE
Q9UIG0	Tyrosine-protein kinase BAZ1B OS=Homo sapiens OX=9606 GN=BAZ1B PE=1 SV=2	-0.430481	0.0056022	0.0531234	FALSE	FALSE
Q9Y6G9	Cytoplasmic dynein 1 light intermediate chain 1 OS=Homo sapiens OX=9606 GN=DYNC1LI1 PE=1 SV=3	-0.712757	0.0056501	0.0531571	FALSE	FALSE
E9PAV3	Nascent polypeptide-associated complex subunit alpha OS=Homo sapiens OX=9606 GN=NACA PE=1 SV=1	-0.492624	0.00566154	0.0531571	FALSE	FALSE
P63000	Ras-related C3 botulinum toxin substrate 1 OS=Homo sapiens OX=9606 GN=RAC1 PE=1 SV=1	-0.577456	0.00572255	0.0532404	FALSE	FALSE
P60842	Eukaryotic initiation factor 4A-I OS=Homo sapiens OX=9606 GN=EIF4A1 PE=1 SV=1	-0.49767	0.00572628	0.0532404	FALSE	FALSE
O15372	Eukaryotic translation initiation factor 3 subunit H OS=Homo sapiens OX=9606 GN=EIF3H PE=1 SV=1	-0.65468	0.00577485	0.0534314	FALSE	FALSE
P62244	40S ribosomal protein S15a OS=Homo sapiens OX=9606 GN=RPS15A PE=1 SV=2	-0.597961	0.00591638	0.0539225	TRUE	FALSE
P55084	Trifunctional enzyme subunit beta, mitochondrial OS=Homo sapiens OX=9606 GN=HADHB PE=1 SV=3	-0.6755	0.00594133	0.0539225	FALSE	TRUE
O43172	U4/U6 small nuclear ribonucleoprotein Prp4 OS=Homo sapiens OX=9606 GN=PRPF4 PE=1 SV=2	-0.300674	0.00595932	0.0539225	FALSE	FALSE
Q9NY93	Probable ATP-dependent RNA helicase DDX56 OS=Homo sapiens OX=9606 GN=DDX56 PE=1 SV=1	-0.419104	0.00599121	0.0539225	FALSE	FALSE
P33176	Kinesin-1 heavy chain OS=Homo sapiens OX=9606 GN=KIF5B PE=1 SV=1	-0.378229	0.00599308	0.0539225	FALSE	FALSE
P55884	Eukaryotic translation initiation factor 3 subunit B OS=Homo sapiens OX=9606 GN=EIF3B PE=1 SV=3	-0.424538	0.00599767	0.0539225	FALSE	FALSE
Q01518	Adenylyl cyclase-associated protein 1 OS=Homo sapiens OX=9606 GN=CAP1 PE=1 SV=5	-0.368359	0.0060514	0.0541501	FALSE	FALSE
Q9Y305	Acyl-coenzyme A thioesterase 9, mitochondrial OS=Homo sapiens OX=9606 GN=ACOT9 PE=1 SV=2	-0.585539	0.00610195	0.0543473	FALSE	TRUE
O43847	Nardilysin OS=Homo sapiens OX=9606 GN=NRDC PE=1 SV=3	-0.579667	0.00622524	0.0551875	FALSE	FALSE
Q9Y6Y8	SEC23-interacting protein OS=Homo sapiens OX=9606 GN=SEC23IP PE=1 SV=1	-0.633749	0.00629841	0.055432	FALSE	FALSE
Q8NEN9	PDZ domain-containing protein 8 OS=Homo sapiens OX=9606 GN=PDZD8 PE=1 SV=1	1.26223	0.00631099	0.055432	FALSE	FALSE
Q15393	Splicing factor 3B subunit 3 OS=Homo sapiens OX=9606 GN=SF3B3 PE=1 SV=4	-0.401478	0.00636916	0.0556047	FALSE	FALSE
Q92616	eIF-2-alpha kinase activator GCN1 OS=Homo sapiens OX=9606 GN=GCN1 PE=1 SV=6	-0.377064	0.006389	0.0556047	TRUE	FALSE
P00338	L-lactate dehydrogenase A chain OS=Homo sapiens OX=9606 GN=LDHA PE=1 SV=2	-0.335916	0.00647885	0.0561304	FALSE	FALSE
O14578	Citron Rho-interacting kinase OS=Homo sapiens OX=9606 GN=CIT PE=1 SV=2	-0.618772	0.00656997	0.056311	FALSE	FALSE
P22087	rRNA 2'-O-methyltransferase fibrillarin OS=Homo sapiens OX=9606 GN=FBL PE=1 SV=2	-0.397606	0.00661102	0.056311	FALSE	FALSE
P33991	DNA replication licensing factor MCM4 OS=Homo sapiens OX=9606 GN=MCM4 PE=1 SV=5	-0.449707	0.00676217	0.056311	FALSE	FALSE
P41252	Isoleucine--tRNA ligase, cytoplasmic OS=Homo sapiens OX=9606 GN=IARS1 PE=1 SV=2	-0.457647	0.00679849	0.056311	FALSE	FALSE
O15143	Actin-related protein 2/3 complex subunit 1B OS=Homo sapiens OX=9606 GN=ARPC1B PE=1 SV=3	-0.564635	0.00681751	0.056311	FALSE	FALSE
P13073	Cytochrome c oxidase subunit 4 isoform 1, mitochondrial OS=Homo sapiens OX=9606 GN=COX4I1 PE=1 SV=1	-0.455441	0.00683838	0.056311	FALSE	FALSE
P13489	Ribonuclease inhibitor OS=Homo sapiens OX=9606 GN=RNH1 PE=1 SV=2	-0.379771	0.0068492	0.056311	FALSE	FALSE
P49821	NADH dehydrogenase [ubiquinone] flavoprotein 1, mitochondrial OS=Homo sapiens OX=9606 GN=NDUFV1 PE=1 SV=4	-0.63856	0.00686484	0.056311	FALSE	FALSE
P09651	Heterogeneous nuclear ribonucleoprotein A1 OS=Homo sapiens OX=9606 GN=HNRNPA1 PE=1 SV=5	-0.605977	0.00694849	0.056311	FALSE	FALSE
Q13561	Dynactin subunit 2 OS=Homo sapiens OX=9606 GN=DCTN2 PE=1 SV=4	-0.348283	0.00697172	0.056311	FALSE	FALSE
Q16543	Hsp90 co-chaperone Cdc37 OS=Homo sapiens OX=9606 GN=CDC37 PE=1 SV=1	-0.754361	0.00697673	0.056311	FALSE	FALSE
P08238	Heat shock protein HSP 90-beta OS=Homo sapiens OX=9606 GN=HSP90AB1 PE=1 SV=4	-0.382847	0.00699483	0.056311	FALSE	FALSE
P00352	Retinal dehydrogenase 1 OS=Homo sapiens OX=9606 GN=ALDH1A1 PE=1 SV=2	-0.35935	0.00703236	0.056311	FALSE	FALSE
P33527	Multidrug resistance-associated protein 1 OS=Homo sapiens OX=9606 GN=ABCC1 PE=1 SV=3	-0.657393	0.00705318	0.056311	FALSE	FALSE
A0AVT1	Ubiquitin-like modifier-activating enzyme 6 OS=Homo sapiens OX=9606 GN=UBA6 PE=1 SV=1	-0.666835	0.00707577	0.056311	FALSE	FALSE
P31689	DnaJ homolog subfamily A member 1 OS=Homo sapiens OX=9606 GN=DNAJA1 PE=1 SV=2	-0.418643	0.00708515	0.056311	FALSE	FALSE
P07741	Adenine phosphoribosyltransferase OS=Homo sapiens OX=9606 GN=APRT PE=1 SV=2	-0.598166	0.00708846	0.056311	FALSE	FALSE
P23193	Transcription elongation factor A protein 1 OS=Homo sapiens OX=9606 GN=TCEA1 PE=1 SV=2	-0.434811	0.00718255	0.056311	FALSE	FALSE
P27824	Calnexin OS=Homo sapiens OX=9606 GN=CANX PE=1 SV=2	-0.429065	0.00719384	0.056311	FALSE	FALSE
P40926	Malate dehydrogenase, mitochondrial OS=Homo sapiens OX=9606 GN=MDH2 PE=1 SV=3	-0.625885	0.00721179	0.056311	FALSE	TRUE
O95831	Apoptosis-inducing factor 1, mitochondrial OS=Homo sapiens OX=9606 GN=AIFM1 PE=1 SV=1	-0.346276	0.00722752	0.056311	FALSE	FALSE
Q9NQW6	Anillin OS=Homo sapiens OX=9606 GN=ANLN PE=1 SV=2	-0.498754	0.00722882	0.056311	FALSE	FALSE
P52701	DNA mismatch repair protein Msh6 OS=Homo sapiens OX=9606 GN=MSH6 PE=1 SV=2	-0.458018	0.007286	0.056311	FALSE	FALSE
P30520	Adenylosuccinate synthetase isozyme 2 OS=Homo sapiens OX=9606 GN=ADSS2 PE=1 SV=3	-0.692319	0.00729509	0.056311	FALSE	FALSE
P08708	40S ribosomal protein S17 OS=Homo sapiens OX=9606 GN=RPS17 PE=1 SV=2	-0.621425	0.00730329	0.056311	TRUE	FALSE
Q8ND04	Protein SMG8 OS=Homo sapiens OX=9606 GN=SMG8 PE=1 SV=1	0.650223	0.00733484	0.056311	FALSE	FALSE
P12004	Proliferating cell nuclear antigen OS=Homo sapiens OX=9606 GN=PCNA PE=1 SV=1	-0.287538	0.00735728	0.056311	FALSE	FALSE
P61201	COP9 signalosome complex subunit 2 OS=Homo sapiens OX=9606 GN=COPS2 PE=1 SV=1	-0.510308	0.00742222	0.056311	FALSE	FALSE
P55036	26S proteasome non-ATPase regulatory subunit 4 OS=Homo sapiens OX=9606 GN=PSMD4 PE=1 SV=1	-0.354468	0.00744598	0.056311	FALSE	FALSE
O00231	26S proteasome non-ATPase regulatory subunit 11 OS=Homo sapiens OX=9606 GN=PSMD11 PE=1 SV=3	-0.374258	0.00745313	0.056311	FALSE	FALSE
P52292	Importin subunit alpha-1 OS=Homo sapiens OX=9606 GN=KPNA2 PE=1 SV=1	-0.469477	0.00745529	0.056311	FALSE	FALSE
Q8N1F7	Nuclear pore complex protein Nup93 OS=Homo sapiens OX=9606 GN=NUP93 PE=1 SV=2	-0.429699	0.0074653	0.056311	FALSE	FALSE
Q8TEW0	Partitioning defective 3 homolog OS=Homo sapiens OX=9606 GN=PARD3 PE=1 SV=2	-0.633251	0.00751163	0.056311	FALSE	FALSE
O60493	Sorting nexin-3 OS=Homo sapiens OX=9606 GN=SNX3 PE=1 SV=3	-0.487882	0.00752937	0.056311	FALSE	FALSE
O60502	Protein O-GlcNAcase OS=Homo sapiens OX=9606 GN=OGA PE=1 SV=2	-0.592251	0.00753374	0.056311	FALSE	FALSE
P49368	T-complex protein 1 subunit gamma OS=Homo sapiens OX=9606 GN=CCT3 PE=1 SV=4	-0.436268	0.00765663	0.0565445	FALSE	FALSE
P51148	Ras-related protein Rab-5C OS=Homo sapiens OX=9606 GN=RAB5C PE=1 SV=2	-0.471317	0.00766688	0.0565445	FALSE	FALSE
P23246	Splicing factor, proline- and glutamine-rich OS=Homo sapiens OX=9606 GN=SFPQ PE=1 SV=2	-0.391368	0.00767637	0.0565445	FALSE	FALSE
P42285	Exosome RNA helicase MTR4 OS=Homo sapiens OX=9606 GN=MTREX PE=1 SV=3	-0.450605	0.00768364	0.0565445	FALSE	FALSE
P20585	DNA mismatch repair protein Msh3 OS=Homo sapiens OX=9606 GN=MSH3 PE=1 SV=4	-0.498675	0.00776731	0.0568008	FALSE	FALSE
Q15582	Transforming growth factor-beta-induced protein ig-h3 OS=Homo sapiens OX=9606 GN=TGFBI PE=1 SV=1	-0.600859	0.00777945	0.0568008	FALSE	FALSE
O76031	ATP-dependent Clp protease ATP-binding subunit clpX-like, mitochondrial OS=Homo sapiens OX=9606 GN=CLPX PE=1 SV=2	-0.824325	0.00780788	0.0568008	FALSE	TRUE
P62714	Serine/threonine-protein phosphatase 2A catalytic subunit beta isoform OS=Homo sapiens OX=9606 GN=PPP2CB PE=1 SV=1	-0.475739	0.00784284	0.0568382	FALSE	FALSE
P04075	Fructose-bisphosphate aldolase A OS=Homo sapiens OX=9606 GN=ALDOA PE=1 SV=2	-0.429177	0.00791977	0.057129	FALSE	FALSE
P52732	Kinesin-like protein KIF11 OS=Homo sapiens OX=9606 GN=KIF11 PE=1 SV=2	-0.576581	0.00804463	0.057129	FALSE	FALSE
Q16204	Coiled-coil domain-containing protein 6 OS=Homo sapiens OX=9606 GN=CCDC6 PE=1 SV=2	-0.947725	0.00808424	0.057129	FALSE	FALSE
Q9Y512	Sorting and assembly machinery component 50 homolog OS=Homo sapiens OX=9606 GN=SAMM50 PE=1 SV=3	0.971761	0.00808882	0.057129	FALSE	FALSE
O00159	Unconventional myosin-Ic OS=Homo sapiens OX=9606 GN=MYO1C PE=1 SV=4	-0.390257	0.00809656	0.057129	FALSE	FALSE
O75122	CLIP-associating protein 2 OS=Homo sapiens OX=9606 GN=CLASP2 PE=1 SV=3	-1.29817	0.00814618	0.057129	FALSE	FALSE
O15230	Laminin subunit alpha-5 OS=Homo sapiens OX=9606 GN=LAMA5 PE=1 SV=8	-0.451713	0.00814881	0.057129	FALSE	FALSE
P06733	Alpha-enolase OS=Homo sapiens OX=9606 GN=ENO1 PE=1 SV=2	-0.362948	0.00816333	0.057129	FALSE	FALSE
P63244	Receptor of activated protein C kinase 1 OS=Homo sapiens OX=9606 GN=RACK1 PE=1 SV=3	-0.616906	0.00821571	0.057129	TRUE	FALSE
P62750	60S ribosomal protein L23a OS=Homo sapiens OX=9606 GN=RPL23A PE=1 SV=1	-0.591719	0.00822486	0.057129	TRUE	FALSE
Q9BY44	Eukaryotic translation initiation factor 2A OS=Homo sapiens OX=9606 GN=EIF2A PE=1 SV=3	-0.4806	0.00823541	0.057129	TRUE	FALSE
P12270	Nucleoprotein TPR OS=Homo sapiens OX=9606 GN=TPR PE=1 SV=3	-0.37159	0.00826723	0.057129	FALSE	FALSE
Q9UKM9	RNA-binding protein Raly OS=Homo sapiens OX=9606 GN=RALY PE=1 SV=1	-0.606046	0.00827262	0.057129	FALSE	FALSE
Q56VL3	OCIA domain-containing protein 2 OS=Homo sapiens OX=9606 GN=OCIAD2 PE=1 SV=1	-0.760422	0.00833833	0.057375	FALSE	FALSE
P62424	60S ribosomal protein L7a OS=Homo sapiens OX=9606 GN=RPL7A PE=1 SV=2	-0.613228	0.00844824	0.0579221	TRUE	FALSE
Q96RP9	Elongation factor G, mitochondrial OS=Homo sapiens OX=9606 GN=GFM1 PE=1 SV=2	-0.728165	0.00848501	0.0579657	FALSE	TRUE
P26196	Probable ATP-dependent RNA helicase DDX6 OS=Homo sapiens OX=9606 GN=DDX6 PE=1 SV=2	-0.677219	0.0085423	0.0581487	FALSE	FALSE
Q05397	Focal adhesion kinase 1 OS=Homo sapiens OX=9606 GN=PTK2 PE=1 SV=2	-0.613282	0.00860994	0.0583546	FALSE	FALSE
Q9BX68	Histidine triad nucleotide-binding protein 2, mitochondrial OS=Homo sapiens OX=9606 GN=HINT2 PE=1 SV=1	-0.591418	0.00864366	0.0583546	FALSE	FALSE
P32969	60S ribosomal protein L9 OS=Homo sapiens OX=9606 GN=RPL9 PE=1 SV=1	-0.800693	0.00870349	0.0583546	TRUE	FALSE
P49736	DNA replication licensing factor MCM2 OS=Homo sapiens OX=9606 GN=MCM2 PE=1 SV=4	-0.465583	0.00873229	0.0583546	FALSE	FALSE
P28838	Cytosol aminopeptidase OS=Homo sapiens OX=9606 GN=LAP3 PE=1 SV=3	-0.358032	0.00876588	0.0583546	FALSE	FALSE
Q9ULC4	Malignant T-cell-amplified sequence 1 OS=Homo sapiens OX=9606 GN=MCTS1 PE=1 SV=1	-0.740104	0.00877034	0.0583546	FALSE	FALSE
O95470	Sphingosine-1-phosphate lyase 1 OS=Homo sapiens OX=9606 GN=SGPL1 PE=1 SV=3	-0.547765	0.00880642	0.0583546	FALSE	FALSE
O94907	Dickkopf-related protein 1 OS=Homo sapiens OX=9606 GN=DKK1 PE=1 SV=1	-0.629244	0.00882782	0.0583546	FALSE	FALSE
P26373	60S ribosomal protein L13 OS=Homo sapiens OX=9606 GN=RPL13 PE=1 SV=4	-0.546354	0.00888275	0.0583546	TRUE	FALSE
P05387	60S acidic ribosomal protein P2 OS=Homo sapiens OX=9606 GN=RPLP2 PE=1 SV=1	-0.691965	0.00891845	0.0583546	TRUE	FALSE
P12956	X-ray repair cross-complementing protein 6 OS=Homo sapiens OX=9606 GN=XRCC6 PE=1 SV=2	-0.456972	0.00896208	0.0583546	FALSE	FALSE
Q16513	Serine/threonine-protein kinase N2 OS=Homo sapiens OX=9606 GN=PKN2 PE=1 SV=1	1.20645	0.00896659	0.0583546	FALSE	FALSE
P17096	High mobility group protein HMG-I/HMG-Y OS=Homo sapiens OX=9606 GN=HMGA1 PE=1 SV=3	-0.687207	0.00897454	0.0583546	FALSE	FALSE
P21127	Cyclin-dependent kinase 11A OS=Homo sapiens OX=9606 GN=CDK11A PE=1 SV=4	-0.296657	0.00901233	0.0583546	FALSE	FALSE
P50416	Carnitine O-palmitoyltransferase 1, liver isoform OS=Homo sapiens OX=9606 GN=CPT1A PE=1 SV=2	-0.374799	0.00908186	0.0583546	FALSE	FALSE
Q9HB71	Calcyclin-binding protein OS=Homo sapiens OX=9606 GN=CACYBP PE=1 SV=2	-0.46061	0.00912593	0.0583546	FALSE	FALSE
Q14691	DNA replication complex GINS protein PSF1 OS=Homo sapiens OX=9606 GN=GINS1 PE=1 SV=1	-1.30134	0.00912685	0.0583546	FALSE	FALSE
Q13443	Disintegrin and metalloproteinase domain-containing protein 9 OS=Homo sapiens OX=9606 GN=ADAM9 PE=1 SV=1	-0.674068	0.00913727	0.0583546	FALSE	FALSE
Q9Y2S7	Polymerase delta-interacting protein 2 OS=Homo sapiens OX=9606 GN=POLDIP2 PE=1 SV=1	-1.63957	0.00918364	0.0583546	FALSE	TRUE
P19338	Nucleolin OS=Homo sapiens OX=9606 GN=NCL PE=1 SV=3	-0.363392	0.00918488	0.0583546	FALSE	FALSE
Q14151	Scaffold attachment factor B2 OS=Homo sapiens OX=9606 GN=SAFB2 PE=1 SV=1	0.990946	0.00926983	0.0585248	FALSE	FALSE
Q9UHV9	Prefoldin subunit 2 OS=Homo sapiens OX=9606 GN=PFDN2 PE=1 SV=1	-0.563646	0.00927308	0.0585248	FALSE	FALSE
O60701	UDP-glucose 6-dehydrogenase OS=Homo sapiens OX=9606 GN=UGDH PE=1 SV=1	-0.371053	0.00946561	0.0595427	FALSE	FALSE
P29692	Elongation factor 1-delta OS=Homo sapiens OX=9606 GN=EEF1D PE=1 SV=5	-0.571883	0.00958689	0.0600965	FALSE	FALSE
Q8NFF5	FAD synthase OS=Homo sapiens OX=9606 GN=FLAD1 PE=1 SV=1	-1.12527	0.0096167	0.0600965	FALSE	TRUE
P12931	Proto-oncogene tyrosine-protein kinase Src OS=Homo sapiens OX=9606 GN=SRC PE=1 SV=3	-0.548487	0.00969451	0.0602494	FALSE	FALSE
Q9Y2X3	Nucleolar protein 58 OS=Homo sapiens OX=9606 GN=NOP58 PE=1 SV=1	-0.412619	0.00970439	0.0602494	FALSE	FALSE
P61421	V-type proton ATPase subunit d 1 OS=Homo sapiens OX=9606 GN=ATP6V0D1 PE=1 SV=1	-0.968335	0.00977242	0.060297	FALSE	FALSE
O00567	Nucleolar protein 56 OS=Homo sapiens OX=9606 GN=NOP56 PE=1 SV=4	-0.445256	0.00977533	0.060297	FALSE	FALSE
P67936	Tropomyosin alpha-4 chain OS=Homo sapiens OX=9606 GN=TPM4 PE=1 SV=3	-0.421622	0.00989098	0.0608136	FALSE	FALSE
P14324	Farnesyl pyrophosphate synthase OS=Homo sapiens OX=9606 GN=FDPS PE=1 SV=4	-0.530414	0.00997363	0.0610559	FALSE	FALSE
Q07955	Serine/arginine-rich splicing factor 1 OS=Homo sapiens OX=9606 GN=SRSF1 PE=1 SV=2	-0.412885	0.00999447	0.0610559	FALSE	FALSE
O75439	Mitochondrial-processing peptidase subunit beta OS=Homo sapiens OX=9606 GN=PMPCB PE=1 SV=2	-0.578801	0.0100951	0.0612947	FALSE	TRUE
Q15942	Zyxin OS=Homo sapiens OX=9606 GN=ZYX PE=1 SV=1	-0.360405	0.010111	0.0612947	FALSE	FALSE
O95817	BAG family molecular chaperone regulator 3 OS=Homo sapiens OX=9606 GN=BAG3 PE=1 SV=3	-0.42933	0.010181	0.0612947	FALSE	FALSE
P40763	Signal transducer and activator of transcription 3 OS=Homo sapiens OX=9606 GN=STAT3 PE=1 SV=2	-0.352087	0.0101822	0.0612947	FALSE	FALSE
Q8TEQ6	Gem-associated protein 5 OS=Homo sapiens OX=9606 GN=GEMIN5 PE=1 SV=3	-0.476654	0.0101943	0.0612947	FALSE	FALSE
O60291	E3 ubiquitin-protein ligase MGRN1 OS=Homo sapiens OX=9606 GN=MGRN1 PE=1 SV=2	-1.42342	0.0102504	0.0614166	FALSE	FALSE
Q9H2U2	Inorganic pyrophosphatase 2, mitochondrial OS=Homo sapiens OX=9606 GN=PPA2 PE=1 SV=2	-0.413808	0.0103023	0.0614166	FALSE	TRUE
P25205	DNA replication licensing factor MCM3 OS=Homo sapiens OX=9606 GN=MCM3 PE=1 SV=3	-0.308524	0.0103442	0.0614166	FALSE	FALSE
Q9HA64	Ketosamine-3-kinase OS=Homo sapiens OX=9606 GN=FN3KRP PE=1 SV=2	-0.603024	0.0104657	0.0614166	FALSE	FALSE
Q9Y3Y2	Chromatin target of PRMT1 protein OS=Homo sapiens OX=9606 GN=CHTOP PE=1 SV=2	-0.572126	0.0104945	0.0614166	FALSE	FALSE
Q9NRZ9	Lymphoid-specific helicase OS=Homo sapiens OX=9606 GN=HELLS PE=1 SV=1	-0.42965	0.0105055	0.0614166	FALSE	FALSE
P49327	Fatty acid synthase OS=Homo sapiens OX=9606 GN=FASN PE=1 SV=3	-0.563515	0.0105094	0.0614166	FALSE	FALSE
P18124	60S ribosomal protein L7 OS=Homo sapiens OX=9606 GN=RPL7 PE=1 SV=1	-0.597013	0.0105142	0.0614166	TRUE	FALSE
O75150	E3 ubiquitin-protein ligase BRE1B OS=Homo sapiens OX=9606 GN=RNF40 PE=1 SV=5	-0.875153	0.0105303	0.0614166	FALSE	FALSE
Q9Y678	Coatomer subunit gamma-1 OS=Homo sapiens OX=9606 GN=COPG1 PE=1 SV=1	-0.562742	0.0105386	0.0614166	FALSE	FALSE
P43686	26S proteasome regulatory subunit 6B OS=Homo sapiens OX=9606 GN=PSMC4 PE=1 SV=2	-0.358161	0.0105797	0.0614166	FALSE	FALSE
P00374	Dihydrofolate reductase OS=Homo sapiens OX=9606 GN=DHFR PE=1 SV=2	-0.742641	0.0106013	0.0614166	FALSE	FALSE
Q9Y3U8	60S ribosomal protein L36 OS=Homo sapiens OX=9606 GN=RPL36 PE=1 SV=3	-0.577916	0.0106805	0.0616227	TRUE	FALSE
P04632	Calpain small subunit 1 OS=Homo sapiens OX=9606 GN=CAPNS1 PE=1 SV=1	-0.335549	0.0107015	0.0616227	FALSE	FALSE
Q5VTR2	E3 ubiquitin-protein ligase BRE1A OS=Homo sapiens OX=9606 GN=RNF20 PE=1 SV=2	-0.518116	0.0107341	0.0616238	FALSE	FALSE
Q9HD15	Steroid receptor RNA activator 1 OS=Homo sapiens OX=9606 GN=SRA1 PE=1 SV=1	-0.775266	0.0108935	0.0623514	FALSE	FALSE
O00232	26S proteasome non-ATPase regulatory subunit 12 OS=Homo sapiens OX=9606 GN=PSMD12 PE=1 SV=3	-0.514192	0.0109358	0.062406	FALSE	FALSE
P50395	Rab GDP dissociation inhibitor beta OS=Homo sapiens OX=9606 GN=GDI2 PE=1 SV=2	-0.531194	0.0109982	0.062575	FALSE	FALSE
Q14008	Cytoskeleton-associated protein 5 OS=Homo sapiens OX=9606 GN=CKAP5 PE=1 SV=3	-0.551873	0.0110312	0.0625758	FALSE	FALSE
P10620	Microsomal glutathione S-transferase 1 OS=Homo sapiens OX=9606 GN=MGST1 PE=1 SV=1	-0.283355	0.0111315	0.0629572	FALSE	FALSE
Q9P2I0	Cleavage and polyadenylation specificity factor subunit 2 OS=Homo sapiens OX=9606 GN=CPSF2 PE=1 SV=2	-0.380668	0.0112168	0.0632522	FALSE	FALSE
P35249	Replication factor C subunit 4 OS=Homo sapiens OX=9606 GN=RFC4 PE=1 SV=2	-0.976531	0.0112713	0.0633719	FALSE	FALSE
O43684	Mitotic checkpoint protein BUB3 OS=Homo sapiens OX=9606 GN=BUB3 PE=1 SV=1	-0.417669	0.0114046	0.0639178	FALSE	FALSE
Q9NZM5	Ribosome biogenesis protein NOP53 OS=Homo sapiens OX=9606 GN=NOP53 PE=1 SV=2	-0.706549	0.0114659	0.0639178	FALSE	FALSE
P35579	Myosin-9 OS=Homo sapiens OX=9606 GN=MYH9 PE=1 SV=4	-0.378157	0.011469	0.0639178	FALSE	FALSE
Q16555	Dihydropyrimidinase-related protein 2 OS=Homo sapiens OX=9606 GN=DPYSL2 PE=1 SV=1	-0.413532	0.0115912	0.0639403	FALSE	FALSE
P61313	60S ribosomal protein L15 OS=Homo sapiens OX=9606 GN=RPL15 PE=1 SV=2	-0.447464	0.0116281	0.0639403	TRUE	FALSE
P11387	DNA topoisomerase 1 OS=Homo sapiens OX=9606 GN=TOP1 PE=1 SV=2	-0.386984	0.0116666	0.0639403	FALSE	FALSE
Q9Y277	Voltage-dependent anion-selective channel protein 3 OS=Homo sapiens OX=9606 GN=VDAC3 PE=1 SV=1	-0.542063	0.011691	0.0639403	FALSE	FALSE
O00303	Eukaryotic translation initiation factor 3 subunit F OS=Homo sapiens OX=9606 GN=EIF3F PE=1 SV=1	-0.637315	0.0117516	0.0639403	FALSE	FALSE
Q99584	Protein S100-A13 OS=Homo sapiens OX=9606 GN=S100A13 PE=1 SV=1	-0.634061	0.0117722	0.0639403	FALSE	FALSE
P52565	Rho GDP-dissociation inhibitor 1 OS=Homo sapiens OX=9606 GN=ARHGDIA PE=1 SV=3	-0.529336	0.0117726	0.0639403	FALSE	FALSE
Q9H583	HEAT repeat-containing protein 1 OS=Homo sapiens OX=9606 GN=HEATR1 PE=1 SV=3	-0.702143	0.0117746	0.0639403	FALSE	FALSE
P49959	Double-strand break repair protein MRE11 OS=Homo sapiens OX=9606 GN=MRE11 PE=1 SV=3	-0.609912	0.0117781	0.0639403	FALSE	FALSE
P49321	Nuclear autoantigenic sperm protein OS=Homo sapiens OX=9606 GN=NASP PE=1 SV=2	-0.398078	0.0118085	0.0639403	FALSE	FALSE
O60341	Lysine-specific histone demethylase 1A OS=Homo sapiens OX=9606 GN=KDM1A PE=1 SV=2	-0.547783	0.0118451	0.0639566	FALSE	FALSE
Q96I24	Far upstream element-binding protein 3 OS=Homo sapiens OX=9606 GN=FUBP3 PE=1 SV=2	-0.586157	0.0120481	0.0645603	FALSE	FALSE
Q9H223	EH domain-containing protein 4 OS=Homo sapiens OX=9606 GN=EHD4 PE=1 SV=1	-0.646958	0.0120582	0.0645603	FALSE	FALSE
Q08J23	RNA cytosine C(5)-methyltransferase NSUN2 OS=Homo sapiens OX=9606 GN=NSUN2 PE=1 SV=2	-0.513667	0.0120585	0.0645603	FALSE	FALSE
P27348	14-3-3 protein theta OS=Homo sapiens OX=9606 GN=YWHAQ PE=1 SV=1	-0.351153	0.0121058	0.064632	FALSE	FALSE
Q02952	A-kinase anchor protein 12 OS=Homo sapiens OX=9606 GN=AKAP12 PE=1 SV=4	-0.342867	0.0122316	0.0649573	FALSE	FALSE
Q9NY33	Dipeptidyl peptidase 3 OS=Homo sapiens OX=9606 GN=DPP3 PE=1 SV=2	-0.39689	0.0122436	0.0649573	FALSE	FALSE
P22059	Oxysterol-binding protein 1 OS=Homo sapiens OX=9606 GN=OSBP PE=1 SV=1	-0.532699	0.012269	0.0649573	FALSE	FALSE
P05023	Sodium/potassium-transporting ATPase subunit alpha-1 OS=Homo sapiens OX=9606 GN=ATP1A1 PE=1 SV=1	-0.532959	0.0123317	0.0651089	FALSE	FALSE
P43897	Elongation factor Ts, mitochondrial OS=Homo sapiens OX=9606 GN=TSFM PE=1 SV=2	-0.868141	0.0124506	0.065555	FALSE	TRUE
Q5JRX3	Presequence protease, mitochondrial OS=Homo sapiens OX=9606 GN=PITRM1 PE=1 SV=3	-0.53723	0.0125136	0.0657049	FALSE	TRUE
P23528	Cofilin-1 OS=Homo sapiens OX=9606 GN=CFL1 PE=1 SV=3	-0.385	0.0126281	0.0661243	FALSE	FALSE
Q13257	Mitotic spindle assembly checkpoint protein MAD2A OS=Homo sapiens OX=9606 GN=MAD2L1 PE=1 SV=1	-0.493235	0.012733	0.0664909	FALSE	FALSE
Q9NYL9	Tropomodulin-3 OS=Homo sapiens OX=9606 GN=TMOD3 PE=1 SV=1	-0.547351	0.0128664	0.0669947	FALSE	FALSE
Q08945	FACT complex subunit SSRP1 OS=Homo sapiens OX=9606 GN=SSRP1 PE=1 SV=1	-0.531576	0.0129669	0.0669947	FALSE	FALSE
Q15785	Mitochondrial import receptor subunit TOM34 OS=Homo sapiens OX=9606 GN=TOMM34 PE=1 SV=2	-0.842976	0.0129746	0.0669947	FALSE	FALSE
Q12830	Nucleosome-remodeling factor subunit BPTF OS=Homo sapiens OX=9606 GN=BPTF PE=1 SV=3	-0.90858	0.0130106	0.0669947	FALSE	FALSE
Q53GQ0	Very-long-chain 3-oxoacyl-CoA reductase OS=Homo sapiens OX=9606 GN=HSD17B12 PE=1 SV=2	-0.595449	0.0130234	0.0669947	FALSE	FALSE
Q9HD45	Transmembrane 9 superfamily member 3 OS=Homo sapiens OX=9606 GN=TM9SF3 PE=1 SV=2	-0.342587	0.0130531	0.0669947	FALSE	FALSE
Q9UJX3	Anaphase-promoting complex subunit 7 OS=Homo sapiens OX=9606 GN=ANAPC7 PE=1 SV=4	-0.41009	0.0130763	0.0669947	FALSE	FALSE
Q3ZCQ8	Mitochondrial import inner membrane translocase subunit TIM50 OS=Homo sapiens OX=9606 GN=TIMM50 PE=1 SV=2	-0.3861	0.0131107	0.0669947	FALSE	FALSE
P16070	CD44 antigen OS=Homo sapiens OX=9606 GN=CD44 PE=1 SV=3	-0.273336	0.0131675	0.067086	FALSE	FALSE
P62191	26S proteasome regulatory subunit 4 OS=Homo sapiens OX=9606 GN=PSMC1 PE=1 SV=1	-0.362576	0.013199	0.067086	FALSE	FALSE
O60826	Coiled-coil domain-containing protein 22 OS=Homo sapiens OX=9606 GN=CCDC22 PE=1 SV=1	-0.60593	0.0133297	0.0672907	FALSE	FALSE
Q13418	Integrin-linked protein kinase OS=Homo sapiens OX=9606 GN=ILK PE=1 SV=2	-0.401081	0.0133975	0.0672907	FALSE	FALSE
Q00059	Transcription factor A, mitochondrial OS=Homo sapiens OX=9606 GN=TFAM PE=1 SV=1	-0.538978	0.0134032	0.0672907	FALSE	TRUE
P50454	Serpin H1 OS=Homo sapiens OX=9606 GN=SERPINH1 PE=1 SV=2	-0.426356	0.0134403	0.0672907	FALSE	FALSE
O14737	Programmed cell death protein 5 OS=Homo sapiens OX=9606 GN=PDCD5 PE=1 SV=3	-0.437998	0.013459	0.0672907	FALSE	FALSE
P11586	C-1-tetrahydrofolate synthase, cytoplasmic OS=Homo sapiens OX=9606 GN=MTHFD1 PE=1 SV=3	-0.334883	0.0134864	0.0672907	FALSE	FALSE
O95793	Double-stranded RNA-binding protein Staufen homolog 1 OS=Homo sapiens OX=9606 GN=STAU1 PE=1 SV=2	-0.644596	0.0135509	0.0672907	FALSE	FALSE
Q9UNZ2	NSFL1 cofactor p47 OS=Homo sapiens OX=9606 GN=NSFL1C PE=1 SV=2	-0.315731	0.0135707	0.0672907	FALSE	FALSE
P84085	ADP-ribosylation factor 5 OS=Homo sapiens OX=9606 GN=ARF5 PE=1 SV=2	-0.402589	0.0135956	0.0672907	FALSE	FALSE
Q96TA1	Protein Niban 2 OS=Homo sapiens OX=9606 GN=NIBAN2 PE=1 SV=3	-0.647049	0.0135985	0.0672907	FALSE	FALSE
P30041	Peroxiredoxin-6 OS=Homo sapiens OX=9606 GN=PRDX6 PE=1 SV=3	-0.480913	0.0136342	0.0672907	FALSE	FALSE
P62280	40S ribosomal protein S11 OS=Homo sapiens OX=9606 GN=RPS11 PE=1 SV=3	-0.418347	0.0136629	0.0672907	TRUE	FALSE
P40227	T-complex protein 1 subunit zeta OS=Homo sapiens OX=9606 GN=CCT6A PE=1 SV=3	-0.414453	0.0137024	0.0673111	FALSE	FALSE
P04181	Ornithine aminotransferase, mitochondrial OS=Homo sapiens OX=9606 GN=OAT PE=1 SV=1	-0.630121	0.0137824	0.0675303	FALSE	TRUE
P06737	Glycogen phosphorylase, liver form OS=Homo sapiens OX=9606 GN=PYGL PE=1 SV=4	-0.528242	0.013883	0.0677309	FALSE	FALSE
P12429	Annexin A3 OS=Homo sapiens OX=9606 GN=ANXA3 PE=1 SV=3	-0.523396	0.0138944	0.0677309	FALSE	FALSE
P09493	Tropomyosin alpha-1 chain OS=Homo sapiens OX=9606 GN=TPM1 PE=1 SV=2	-0.41412	0.0139888	0.0680168	FALSE	FALSE
O75663	TIP41-like protein OS=Homo sapiens OX=9606 GN=TIPRL PE=1 SV=2	-0.529886	0.0140935	0.0681055	FALSE	FALSE
Q7L1Q6	Basic leucine zipper and W2 domain-containing protein 1 OS=Homo sapiens OX=9606 GN=BZW1 PE=1 SV=1	-0.581281	0.014113	0.0681055	FALSE	FALSE
P61106	Ras-related protein Rab-14 OS=Homo sapiens OX=9606 GN=RAB14 PE=1 SV=4	-0.349423	0.0141142	0.0681055	FALSE	FALSE
P07384	Calpain-1 catalytic subunit OS=Homo sapiens OX=9606 GN=CAPN1 PE=1 SV=1	-0.501051	0.0142027	0.0683596	FALSE	FALSE
P0DMV9	Heat shock 70 kDa protein 1B OS=Homo sapiens OX=9606 GN=HSPA1B PE=1 SV=1	-0.546348	0.0143413	0.0688526	FALSE	FALSE
P61981	14-3-3 protein gamma OS=Homo sapiens OX=9606 GN=YWHAG PE=1 SV=2	-0.380965	0.0144131	0.0690122	FALSE	FALSE
Q9P265	Disco-interacting protein 2 homolog B OS=Homo sapiens OX=9606 GN=DIP2B PE=1 SV=3	-0.692073	0.0144469	0.0690122	FALSE	FALSE
P62249	40S ribosomal protein S16 OS=Homo sapiens OX=9606 GN=RPS16 PE=1 SV=2	-0.576524	0.0144879	0.069035	TRUE	FALSE
Q9UKV3	Apoptotic chromatin condensation inducer in the nucleus OS=Homo sapiens OX=9606 GN=ACIN1 PE=1 SV=2	-0.414507	0.0145629	0.069219	FALSE	FALSE
O15294	UDP-N-acetylglucosamine--peptide N-acetylglucosaminyltransferase 110 kDa subunit OS=Homo sapiens OX=9606 GN=OGT PE=1 SV=3	0.393873	0.0146151	0.0692945	FALSE	FALSE
O75208	Ubiquinone biosynthesis protein COQ9, mitochondrial OS=Homo sapiens OX=9606 GN=COQ9 PE=1 SV=1	-0.880198	0.0147084	0.0695637	FALSE	FALSE
O14964	Hepatocyte growth factor-regulated tyrosine kinase substrate OS=Homo sapiens OX=9606 GN=HGS PE=1 SV=1	-0.416848	0.0148233	0.0696461	FALSE	FALSE
O95302	Peptidyl-prolyl cis-trans isomerase FKBP9 OS=Homo sapiens OX=9606 GN=FKBP9 PE=1 SV=2	-0.830062	0.0148435	0.0696461	FALSE	FALSE
O94763	Unconventional prefoldin RPB5 interactor 1 OS=Homo sapiens OX=9606 GN=URI1 PE=1 SV=3	-0.794206	0.0148681	0.0696461	FALSE	FALSE
Q9BXP5	Serrate RNA effector molecule homolog OS=Homo sapiens OX=9606 GN=SRRT PE=1 SV=1	-0.387465	0.014872	0.0696461	FALSE	FALSE
Q92979	Ribosomal RNA small subunit methyltransferase NEP1 OS=Homo sapiens OX=9606 GN=EMG1 PE=1 SV=4	-0.664987	0.0150226	0.0701791	FALSE	FALSE
O94979	Protein transport protein Sec31A OS=Homo sapiens OX=9606 GN=SEC31A PE=1 SV=3	-0.558265	0.0151544	0.0706217	FALSE	FALSE
Q01469	Fatty acid-binding protein 5 OS=Homo sapiens OX=9606 GN=FABP5 PE=1 SV=3	-0.492145	0.0152446	0.0708687	FALSE	FALSE
Q9UL46	Proteasome activator complex subunit 2 OS=Homo sapiens OX=9606 GN=PSME2 PE=1 SV=4	-0.49316	0.01538	0.0710341	FALSE	FALSE
P07814	Bifunctional glutamate/proline--tRNA ligase OS=Homo sapiens OX=9606 GN=EPRS1 PE=1 SV=5	-0.317965	0.0154872	0.0710341	FALSE	FALSE
O75821	Eukaryotic translation initiation factor 3 subunit G OS=Homo sapiens OX=9606 GN=EIF3G PE=1 SV=2	-0.497429	0.0154907	0.0710341	FALSE	FALSE
P52907	F-actin-capping protein subunit alpha-1 OS=Homo sapiens OX=9606 GN=CAPZA1 PE=1 SV=3	-0.592389	0.0155245	0.0710341	FALSE	FALSE
Q96PK6	RNA-binding protein 14 OS=Homo sapiens OX=9606 GN=RBM14 PE=1 SV=2	-0.486701	0.015534	0.0710341	FALSE	FALSE
Q03135	Caveolin-1 OS=Homo sapiens OX=9606 GN=CAV1 PE=1 SV=4	-0.557291	0.0155515	0.0710341	FALSE	FALSE
Q9Y5M8	Signal recognition particle receptor subunit beta OS=Homo sapiens OX=9606 GN=SRPRB PE=1 SV=3	-0.424845	0.0156302	0.0710341	FALSE	FALSE
Q96HC4	PDZ and LIM domain protein 5 OS=Homo sapiens OX=9606 GN=PDLIM5 PE=1 SV=5	-0.348077	0.0156574	0.0710341	FALSE	FALSE
O00203	AP-3 complex subunit beta-1 OS=Homo sapiens OX=9606 GN=AP3B1 PE=1 SV=3	-0.508057	0.0156956	0.0710341	FALSE	FALSE
P35611	Alpha-adducin OS=Homo sapiens OX=9606 GN=ADD1 PE=1 SV=2	-0.602843	0.0156998	0.0710341	FALSE	FALSE
Q92522	Histone H1.10 OS=Homo sapiens OX=9606 GN=H1-10 PE=1 SV=1	-0.483096	0.0158216	0.0710341	FALSE	FALSE
Q7KZF4	Staphylococcal nuclease domain-containing protein 1 OS=Homo sapiens OX=9606 GN=SND1 PE=1 SV=1	-0.336224	0.0158403	0.0710341	FALSE	FALSE
P16152	Carbonyl reductase [NADPH] 1 OS=Homo sapiens OX=9606 GN=CBR1 PE=1 SV=3	-0.482374	0.0159061	0.0710341	FALSE	FALSE
P78417	Glutathione S-transferase omega-1 OS=Homo sapiens OX=9606 GN=GSTO1 PE=1 SV=2	-0.321581	0.0159105	0.0710341	FALSE	FALSE
P53618	Coatomer subunit beta OS=Homo sapiens OX=9606 GN=COPB1 PE=1 SV=3	-0.492777	0.0159872	0.0710341	FALSE	FALSE
P62826	GTP-binding nuclear protein Ran OS=Homo sapiens OX=9606 GN=RAN PE=1 SV=3	-0.395408	0.0159973	0.0710341	FALSE	FALSE
Q9BQG0	Myb-binding protein 1A OS=Homo sapiens OX=9606 GN=MYBBP1A PE=1 SV=2	-0.431866	0.0160054	0.0710341	FALSE	FALSE
O00410	Importin-5 OS=Homo sapiens OX=9606 GN=IPO5 PE=1 SV=4	-1.23982	0.0160385	0.0710341	FALSE	FALSE
P46776	60S ribosomal protein L27a OS=Homo sapiens OX=9606 GN=RPL27A PE=1 SV=2	-0.529195	0.0160811	0.0710341	TRUE	FALSE
P16949	Stathmin OS=Homo sapiens OX=9606 GN=STMN1 PE=1 SV=3	-0.347478	0.0160839	0.0710341	FALSE	FALSE
Q9BYT8	Neurolysin, mitochondrial OS=Homo sapiens OX=9606 GN=NLN PE=1 SV=1	-0.435933	0.0161999	0.0710341	FALSE	FALSE
P47756	F-actin-capping protein subunit beta OS=Homo sapiens OX=9606 GN=CAPZB PE=1 SV=4	-0.344787	0.0162203	0.0710341	FALSE	FALSE
Q9UIQ6	Leucyl-cystinyl aminopeptidase OS=Homo sapiens OX=9606 GN=LNPEP PE=1 SV=3	1.03114	0.0162433	0.0710341	FALSE	FALSE
Q15061	WD repeat-containing protein 43 OS=Homo sapiens OX=9606 GN=WDR43 PE=1 SV=3	-0.588066	0.0162552	0.0710341	FALSE	FALSE
O60488	Long-chain-fatty-acid--CoA ligase 4 OS=Homo sapiens OX=9606 GN=ACSL4 PE=1 SV=2	-0.44411	0.0162731	0.0710341	FALSE	FALSE
Q9UBX3	Mitochondrial dicarboxylate carrier OS=Homo sapiens OX=9606 GN=SLC25A10 PE=1 SV=2	-0.491428	0.0163015	0.0710341	FALSE	FALSE
Q14683	Structural maintenance of chromosomes protein 1A OS=Homo sapiens OX=9606 GN=SMC1A PE=1 SV=2	-0.401844	0.0163145	0.0710341	FALSE	FALSE
P55060	Exportin-2 OS=Homo sapiens OX=9606 GN=CSE1L PE=1 SV=3	-0.407082	0.0163237	0.0710341	FALSE	FALSE
Q96I99	Succinate--CoA ligase [GDP-forming] subunit beta, mitochondrial OS=Homo sapiens OX=9606 GN=SUCLG2 PE=1 SV=2	-0.754125	0.0164138	0.0712624	FALSE	TRUE
O75844	CAAX prenyl protease 1 homolog OS=Homo sapiens OX=9606 GN=ZMPSTE24 PE=1 SV=2	-0.430739	0.0164509	0.0712624	FALSE	FALSE
Q86UP2	Kinectin OS=Homo sapiens OX=9606 GN=KTN1 PE=1 SV=1	-0.486866	0.0166021	0.0715032	FALSE	FALSE
O14497	AT-rich interactive domain-containing protein 1A OS=Homo sapiens OX=9606 GN=ARID1A PE=1 SV=3	-1.01248	0.0166105	0.0715032	FALSE	FALSE
O75367	Core histone macro-H2A.1 OS=Homo sapiens OX=9606 GN=MACROH2A1 PE=1 SV=4	-0.389655	0.0167019	0.0715032	FALSE	FALSE
Q12931	Heat shock protein 75 kDa, mitochondrial OS=Homo sapiens OX=9606 GN=TRAP1 PE=1 SV=3	-0.481141	0.0167176	0.0715032	FALSE	TRUE
Q8IZ83	Aldehyde dehydrogenase family 16 member A1 OS=Homo sapiens OX=9606 GN=ALDH16A1 PE=1 SV=2	-1.403	0.0167269	0.0715032	FALSE	FALSE
P00558	Phosphoglycerate kinase 1 OS=Homo sapiens OX=9606 GN=PGK1 PE=1 SV=3	-0.383635	0.0167316	0.0715032	FALSE	FALSE
Q96ST3	Paired amphipathic helix protein Sin3a OS=Homo sapiens OX=9606 GN=SIN3A PE=1 SV=2	-0.63515	0.016784	0.0715667	FALSE	FALSE
O95478	Ribosome biogenesis protein NSA2 homolog OS=Homo sapiens OX=9606 GN=NSA2 PE=1 SV=1	-0.500335	0.0168672	0.0715787	FALSE	FALSE
Q14152	Eukaryotic translation initiation factor 3 subunit A OS=Homo sapiens OX=9606 GN=EIF3A PE=1 SV=1	-0.33461	0.0168736	0.0715787	FALSE	FALSE
Q15075	Early endosome antigen 1 OS=Homo sapiens OX=9606 GN=EEA1 PE=1 SV=2	-0.370321	0.0169139	0.0715787	FALSE	FALSE
Q9Y5A9	YTH domain-containing family protein 2 OS=Homo sapiens OX=9606 GN=YTHDF2 PE=1 SV=2	-0.777551	0.0169419	0.0715787	FALSE	FALSE
Q96RT1	Erbin OS=Homo sapiens OX=9606 GN=ERBIN PE=1 SV=2	-1.53423	0.0169746	0.0715787	FALSE	FALSE
O75131	Copine-3 OS=Homo sapiens OX=9606 GN=CPNE3 PE=1 SV=1	-0.391362	0.0170744	0.0718406	FALSE	FALSE
P05556	Integrin beta-1 OS=Homo sapiens OX=9606 GN=ITGB1 PE=1 SV=2	-0.322276	0.0171992	0.0720579	FALSE	FALSE
P12814	Alpha-actinin-1 OS=Homo sapiens OX=9606 GN=ACTN1 PE=1 SV=2	-0.415714	0.0172017	0.0720579	FALSE	FALSE
Q5T6F2	Ubiquitin-associated protein 2 OS=Homo sapiens OX=9606 GN=UBAP2 PE=1 SV=1	-0.512368	0.017298	0.0723027	FALSE	FALSE
Q00839	Heterogeneous nuclear ribonucleoprotein U OS=Homo sapiens OX=9606 GN=HNRNPU PE=1 SV=6	-0.406575	0.0173672	0.0724329	FALSE	FALSE
O15144	Actin-related protein 2/3 complex subunit 2 OS=Homo sapiens OX=9606 GN=ARPC2 PE=1 SV=1	-0.500486	0.0174803	0.0727253	FALSE	FALSE
P31949	Protein S100-A11 OS=Homo sapiens OX=9606 GN=S100A11 PE=1 SV=2	-0.520605	0.0176495	0.0727253	FALSE	FALSE
Q9H307	Pinin OS=Homo sapiens OX=9606 GN=PNN PE=1 SV=5	-0.444511	0.0176583	0.0727253	FALSE	FALSE
Q9Y3A5	Ribosome maturation protein SBDS OS=Homo sapiens OX=9606 GN=SBDS PE=1 SV=4	-0.36589	0.0176714	0.0727253	FALSE	FALSE
P23921	Ribonucleoside-diphosphate reductase large subunit OS=Homo sapiens OX=9606 GN=RRM1 PE=1 SV=1	-0.368996	0.0176833	0.0727253	FALSE	FALSE
O15061	Synemin OS=Homo sapiens OX=9606 GN=SYNM PE=1 SV=2	-0.504264	0.017746	0.0727253	FALSE	FALSE
Q6NZI2	Caveolae-associated protein 1 OS=Homo sapiens OX=9606 GN=CAVIN1 PE=1 SV=1	-0.515263	0.0177728	0.0727253	FALSE	FALSE
P21399	Cytoplasmic aconitate hydratase OS=Homo sapiens OX=9606 GN=ACO1 PE=1 SV=3	-0.36093	0.0178089	0.0727253	FALSE	FALSE
Q92598	Heat shock protein 105 kDa OS=Homo sapiens OX=9606 GN=HSPH1 PE=1 SV=1	-0.467718	0.0178171	0.0727253	FALSE	FALSE
P49756	RNA-binding protein 25 OS=Homo sapiens OX=9606 GN=RBM25 PE=1 SV=3	-0.456047	0.0178295	0.0727253	FALSE	FALSE
O00139	Kinesin-like protein KIF2A OS=Homo sapiens OX=9606 GN=KIF2A PE=1 SV=3	-0.776685	0.0179018	0.0727253	FALSE	FALSE
P62888	60S ribosomal protein L30 OS=Homo sapiens OX=9606 GN=RPL30 PE=1 SV=2	-0.778907	0.0179119	0.0727253	TRUE	FALSE
Q9UHD1	Cysteine and histidine-rich domain-containing protein 1 OS=Homo sapiens OX=9606 GN=CHORDC1 PE=1 SV=2	-0.498484	0.0179333	0.0727253	FALSE	FALSE
P28072	Proteasome subunit beta type-6 OS=Homo sapiens OX=9606 GN=PSMB6 PE=1 SV=4	-0.467121	0.0179934	0.0727395	FALSE	FALSE
P41091	Eukaryotic translation initiation factor 2 subunit 3 OS=Homo sapiens OX=9606 GN=EIF2S3 PE=1 SV=3	-0.478049	0.0180465	0.0727395	FALSE	FALSE
Q86VY4	Testis-specific Y-encoded-like protein 5 OS=Homo sapiens OX=9606 GN=TSPYL5 PE=1 SV=2	-0.753188	0.0180962	0.0727395	FALSE	FALSE
Q16881	Thioredoxin reductase 1, cytoplasmic OS=Homo sapiens OX=9606 GN=TXNRD1 PE=1 SV=3	-0.370162	0.0181316	0.0727395	FALSE	FALSE
Q9NX63	MICOS complex subunit MIC19 OS=Homo sapiens OX=9606 GN=CHCHD3 PE=1 SV=1	-0.463805	0.0181609	0.0727395	FALSE	FALSE
P78347	General transcription factor II-I OS=Homo sapiens OX=9606 GN=GTF2I PE=1 SV=2	-0.386495	0.0181722	0.0727395	FALSE	FALSE
Q9NVA2	Septin-11 OS=Homo sapiens OX=9606 GN=SEPTIN11 PE=1 SV=3	-0.395576	0.018204	0.0727395	FALSE	FALSE
Q92888	Rho guanine nucleotide exchange factor 1 OS=Homo sapiens OX=9606 GN=ARHGEF1 PE=1 SV=2	-0.36583	0.0184186	0.0733258	FALSE	FALSE
P02794	Ferritin heavy chain OS=Homo sapiens OX=9606 GN=FTH1 PE=1 SV=2	-0.573514	0.0184276	0.0733258	FALSE	FALSE
P30086	Phosphatidylethanolamine-binding protein 1 OS=Homo sapiens OX=9606 GN=PEBP1 PE=1 SV=3	-0.480772	0.0184854	0.0734024	FALSE	FALSE
Q92797	Symplekin OS=Homo sapiens OX=9606 GN=SYMPK PE=1 SV=2	-0.978049	0.0185984	0.0736976	FALSE	FALSE
Q96RS6	NudC domain-containing protein 1 OS=Homo sapiens OX=9606 GN=NUDCD1 PE=1 SV=2	-0.357763	0.018655	0.0737684	FALSE	FALSE
P47897	Glutamine--tRNA ligase OS=Homo sapiens OX=9606 GN=QARS1 PE=1 SV=1	-0.634883	0.0188644	0.0743045	FALSE	TRUE
O14744	Protein arginine N-methyltransferase 5 OS=Homo sapiens OX=9606 GN=PRMT5 PE=1 SV=4	-0.60361	0.0188685	0.0743045	FALSE	FALSE
Q6FI81	Anamorsin OS=Homo sapiens OX=9606 GN=CIAPIN1 PE=1 SV=2	-0.47798	0.0189456	0.0744219	FALSE	FALSE
P53621	Coatomer subunit alpha OS=Homo sapiens OX=9606 GN=COPA PE=1 SV=2	-0.424633	0.0189764	0.0744219	FALSE	FALSE
O15355	Protein phosphatase 1G OS=Homo sapiens OX=9606 GN=PPM1G PE=1 SV=1	-0.297265	0.0190612	0.0744534	FALSE	FALSE
Q9BZE4	Nucleolar GTP-binding protein 1 OS=Homo sapiens OX=9606 GN=GTPBP4 PE=1 SV=3	-0.453852	0.0190626	0.0744534	FALSE	FALSE
Q9UMS4	Pre-mRNA-processing factor 19 OS=Homo sapiens OX=9606 GN=PRPF19 PE=1 SV=1	-0.364569	0.0191137	0.0745004	FALSE	FALSE
Q92747	Actin-related protein 2/3 complex subunit 1A OS=Homo sapiens OX=9606 GN=ARPC1A PE=1 SV=2	-1.24962	0.0192168	0.0746253	FALSE	FALSE
P29372	DNA-3-methyladenine glycosylase OS=Homo sapiens OX=9606 GN=MPG PE=1 SV=3	-0.968346	0.019224	0.0746253	FALSE	TRUE
Q9UNF1	Melanoma-associated antigen D2 OS=Homo sapiens OX=9606 GN=MAGED2 PE=1 SV=2	-0.458382	0.019278	0.0746828	FALSE	FALSE
Q8WW12	PEST proteolytic signal-containing nuclear protein OS=Homo sapiens OX=9606 GN=PCNP PE=1 SV=2	-0.469786	0.0194577	0.0750689	FALSE	FALSE
P54652	Heat shock-related 70 kDa protein 2 OS=Homo sapiens OX=9606 GN=HSPA2 PE=1 SV=1	-0.597974	0.0194774	0.0750689	FALSE	FALSE
Q9NZ01	Very-long-chain enoyl-CoA reductase OS=Homo sapiens OX=9606 GN=TECR PE=1 SV=1	-0.490506	0.0195036	0.0750689	FALSE	FALSE
Q9C0C2	182 kDa tankyrase-1-binding protein OS=Homo sapiens OX=9606 GN=TNKS1BP1 PE=1 SV=4	-0.453942	0.0195551	0.0750689	FALSE	FALSE
Q00688	Peptidyl-prolyl cis-trans isomerase FKBP3 OS=Homo sapiens OX=9606 GN=FKBP3 PE=1 SV=1	-0.384476	0.0195746	0.0750689	FALSE	FALSE
Q15365	Poly(rC)-binding protein 1 OS=Homo sapiens OX=9606 GN=PCBP1 PE=1 SV=2	-0.498403	0.0196881	0.0751823	FALSE	FALSE
Q9BV57	1,2-dihydroxy-3-keto-5-methylthiopentene dioxygenase OS=Homo sapiens OX=9606 GN=ADI1 PE=1 SV=1	-0.511851	0.0197007	0.0751823	FALSE	FALSE
Q9NZM1	Myoferlin OS=Homo sapiens OX=9606 GN=MYOF PE=1 SV=1	-0.515688	0.0197225	0.0751823	FALSE	FALSE
P36507	Dual specificity mitogen-activated protein kinase kinase 2 OS=Homo sapiens OX=9606 GN=MAP2K2 PE=1 SV=1	-0.635354	0.0198156	0.0753864	FALSE	FALSE
P27708	CAD protein OS=Homo sapiens OX=9606 GN=CAD PE=1 SV=3	-0.509386	0.0199415	0.0755107	FALSE	FALSE
P30044	Peroxiredoxin-5, mitochondrial OS=Homo sapiens OX=9606 GN=PRDX5 PE=1 SV=4	-0.440369	0.0200084	0.0755107	FALSE	TRUE
Q9Y5B9	FACT complex subunit SPT16 OS=Homo sapiens OX=9606 GN=SUPT16H PE=1 SV=1	-0.40986	0.0200286	0.0755107	FALSE	FALSE
P13667	Protein disulfide-isomerase A4 OS=Homo sapiens OX=9606 GN=PDIA4 PE=1 SV=2	-0.271068	0.0200453	0.0755107	FALSE	FALSE
O95071	E3 ubiquitin-protein ligase UBR5 OS=Homo sapiens OX=9606 GN=UBR5 PE=1 SV=2	0.467261	0.0200464	0.0755107	FALSE	FALSE
Q9UKK9	ADP-sugar pyrophosphatase OS=Homo sapiens OX=9606 GN=NUDT5 PE=1 SV=1	-0.359687	0.0201309	0.0756794	FALSE	FALSE
Q7Z4W1	L-xylulose reductase OS=Homo sapiens OX=9606 GN=DCXR PE=1 SV=2	-0.838828	0.0203731	0.0764393	FALSE	FALSE
Q92945	Far upstream element-binding protein 2 OS=Homo sapiens OX=9606 GN=KHSRP PE=1 SV=4	-0.494096	0.0208425	0.077672	FALSE	FALSE
P61160	Actin-related protein 2 OS=Homo sapiens OX=9606 GN=ACTR2 PE=1 SV=1	-0.385636	0.0208789	0.077672	FALSE	FALSE
Q13435	Splicing factor 3B subunit 2 OS=Homo sapiens OX=9606 GN=SF3B2 PE=1 SV=2	-0.477814	0.0208863	0.077672	FALSE	FALSE
Q15029	116 kDa U5 small nuclear ribonucleoprotein component OS=Homo sapiens OX=9606 GN=EFTUD2 PE=1 SV=1	-0.465692	0.0208934	0.077672	FALSE	FALSE
P50402	Emerin OS=Homo sapiens OX=9606 GN=EMD PE=1 SV=1	-0.499675	0.0209054	0.077672	FALSE	FALSE
Q9P0J0	NADH dehydrogenase [ubiquinone] 1 alpha subcomplex subunit 13 OS=Homo sapiens OX=9606 GN=NDUFA13 PE=1 SV=3	-0.955719	0.0210465	0.0780442	FALSE	FALSE
Q13185	Chromobox protein homolog 3 OS=Homo sapiens OX=9606 GN=CBX3 PE=1 SV=4	-0.551228	0.0211439	0.0781145	FALSE	FALSE
Q9H3S7	Tyrosine-protein phosphatase non-receptor type 23 OS=Homo sapiens OX=9606 GN=PTPN23 PE=1 SV=1	-0.625201	0.0211475	0.0781145	FALSE	FALSE
Q04760	Lactoylglutathione lyase OS=Homo sapiens OX=9606 GN=GLO1 PE=1 SV=4	-0.327785	0.0212874	0.078338	FALSE	FALSE
Q00325	Phosphate carrier protein, mitochondrial OS=Homo sapiens OX=9606 GN=SLC25A3 PE=1 SV=2	-0.481796	0.0212902	0.078338	FALSE	FALSE
Q9UN86	Ras GTPase-activating protein-binding protein 2 OS=Homo sapiens OX=9606 GN=G3BP2 PE=1 SV=2	-0.877291	0.0213996	0.0785887	FALSE	FALSE
P41250	Glycine--tRNA ligase OS=Homo sapiens OX=9606 GN=GARS1 PE=1 SV=3	-0.255714	0.0214738	0.0787098	FALSE	TRUE
Q5SSJ5	Heterochromatin protein 1-binding protein 3 OS=Homo sapiens OX=9606 GN=HP1BP3 PE=1 SV=1	-0.252516	0.0215423	0.0788093	FALSE	FALSE
P24928	DNA-directed RNA polymerase II subunit RPB1 OS=Homo sapiens OX=9606 GN=POLR2A PE=1 SV=2	-0.364335	0.0218151	0.0796422	FALSE	FALSE
Q9P015	39S ribosomal protein L15, mitochondrial OS=Homo sapiens OX=9606 GN=MRPL15 PE=1 SV=1	-0.498246	0.0218734	0.0796422	FALSE	TRUE
P54727	UV excision repair protein RAD23 homolog B OS=Homo sapiens OX=9606 GN=RAD23B PE=1 SV=1	-0.51783	0.0218953	0.0796422	FALSE	FALSE
P53999	Activated RNA polymerase II transcriptional coactivator p15 OS=Homo sapiens OX=9606 GN=SUB1 PE=1 SV=3	-0.561486	0.022058	0.0799573	FALSE	FALSE
P35606	Coatomer subunit beta' OS=Homo sapiens OX=9606 GN=COPB2 PE=1 SV=2	-0.397952	0.0221675	0.0799573	FALSE	FALSE
P14868	Aspartate--tRNA ligase, cytoplasmic OS=Homo sapiens OX=9606 GN=DARS1 PE=1 SV=2	-0.443768	0.0221875	0.0799573	FALSE	FALSE
P22102	Trifunctional purine biosynthetic protein adenosine-3 OS=Homo sapiens OX=9606 GN=GART PE=1 SV=1	-0.35857	0.0222392	0.0799573	FALSE	FALSE
P26599	Polypyrimidine tract-binding protein 1 OS=Homo sapiens OX=9606 GN=PTBP1 PE=1 SV=1	-0.385607	0.0222981	0.0799573	FALSE	FALSE
Q9H4A4	Aminopeptidase B OS=Homo sapiens OX=9606 GN=RNPEP PE=1 SV=2	-0.337124	0.0223462	0.0799573	FALSE	FALSE
P55786	Puromycin-sensitive aminopeptidase OS=Homo sapiens OX=9606 GN=NPEPPS PE=1 SV=2	-0.456151	0.0223533	0.0799573	FALSE	FALSE
P35221	Catenin alpha-1 OS=Homo sapiens OX=9606 GN=CTNNA1 PE=1 SV=1	-0.447196	0.0223788	0.0799573	FALSE	FALSE
P61026	Ras-related protein Rab-10 OS=Homo sapiens OX=9606 GN=RAB10 PE=1 SV=1	-0.751119	0.0224072	0.0799573	FALSE	FALSE
P42330	Aldo-keto reductase family 1 member C3 OS=Homo sapiens OX=9606 GN=AKR1C3 PE=1 SV=4	-0.391693	0.0224704	0.0799573	FALSE	FALSE
Q16352	Alpha-internexin OS=Homo sapiens OX=9606 GN=INA PE=1 SV=2	-0.487195	0.0225256	0.0799573	FALSE	FALSE
Q8IUC4	Rhophilin-2 OS=Homo sapiens OX=9606 GN=RHPN2 PE=1 SV=1	-0.397214	0.0225709	0.0799573	FALSE	FALSE
P09525	Annexin A4 OS=Homo sapiens OX=9606 GN=ANXA4 PE=1 SV=4	-0.441704	0.0225749	0.0799573	FALSE	FALSE
P49750	YLP motif-containing protein 1 OS=Homo sapiens OX=9606 GN=YLPM1 PE=1 SV=4	-0.436763	0.0226098	0.0799573	FALSE	FALSE
O60762	Dolichol-phosphate mannosyltransferase subunit 1 OS=Homo sapiens OX=9606 GN=DPM1 PE=1 SV=1	-0.625601	0.0226387	0.0799573	FALSE	FALSE
P54136	Arginine--tRNA ligase, cytoplasmic OS=Homo sapiens OX=9606 GN=RARS1 PE=1 SV=2	-0.307545	0.0226709	0.0799573	FALSE	FALSE
Q02218	2-oxoglutarate dehydrogenase, mitochondrial OS=Homo sapiens OX=9606 GN=OGDH PE=1 SV=3	-0.660539	0.0226999	0.0799573	FALSE	TRUE
P22234	Multifunctional protein ADE2 OS=Homo sapiens OX=9606 GN=PAICS PE=1 SV=3	-0.334714	0.0227371	0.0799573	FALSE	FALSE
P09874	Poly [ADP-ribose] polymerase 1 OS=Homo sapiens OX=9606 GN=PARP1 PE=1 SV=4	-0.268141	0.022794	0.0800099	FALSE	FALSE
P26368	Splicing factor U2AF 65 kDa subunit OS=Homo sapiens OX=9606 GN=U2AF2 PE=1 SV=4	-0.446916	0.0230022	0.0805922	FALSE	FALSE
Q04837	Single-stranded DNA-binding protein, mitochondrial OS=Homo sapiens OX=9606 GN=SSBP1 PE=1 SV=1	-0.45477	0.0231052	0.0808046	FALSE	TRUE
Q9NZL4	Hsp70-binding protein 1 OS=Homo sapiens OX=9606 GN=HSPBP1 PE=1 SV=2	-0.284847	0.0233208	0.0814091	FALSE	FALSE
P53367	Arfaptin-1 OS=Homo sapiens OX=9606 GN=ARFIP1 PE=1 SV=2	-0.444305	0.0233986	0.0814431	FALSE	FALSE
Q9Y4I1	Unconventional myosin-Va OS=Homo sapiens OX=9606 GN=MYO5A PE=1 SV=2	-0.636802	0.023416	0.0814431	FALSE	FALSE
P18084	Integrin beta-5 OS=Homo sapiens OX=9606 GN=ITGB5 PE=1 SV=1	-0.44875	0.0235915	0.081766	FALSE	FALSE
Q12965	Unconventional myosin-Ie OS=Homo sapiens OX=9606 GN=MYO1E PE=1 SV=2	-0.458794	0.023635	0.081766	FALSE	FALSE
P11172	Uridine 5'-monophosphate synthase OS=Homo sapiens OX=9606 GN=UMPS PE=1 SV=1	-0.330891	0.0236375	0.081766	FALSE	FALSE
O95347	Structural maintenance of chromosomes protein 2 OS=Homo sapiens OX=9606 GN=SMC2 PE=1 SV=2	-0.44515	0.0237256	0.0818153	FALSE	FALSE
P08621	U1 small nuclear ribonucleoprotein 70 kDa OS=Homo sapiens OX=9606 GN=SNRNP70 PE=1 SV=2	-0.328182	0.0237908	0.0818153	FALSE	FALSE
P16220	Cyclic AMP-responsive element-binding protein 1 OS=Homo sapiens OX=9606 GN=CREB1 PE=1 SV=3	-0.469044	0.0238058	0.0818153	FALSE	FALSE
Q9P2E3	NFX1-type zinc finger-containing protein 1 OS=Homo sapiens OX=9606 GN=ZNFX1 PE=2 SV=2	-0.461522	0.0238235	0.0818153	FALSE	FALSE
Q7Z2W4	Zinc finger CCCH-type antiviral protein 1 OS=Homo sapiens OX=9606 GN=ZC3HAV1 PE=1 SV=3	-0.492494	0.0240312	0.0823265	FALSE	FALSE
P11279	Lysosome-associated membrane glycoprotein 1 OS=Homo sapiens OX=9606 GN=LAMP1 PE=1 SV=3	-0.42579	0.0241906	0.0823265	FALSE	FALSE
P43243	Matrin-3 OS=Homo sapiens OX=9606 GN=MATR3 PE=1 SV=2	-0.498099	0.0242105	0.0823265	FALSE	FALSE
P27816	Microtubule-associated protein 4 OS=Homo sapiens OX=9606 GN=MAP4 PE=1 SV=3	-0.375768	0.0242418	0.0823265	FALSE	FALSE
P42166	Lamina-associated polypeptide 2, isoform alpha OS=Homo sapiens OX=9606 GN=TMPO PE=1 SV=2	-0.508106	0.0243175	0.0823265	FALSE	FALSE
P40222	Alpha-taxilin OS=Homo sapiens OX=9606 GN=TXLNA PE=1 SV=3	-0.364767	0.0243334	0.0823265	FALSE	FALSE
P13693	Translationally-controlled tumor protein OS=Homo sapiens OX=9606 GN=TPT1 PE=1 SV=1	-1.45544	0.0243707	0.0823265	FALSE	FALSE
Q9P2E9	Ribosome-binding protein 1 OS=Homo sapiens OX=9606 GN=RRBP1 PE=1 SV=5	-0.268508	0.0243978	0.0823265	FALSE	FALSE
P38919	Eukaryotic initiation factor 4A-III OS=Homo sapiens OX=9606 GN=EIF4A3 PE=1 SV=4	-0.269965	0.024404	0.0823265	FALSE	FALSE
Q14694	Ubiquitin carboxyl-terminal hydrolase 10 OS=Homo sapiens OX=9606 GN=USP10 PE=1 SV=2	-0.339115	0.0244042	0.0823265	TRUE	FALSE
Q9Y2R0	Cytochrome c oxidase assembly factor 3 homolog, mitochondrial OS=Homo sapiens OX=9606 GN=COA3 PE=1 SV=1	-0.902001	0.0244877	0.082424	FALSE	FALSE
Q08211	ATP-dependent RNA helicase A OS=Homo sapiens OX=9606 GN=DHX9 PE=1 SV=4	-0.371734	0.0245196	0.082424	FALSE	FALSE
Q13620	Cullin-4B OS=Homo sapiens OX=9606 GN=CUL4B PE=1 SV=4	-0.527715	0.0246837	0.0828296	FALSE	FALSE
P07900	Heat shock protein HSP 90-alpha OS=Homo sapiens OX=9606 GN=HSP90AA1 PE=1 SV=5	-0.282637	0.0247786	0.0828558	FALSE	FALSE
P45880	Voltage-dependent anion-selective channel protein 2 OS=Homo sapiens OX=9606 GN=VDAC2 PE=1 SV=2	-0.511719	0.0248211	0.0828558	FALSE	TRUE
Q99460	26S proteasome non-ATPase regulatory subunit 1 OS=Homo sapiens OX=9606 GN=PSMD1 PE=1 SV=2	-0.434683	0.024822	0.0828558	FALSE	FALSE
Q9UIA9	Exportin-7 OS=Homo sapiens OX=9606 GN=XPO7 PE=1 SV=3	-0.416198	0.0249226	0.0830185	FALSE	FALSE
Q9H3P7	Golgi resident protein GCP60 OS=Homo sapiens OX=9606 GN=ACBD3 PE=1 SV=4	-0.474372	0.0249935	0.0830185	FALSE	FALSE
O95453	Poly(A)-specific ribonuclease PARN OS=Homo sapiens OX=9606 GN=PARN PE=1 SV=1	-0.675936	0.0251957	0.0830185	FALSE	FALSE
P51991	Heterogeneous nuclear ribonucleoprotein A3 OS=Homo sapiens OX=9606 GN=HNRNPA3 PE=1 SV=2	-0.461699	0.0253726	0.0830185	FALSE	FALSE
P29323	Ephrin type-B receptor 2 OS=Homo sapiens OX=9606 GN=EPHB2 PE=1 SV=5	-0.286312	0.025405	0.0830185	FALSE	FALSE
Q9NX02	NACHT, LRR and PYD domains-containing protein 2 OS=Homo sapiens OX=9606 GN=NLRP2 PE=1 SV=1	-0.584101	0.0254316	0.0830185	FALSE	FALSE
Q15154	Pericentriolar material 1 protein OS=Homo sapiens OX=9606 GN=PCM1 PE=1 SV=5	-0.61501	0.0254317	0.0830185	FALSE	FALSE
P10586	Receptor-type tyrosine-protein phosphatase F OS=Homo sapiens OX=9606 GN=PTPRF PE=1 SV=2	-0.889509	0.0254536	0.0830185	FALSE	FALSE
Q96CW1	AP-2 complex subunit mu OS=Homo sapiens OX=9606 GN=AP2M1 PE=1 SV=2	-0.536033	0.0254643	0.0830185	FALSE	FALSE
P13995	Bifunctional methylenetetrahydrofolate dehydrogenase/cyclohydrolase, mitochondrial OS=Homo sapiens OX=9606 GN=MTHFD2 PE=1 SV=2	-0.578572	0.0254917	0.0830185	FALSE	TRUE
O43837	Isocitrate dehydrogenase [NAD] subunit beta, mitochondrial OS=Homo sapiens OX=9606 GN=IDH3B PE=1 SV=2	-0.891075	0.0255351	0.0830185	FALSE	TRUE
P62136	Serine/threonine-protein phosphatase PP1-alpha catalytic subunit OS=Homo sapiens OX=9606 GN=PPP1CA PE=1 SV=1	-0.405147	0.0255711	0.0830185	FALSE	FALSE
O75153	Clustered mitochondria protein homolog OS=Homo sapiens OX=9606 GN=CLUH PE=1 SV=2	-0.475132	0.0255954	0.0830185	FALSE	FALSE
Q9NSE4	Isoleucine--tRNA ligase, mitochondrial OS=Homo sapiens OX=9606 GN=IARS2 PE=1 SV=2	-0.510239	0.0256098	0.0830185	FALSE	TRUE
P02786	Transferrin receptor protein 1 OS=Homo sapiens OX=9606 GN=TFRC PE=1 SV=2	-0.284407	0.02561	0.0830185	FALSE	FALSE
P20618	Proteasome subunit beta type-1 OS=Homo sapiens OX=9606 GN=PSMB1 PE=1 SV=2	-0.470937	0.0256453	0.0830185	FALSE	FALSE
Q9Y3F4	Serine-threonine kinase receptor-associated protein OS=Homo sapiens OX=9606 GN=STRAP PE=1 SV=1	-0.49257	0.0256797	0.0830185	FALSE	FALSE
Q8WYP5	Protein ELYS OS=Homo sapiens OX=9606 GN=AHCTF1 PE=1 SV=3	-0.483575	0.0256974	0.0830185	FALSE	FALSE
Q14839	Chromodomain-helicase-DNA-binding protein 4 OS=Homo sapiens OX=9606 GN=CHD4 PE=1 SV=2	-0.434091	0.0256983	0.0830185	FALSE	FALSE
Q8TDD1	ATP-dependent RNA helicase DDX54 OS=Homo sapiens OX=9606 GN=DDX54 PE=1 SV=2	-0.385503	0.0257707	0.0831117	FALSE	FALSE
P09661	U2 small nuclear ribonucleoprotein A' OS=Homo sapiens OX=9606 GN=SNRPA1 PE=1 SV=2	-0.428258	0.02601	0.0836734	FALSE	FALSE
P17844	Probable ATP-dependent RNA helicase DDX5 OS=Homo sapiens OX=9606 GN=DDX5 PE=1 SV=1	-0.239931	0.0261206	0.0836734	FALSE	FALSE
Q12797	Aspartyl/asparaginyl beta-hydroxylase OS=Homo sapiens OX=9606 GN=ASPH PE=1 SV=3	-0.374063	0.0261616	0.0836734	FALSE	FALSE
Q9Y282	Endoplasmic reticulum-Golgi intermediate compartment protein 3 OS=Homo sapiens OX=9606 GN=ERGIC3 PE=1 SV=1	-1.06521	0.0261942	0.0836734	FALSE	FALSE
P14735	Insulin-degrading enzyme OS=Homo sapiens OX=9606 GN=IDE PE=1 SV=4	-0.453322	0.0262354	0.0836734	FALSE	FALSE
P62917	60S ribosomal protein L8 OS=Homo sapiens OX=9606 GN=RPL8 PE=1 SV=2	-0.433008	0.0262501	0.0836734	TRUE	FALSE
Q00341	Vigilin OS=Homo sapiens OX=9606 GN=HDLBP PE=1 SV=2	-0.566898	0.0263127	0.0836734	FALSE	FALSE
Q8TB61	Adenosine 3'-phospho 5'-phosphosulfate transporter 1 OS=Homo sapiens OX=9606 GN=SLC35B2 PE=1 SV=1	-0.59318	0.0263387	0.0836734	FALSE	FALSE
P46459	Vesicle-fusing ATPase OS=Homo sapiens OX=9606 GN=NSF PE=1 SV=3	-0.48241	0.0263601	0.0836734	FALSE	FALSE
Q8WX93	Palladin OS=Homo sapiens OX=9606 GN=PALLD PE=1 SV=3	-0.486952	0.0264124	0.0836734	FALSE	FALSE
Q92823	Neuronal cell adhesion molecule OS=Homo sapiens OX=9606 GN=NRCAM PE=1 SV=3	-0.497383	0.0264487	0.0836734	FALSE	FALSE
P39656	Dolichyl-diphosphooligosaccharide--protein glycosyltransferase 48 kDa subunit OS=Homo sapiens OX=9606 GN=DDOST PE=1 SV=4	-0.33307	0.0264717	0.0836734	FALSE	FALSE
Q969G5	Caveolae-associated protein 3 OS=Homo sapiens OX=9606 GN=CAVIN3 PE=1 SV=3	-0.480935	0.0265884	0.0837722	FALSE	FALSE
Q96JP2	Unconventional myosin-XVB OS=Homo sapiens OX=9606 GN=MYO15B PE=1 SV=3	-0.86377	0.0265909	0.0837722	FALSE	FALSE
P17152	Transmembrane protein 11, mitochondrial OS=Homo sapiens OX=9606 GN=TMEM11 PE=1 SV=1	-0.47712	0.0266991	0.0838972	FALSE	FALSE
Q14697	Neutral alpha-glucosidase AB OS=Homo sapiens OX=9606 GN=GANAB PE=1 SV=3	-0.245144	0.0267582	0.0838972	FALSE	FALSE
Q6PI48	Aspartate--tRNA ligase, mitochondrial OS=Homo sapiens OX=9606 GN=DARS2 PE=1 SV=1	-0.828864	0.0267626	0.0838972	FALSE	TRUE
Q99436	Proteasome subunit beta type-7 OS=Homo sapiens OX=9606 GN=PSMB7 PE=1 SV=1	-0.424293	0.0268524	0.0839072	FALSE	FALSE
P84098	60S ribosomal protein L19 OS=Homo sapiens OX=9606 GN=RPL19 PE=1 SV=1	-0.478305	0.0268593	0.0839072	TRUE	FALSE
Q6P2E9	Enhancer of mRNA-decapping protein 4 OS=Homo sapiens OX=9606 GN=EDC4 PE=1 SV=1	-0.497469	0.0268978	0.0839072	FALSE	FALSE
P78527	DNA-dependent protein kinase catalytic subunit OS=Homo sapiens OX=9606 GN=PRKDC PE=1 SV=3	-0.343111	0.0271723	0.0846248	FALSE	FALSE
Q99613	Eukaryotic translation initiation factor 3 subunit C-like protein OS=Homo sapiens OX=9606 GN=EIF3CL PE=1 SV=1	-0.473324	0.0272478	0.0847216	FALSE	FALSE
Q9H8H0	Nucleolar protein 11 OS=Homo sapiens OX=9606 GN=NOL11 PE=1 SV=1	-0.445843	0.0273023	0.0847527	FALSE	FALSE
Q99497	Parkinson disease protein 7 OS=Homo sapiens OX=9606 GN=PARK7 PE=1 SV=2	-0.419933	0.0274432	0.0850518	FALSE	TRUE
P25786	Proteasome subunit alpha type-1 OS=Homo sapiens OX=9606 GN=PSMA1 PE=1 SV=1	-0.339354	0.0275589	0.085204	FALSE	FALSE
O75874	Isocitrate dehydrogenase [NADP] cytoplasmic OS=Homo sapiens OX=9606 GN=IDH1 PE=1 SV=2	-0.43424	0.0275818	0.085204	FALSE	FALSE
P61758	Prefoldin subunit 3 OS=Homo sapiens OX=9606 GN=VBP1 PE=1 SV=4	-0.477169	0.0278136	0.0854089	FALSE	FALSE
Q9UQ35	Serine/arginine repetitive matrix protein 2 OS=Homo sapiens OX=9606 GN=SRRM2 PE=1 SV=2	-0.409622	0.0278563	0.0854089	FALSE	FALSE
O43399	Tumor protein D54 OS=Homo sapiens OX=9606 GN=TPD52L2 PE=1 SV=2	-0.495046	0.0278754	0.0854089	FALSE	FALSE
P07237	Protein disulfide-isomerase OS=Homo sapiens OX=9606 GN=P4HB PE=1 SV=3	-0.437238	0.0279009	0.0854089	FALSE	FALSE
Q5JTH9	RRP12-like protein OS=Homo sapiens OX=9606 GN=RRP12 PE=1 SV=2	-0.453881	0.0279171	0.0854089	FALSE	FALSE
P54578	Ubiquitin carboxyl-terminal hydrolase 14 OS=Homo sapiens OX=9606 GN=USP14 PE=1 SV=3	-0.514438	0.0279213	0.0854089	FALSE	FALSE
Q9HB07	MYG1 exonuclease OS=Homo sapiens OX=9606 GN=MYG1 PE=1 SV=3	-0.370509	0.0280206	0.0854089	FALSE	TRUE
P60981	Destrin OS=Homo sapiens OX=9606 GN=DSTN PE=1 SV=3	-0.462066	0.0280375	0.0854089	FALSE	FALSE
Q9BV36	Melanophilin OS=Homo sapiens OX=9606 GN=MLPH PE=1 SV=1	-0.431841	0.0281143	0.0854089	FALSE	FALSE
P52597	Heterogeneous nuclear ribonucleoprotein F OS=Homo sapiens OX=9606 GN=HNRNPF PE=1 SV=3	-0.49835	0.0281199	0.0854089	FALSE	FALSE
Q9H3U1	Protein unc-45 homolog A OS=Homo sapiens OX=9606 GN=UNC45A PE=1 SV=1	-0.412934	0.028141	0.0854089	FALSE	FALSE
Q15067	Peroxisomal acyl-coenzyme A oxidase 1 OS=Homo sapiens OX=9606 GN=ACOX1 PE=1 SV=3	-0.833523	0.0282662	0.0854092	FALSE	FALSE
P09543	2',3'-cyclic-nucleotide 3'-phosphodiesterase OS=Homo sapiens OX=9606 GN=CNP PE=1 SV=2	-0.680881	0.0282701	0.0854092	FALSE	FALSE
Q8NBQ5	Estradiol 17-beta-dehydrogenase 11 OS=Homo sapiens OX=9606 GN=HSD17B11 PE=1 SV=3	-0.510743	0.0283162	0.0854092	FALSE	FALSE
P55209	Nucleosome assembly protein 1-like 1 OS=Homo sapiens OX=9606 GN=NAP1L1 PE=1 SV=1	-1.11085	0.0283214	0.0854092	FALSE	FALSE
P15311	Ezrin OS=Homo sapiens OX=9606 GN=EZR PE=1 SV=4	-0.289331	0.0283652	0.0854092	FALSE	FALSE
P51452	Dual specificity protein phosphatase 3 OS=Homo sapiens OX=9606 GN=DUSP3 PE=1 SV=1	-0.491083	0.0285771	0.0856809	FALSE	FALSE
Q9BZE9	Tether containing UBX domain for GLUT4 OS=Homo sapiens OX=9606 GN=ASPSCR1 PE=1 SV=1	-0.268381	0.0285933	0.0856809	FALSE	FALSE
P61081	NEDD8-conjugating enzyme Ubc12 OS=Homo sapiens OX=9606 GN=UBE2M PE=1 SV=1	-0.316339	0.0286288	0.0856809	FALSE	FALSE
P60660	Myosin light polypeptide 6 OS=Homo sapiens OX=9606 GN=MYL6 PE=1 SV=2	-0.410543	0.0286352	0.0856809	FALSE	FALSE
P10768	S-formylglutathione hydrolase OS=Homo sapiens OX=9606 GN=ESD PE=1 SV=2	-0.438854	0.0287241	0.0858122	FALSE	FALSE
Q9NX40	OCIA domain-containing protein 1 OS=Homo sapiens OX=9606 GN=OCIAD1 PE=1 SV=1	-0.446188	0.0288927	0.0861807	FALSE	FALSE
Q15417	Calponin-3 OS=Homo sapiens OX=9606 GN=CNN3 PE=1 SV=1	-0.426064	0.0290003	0.0863664	FALSE	FALSE
O94925	Glutaminase kidney isoform, mitochondrial OS=Homo sapiens OX=9606 GN=GLS PE=1 SV=1	-0.427766	0.0290685	0.0864347	FALSE	TRUE
P00387	NADH-cytochrome b5 reductase 3 OS=Homo sapiens OX=9606 GN=CYB5R3 PE=1 SV=3	-0.473071	0.0291967	0.0866025	FALSE	FALSE
P48059	LIM and senescent cell antigen-like-containing domain protein 1 OS=Homo sapiens OX=9606 GN=LIMS1 PE=1 SV=4	-0.206364	0.0292159	0.0866025	FALSE	FALSE
Q86TI2	Dipeptidyl peptidase 9 OS=Homo sapiens OX=9606 GN=DPP9 PE=1 SV=3	-0.680131	0.0293194	0.0867745	FALSE	FALSE
P17812	CTP synthase 1 OS=Homo sapiens OX=9606 GN=CTPS1 PE=1 SV=2	-0.312451	0.0295051	0.0871888	FALSE	FALSE
Q9HC35	Echinoderm microtubule-associated protein-like 4 OS=Homo sapiens OX=9606 GN=EML4 PE=1 SV=3	-0.437273	0.0297501	0.0877767	FALSE	FALSE
Q9BZG1	Ras-related protein Rab-34 OS=Homo sapiens OX=9606 GN=RAB34 PE=1 SV=1	-0.386921	0.0298525	0.0879427	FALSE	FALSE
O15067	Phosphoribosylformylglycinamidine synthase OS=Homo sapiens OX=9606 GN=PFAS PE=1 SV=4	-0.518385	0.0299785	0.0881776	FALSE	FALSE
P37837	Transaldolase OS=Homo sapiens OX=9606 GN=TALDO1 PE=1 SV=2	-0.405766	0.0300633	0.0882906	FALSE	FALSE
Q13740	CD166 antigen OS=Homo sapiens OX=9606 GN=ALCAM PE=1 SV=2	-0.480915	0.0301519	0.0883223	FALSE	FALSE
O76094	Signal recognition particle subunit SRP72 OS=Homo sapiens OX=9606 GN=SRP72 PE=1 SV=3	-0.464737	0.0301667	0.0883223	FALSE	FALSE
P62195	26S proteasome regulatory subunit 8 OS=Homo sapiens OX=9606 GN=PSMC5 PE=1 SV=1	-0.3095	0.030287	0.0883467	FALSE	FALSE
O76003	Glutaredoxin-3 OS=Homo sapiens OX=9606 GN=GLRX3 PE=1 SV=2	-0.474134	0.0304272	0.0883467	FALSE	FALSE
Q9BYN0	Sulfiredoxin-1 OS=Homo sapiens OX=9606 GN=SRXN1 PE=1 SV=2	-0.432259	0.030448	0.0883467	FALSE	FALSE
Q13685	Angio-associated migratory cell protein OS=Homo sapiens OX=9606 GN=AAMP PE=1 SV=2	-0.955878	0.0305751	0.0883467	FALSE	FALSE
P23284	Peptidyl-prolyl cis-trans isomerase B OS=Homo sapiens OX=9606 GN=PPIB PE=1 SV=2	-0.310875	0.0305878	0.0883467	FALSE	FALSE
P52209	6-phosphogluconate dehydrogenase, decarboxylating OS=Homo sapiens OX=9606 GN=PGD PE=1 SV=3	-0.330305	0.0306175	0.0883467	FALSE	FALSE
Q9NV06	DDB1- and CUL4-associated factor 13 OS=Homo sapiens OX=9606 GN=DCAF13 PE=1 SV=2	-0.299308	0.0306391	0.0883467	FALSE	FALSE
Q86UE4	Protein LYRIC OS=Homo sapiens OX=9606 GN=MTDH PE=1 SV=2	-0.404884	0.0306391	0.0883467	FALSE	FALSE
Q9UPQ0	LIM and calponin homology domains-containing protein 1 OS=Homo sapiens OX=9606 GN=LIMCH1 PE=1 SV=4	-0.871156	0.0306878	0.0883467	FALSE	FALSE
O94776	Metastasis-associated protein MTA2 OS=Homo sapiens OX=9606 GN=MTA2 PE=1 SV=1	-0.442261	0.0307294	0.0883467	FALSE	FALSE
P61163	Alpha-centractin OS=Homo sapiens OX=9606 GN=ACTR1A PE=1 SV=1	-0.489385	0.030741	0.0883467	FALSE	FALSE
Q16531	DNA damage-binding protein 1 OS=Homo sapiens OX=9606 GN=DDB1 PE=1 SV=1	-0.33812	0.0307849	0.0883467	FALSE	FALSE
P13797	Plastin-3 OS=Homo sapiens OX=9606 GN=PLS3 PE=1 SV=4	-0.401128	0.0308117	0.0883467	FALSE	FALSE
P14866	Heterogeneous nuclear ribonucleoprotein L OS=Homo sapiens OX=9606 GN=HNRNPL PE=1 SV=2	-0.287213	0.030824	0.0883467	FALSE	FALSE
P22626	Heterogeneous nuclear ribonucleoproteins A2/B1 OS=Homo sapiens OX=9606 GN=HNRNPA2B1 PE=1 SV=2	-0.230383	0.030944	0.0884469	FALSE	FALSE
P11717	Cation-independent mannose-6-phosphate receptor OS=Homo sapiens OX=9606 GN=IGF2R PE=1 SV=3	-0.262102	0.0309604	0.0884469	FALSE	FALSE
Q8NBS9	Thioredoxin domain-containing protein 5 OS=Homo sapiens OX=9606 GN=TXNDC5 PE=1 SV=2	-0.400236	0.0310053	0.0884469	FALSE	FALSE
Q07020	60S ribosomal protein L18 OS=Homo sapiens OX=9606 GN=RPL18 PE=1 SV=2	-0.423568	0.0310517	0.0884469	TRUE	FALSE
P29401	Transketolase OS=Homo sapiens OX=9606 GN=TKT PE=1 SV=3	-0.417603	0.0311278	0.0884469	FALSE	FALSE
P43490	Nicotinamide phosphoribosyltransferase OS=Homo sapiens OX=9606 GN=NAMPT PE=1 SV=1	-0.412476	0.0311643	0.0884469	FALSE	FALSE
Q13428	Treacle protein OS=Homo sapiens OX=9606 GN=TCOF1 PE=1 SV=3	-0.464835	0.0311838	0.0884469	FALSE	FALSE
Q9H2J4	Phosducin-like protein 3 OS=Homo sapiens OX=9606 GN=PDCL3 PE=1 SV=1	-0.604014	0.0314398	0.0890405	FALSE	FALSE
O15460	Prolyl 4-hydroxylase subunit alpha-2 OS=Homo sapiens OX=9606 GN=P4HA2 PE=1 SV=1	-0.42041	0.0317282	0.0897239	FALSE	FALSE
P13010	X-ray repair cross-complementing protein 5 OS=Homo sapiens OX=9606 GN=XRCC5 PE=1 SV=3	-0.380508	0.0317967	0.0897599	FALSE	FALSE
Q05193	Dynamin-1 OS=Homo sapiens OX=9606 GN=DNM1 PE=1 SV=2	-0.54743	0.0318351	0.0897599	FALSE	FALSE
P25789	Proteasome subunit alpha type-4 OS=Homo sapiens OX=9606 GN=PSMA4 PE=1 SV=1	-0.431077	0.0320393	0.0901421	FALSE	FALSE
Q13112	Chromatin assembly factor 1 subunit B OS=Homo sapiens OX=9606 GN=CHAF1B PE=1 SV=1	-1.04837	0.0320859	0.0901421	FALSE	FALSE
P28482	Mitogen-activated protein kinase 1 OS=Homo sapiens OX=9606 GN=MAPK1 PE=1 SV=3	-0.293171	0.0321125	0.0901421	FALSE	FALSE
P18085	ADP-ribosylation factor 4 OS=Homo sapiens OX=9606 GN=ARF4 PE=1 SV=3	-0.397434	0.0322721	0.0904568	FALSE	FALSE
Q15084	Protein disulfide-isomerase A6 OS=Homo sapiens OX=9606 GN=PDIA6 PE=1 SV=1	-0.439665	0.0325817	0.0911542	FALSE	FALSE
P98175	RNA-binding protein 10 OS=Homo sapiens OX=9606 GN=RBM10 PE=1 SV=3	-0.461987	0.0326165	0.0911542	FALSE	FALSE
Q8N163	Cell cycle and apoptosis regulator protein 2 OS=Homo sapiens OX=9606 GN=CCAR2 PE=1 SV=2	-0.387223	0.0329103	0.0917168	FALSE	TRUE
P48634	Protein PRRC2A OS=Homo sapiens OX=9606 GN=PRRC2A PE=1 SV=3	-0.751606	0.0329141	0.0917168	FALSE	FALSE
Q12765	Secernin-1 OS=Homo sapiens OX=9606 GN=SCRN1 PE=1 SV=2	-0.398757	0.0331071	0.09212	FALSE	FALSE
P07737	Profilin-1 OS=Homo sapiens OX=9606 GN=PFN1 PE=1 SV=2	-0.405077	0.0334218	0.0928343	FALSE	FALSE
O00429	Dynamin-1-like protein OS=Homo sapiens OX=9606 GN=DNM1L PE=1 SV=2	-0.544733	0.0334811	0.0928343	FALSE	FALSE
Q9NX74	tRNA-dihydrouridine(20) synthase [NAD(P)+]-like OS=Homo sapiens OX=9606 GN=DUS2 PE=1 SV=1	-0.656661	0.0335139	0.0928343	FALSE	FALSE
Q7Z417	Nuclear fragile X mental retardation-interacting protein 2 OS=Homo sapiens OX=9606 GN=NUFIP2 PE=1 SV=1	-0.405661	0.0335732	0.0928343	FALSE	FALSE
P06748	Nucleophosmin OS=Homo sapiens OX=9606 GN=NPM1 PE=1 SV=2	-0.390171	0.0336353	0.0928343	FALSE	FALSE
P49642	DNA primase small subunit OS=Homo sapiens OX=9606 GN=PRIM1 PE=1 SV=1	-0.819003	0.0336947	0.0928343	FALSE	FALSE
Q03252	Lamin-B2 OS=Homo sapiens OX=9606 GN=LMNB2 PE=1 SV=4	-0.442487	0.0337048	0.0928343	FALSE	FALSE
P17980	26S proteasome regulatory subunit 6A OS=Homo sapiens OX=9606 GN=PSMC3 PE=1 SV=3	-0.41232	0.0338007	0.0929176	FALSE	FALSE
O14818	Proteasome subunit alpha type-7 OS=Homo sapiens OX=9606 GN=PSMA7 PE=1 SV=1	-0.412142	0.0338325	0.0929176	FALSE	FALSE
O95218	Zinc finger Ran-binding domain-containing protein 2 OS=Homo sapiens OX=9606 GN=ZRANB2 PE=1 SV=2	-0.885969	0.033935	0.093065	FALSE	FALSE
O60832	H/ACA ribonucleoprotein complex subunit DKC1 OS=Homo sapiens OX=9606 GN=DKC1 PE=1 SV=3	-0.693071	0.0340337	0.0932016	FALSE	FALSE
P63208	S-phase kinase-associated protein 1 OS=Homo sapiens OX=9606 GN=SKP1 PE=1 SV=2	-0.424329	0.0341496	0.0933847	FALSE	FALSE
P49006	MARCKS-related protein OS=Homo sapiens OX=9606 GN=MARCKSL1 PE=1 SV=2	-0.392125	0.0343858	0.0936743	FALSE	FALSE
Q92614	Unconventional myosin-XVIIIa OS=Homo sapiens OX=9606 GN=MYO18A PE=1 SV=3	-0.508602	0.0344775	0.0936743	FALSE	FALSE
O94901	SUN domain-containing protein 1 OS=Homo sapiens OX=9606 GN=SUN1 PE=1 SV=3	-0.321778	0.0345061	0.0936743	FALSE	FALSE
P30153	Serine/threonine-protein phosphatase 2A 65 kDa regulatory subunit A alpha isoform OS=Homo sapiens OX=9606 GN=PPP2R1A PE=1 SV=4	-0.377648	0.0345754	0.0936743	FALSE	FALSE
Q9Y295	Developmentally-regulated GTP-binding protein 1 OS=Homo sapiens OX=9606 GN=DRG1 PE=1 SV=1	-0.892754	0.034578	0.0936743	FALSE	FALSE
P61803	Dolichyl-diphosphooligosaccharide--protein glycosyltransferase subunit DAD1 OS=Homo sapiens OX=9606 GN=DAD1 PE=1 SV=3	-0.390137	0.0345947	0.0936743	FALSE	FALSE
Q01968	Inositol polyphosphate 5-phosphatase OCRL OS=Homo sapiens OX=9606 GN=OCRL PE=1 SV=3	-1.53209	0.0347015	0.0936743	FALSE	FALSE
P29144	Tripeptidyl-peptidase 2 OS=Homo sapiens OX=9606 GN=TPP2 PE=1 SV=4	-0.501568	0.0347475	0.0936743	FALSE	FALSE
Q9Y230	RuvB-like 2 OS=Homo sapiens OX=9606 GN=RUVBL2 PE=1 SV=3	-0.413918	0.0347754	0.0936743	FALSE	FALSE
Q15293	Reticulocalbin-1 OS=Homo sapiens OX=9606 GN=RCN1 PE=1 SV=1	-0.313596	0.0348169	0.0936743	FALSE	FALSE
P38159	RNA-binding motif protein, X chromosome OS=Homo sapiens OX=9606 GN=RBMX PE=1 SV=3	-0.448576	0.0348338	0.0936743	FALSE	FALSE
Q14160	Protein scribble homolog OS=Homo sapiens OX=9606 GN=SCRIB PE=1 SV=4	-0.515227	0.0348469	0.0936743	FALSE	FALSE
P35998	26S proteasome regulatory subunit 7 OS=Homo sapiens OX=9606 GN=PSMC2 PE=1 SV=3	-0.40598	0.0348968	0.0936743	FALSE	FALSE
P68400	Casein kinase II subunit alpha OS=Homo sapiens OX=9606 GN=CSNK2A1 PE=1 SV=1	-1.28253	0.0349436	0.0936743	FALSE	FALSE
O95361	Tripartite motif-containing protein 16 OS=Homo sapiens OX=9606 GN=TRIM16 PE=1 SV=3	-0.386229	0.0351018	0.0939662	FALSE	FALSE
Q9HCC0	Methylcrotonoyl-CoA carboxylase beta chain, mitochondrial OS=Homo sapiens OX=9606 GN=MCCC2 PE=1 SV=1	-0.58683	0.0352489	0.0942012	FALSE	TRUE
P50991	T-complex protein 1 subunit delta OS=Homo sapiens OX=9606 GN=CCT4 PE=1 SV=4	-0.406214	0.0353336	0.0942012	FALSE	FALSE
Q01780	Exosome component 10 OS=Homo sapiens OX=9606 GN=EXOSC10 PE=1 SV=2	-0.435098	0.0353378	0.0942012	FALSE	FALSE
P67812	Signal peptidase complex catalytic subunit SEC11A OS=Homo sapiens OX=9606 GN=SEC11A PE=1 SV=1	-0.44312	0.0354268	0.0943065	FALSE	FALSE
Q92878	DNA repair protein RAD50 OS=Homo sapiens OX=9606 GN=RAD50 PE=1 SV=1	-0.578024	0.0354973	0.0943625	FALSE	FALSE
P07910	Heterogeneous nuclear ribonucleoproteins C1/C2 OS=Homo sapiens OX=9606 GN=HNRNPC PE=1 SV=4	-0.294573	0.0356006	0.0945051	FALSE	FALSE
P30101	Protein disulfide-isomerase A3 OS=Homo sapiens OX=9606 GN=PDIA3 PE=1 SV=4	-0.304181	0.0356513	0.0945083	FALSE	FALSE
Q13247	Serine/arginine-rich splicing factor 6 OS=Homo sapiens OX=9606 GN=SRSF6 PE=1 SV=2	-0.627305	0.0357698	0.0946905	FALSE	FALSE
Q5VYK3	Proteasome adapter and scaffold protein ECM29 OS=Homo sapiens OX=9606 GN=ECPAS PE=1 SV=2	-0.617048	0.0359912	0.0951447	FALSE	FALSE
Q9GZZ1	N-alpha-acetyltransferase 50 OS=Homo sapiens OX=9606 GN=NAA50 PE=1 SV=1	-0.417889	0.0360634	0.0952033	FALSE	FALSE
Q96LB3	Intraflagellar transport protein 74 homolog OS=Homo sapiens OX=9606 GN=IFT74 PE=1 SV=1	-0.557828	0.0362971	0.0954956	FALSE	FALSE
Q12792	Twinfilin-1 OS=Homo sapiens OX=9606 GN=TWF1 PE=1 SV=3	-0.482071	0.0363388	0.0954956	FALSE	FALSE
O60869	Endothelial differentiation-related factor 1 OS=Homo sapiens OX=9606 GN=EDF1 PE=1 SV=1	-0.31505	0.0364037	0.0954956	FALSE	FALSE
Q5VZ89	DENN domain-containing protein 4C OS=Homo sapiens OX=9606 GN=DENND4C PE=1 SV=3	-1.12983	0.0364337	0.0954956	FALSE	FALSE
P01024	Complement C3 OS=Homo sapiens OX=9606 GN=C3 PE=1 SV=2	1.90646	0.0364925	0.0954956	FALSE	FALSE
P63104	14-3-3 protein zeta/delta OS=Homo sapiens OX=9606 GN=YWHAZ PE=1 SV=1	-0.396136	0.0365374	0.0954956	FALSE	FALSE
P62263	40S ribosomal protein S14 OS=Homo sapiens OX=9606 GN=RPS14 PE=1 SV=3	-1.14031	0.0365396	0.0954956	TRUE	FALSE
O95433	Activator of 90 kDa heat shock protein ATPase homolog 1 OS=Homo sapiens OX=9606 GN=AHSA1 PE=1 SV=1	-0.391292	0.0365749	0.0954956	FALSE	FALSE
Q12906	Interleukin enhancer-binding factor 3 OS=Homo sapiens OX=9606 GN=ILF3 PE=1 SV=3	-0.409394	0.0367703	0.095796	FALSE	FALSE
O43402	ER membrane protein complex subunit 8 OS=Homo sapiens OX=9606 GN=EMC8 PE=1 SV=1	-0.839398	0.0367905	0.095796	FALSE	FALSE
O00233	26S proteasome non-ATPase regulatory subunit 9 OS=Homo sapiens OX=9606 GN=PSMD9 PE=1 SV=3	-0.23623	0.0369476	0.0960369	FALSE	FALSE
O75694	Nuclear pore complex protein Nup155 OS=Homo sapiens OX=9606 GN=NUP155 PE=1 SV=1	-0.501747	0.0370605	0.0960369	FALSE	FALSE
P14854	Cytochrome c oxidase subunit 6B1 OS=Homo sapiens OX=9606 GN=COX6B1 PE=1 SV=2	-0.244666	0.0371655	0.0960369	FALSE	FALSE
Q9UBB4	Ataxin-10 OS=Homo sapiens OX=9606 GN=ATXN10 PE=1 SV=1	-0.262411	0.037175	0.0960369	FALSE	FALSE
Q99832	T-complex protein 1 subunit eta OS=Homo sapiens OX=9606 GN=CCT7 PE=1 SV=2	-0.406418	0.0372101	0.0960369	FALSE	FALSE
Q9NTJ3	Structural maintenance of chromosomes protein 4 OS=Homo sapiens OX=9606 GN=SMC4 PE=1 SV=2	-0.418317	0.037216	0.0960369	FALSE	FALSE
Q14157	Ubiquitin-associated protein 2-like OS=Homo sapiens OX=9606 GN=UBAP2L PE=1 SV=2	-0.623171	0.0372357	0.0960369	FALSE	FALSE
O60684	Importin subunit alpha-7 OS=Homo sapiens OX=9606 GN=KPNA6 PE=1 SV=1	-0.937809	0.0373416	0.0961798	FALSE	FALSE
O14979	Heterogeneous nuclear ribonucleoprotein D-like OS=Homo sapiens OX=9606 GN=HNRNPDL PE=1 SV=3	-0.414892	0.0374163	0.0962421	FALSE	FALSE
P28074	Proteasome subunit beta type-5 OS=Homo sapiens OX=9606 GN=PSMB5 PE=1 SV=3	-0.439007	0.037497	0.0963199	FALSE	FALSE
P50995	Annexin A11 OS=Homo sapiens OX=9606 GN=ANXA11 PE=1 SV=1	-0.391518	0.0375652	0.096365	FALSE	FALSE
O75643	U5 small nuclear ribonucleoprotein 200 kDa helicase OS=Homo sapiens OX=9606 GN=SNRNP200 PE=1 SV=2	-0.401045	0.0380921	0.097529	FALSE	FALSE
Q9Y2P8	RNA 3'-terminal phosphate cyclase-like protein OS=Homo sapiens OX=9606 GN=RCL1 PE=1 SV=3	-0.53861	0.0381212	0.097529	FALSE	FALSE
P09601	Heme oxygenase 1 OS=Homo sapiens OX=9606 GN=HMOX1 PE=1 SV=1	-0.403698	0.0382083	0.0975731	FALSE	FALSE
O00267	Transcription elongation factor SPT5 OS=Homo sapiens OX=9606 GN=SUPT5H PE=1 SV=1	-0.422273	0.0382557	0.0975731	FALSE	FALSE
P06756	Integrin alpha-V OS=Homo sapiens OX=9606 GN=ITGAV PE=1 SV=2	-0.286609	0.0382921	0.0975731	FALSE	FALSE
P14923	Junction plakoglobin OS=Homo sapiens OX=9606 GN=JUP PE=1 SV=3	-0.293081	0.0386365	0.0980725	FALSE	FALSE
P51114	Fragile X mental retardation syndrome-related protein 1 OS=Homo sapiens OX=9606 GN=FXR1 PE=1 SV=3	-0.433358	0.0386368	0.0980725	FALSE	FALSE
Q9H6S3	Epidermal growth factor receptor kinase substrate 8-like protein 2 OS=Homo sapiens OX=9606 GN=EPS8L2 PE=1 SV=2	-0.377194	0.0386608	0.0980725	FALSE	FALSE
O15126	Secretory carrier-associated membrane protein 1 OS=Homo sapiens OX=9606 GN=SCAMP1 PE=1 SV=2	-0.803404	0.0387368	0.0980725	FALSE	FALSE
Q99623	Prohibitin-2 OS=Homo sapiens OX=9606 GN=PHB2 PE=1 SV=2	-0.447459	0.0387453	0.0980725	FALSE	FALSE
P35232	Prohibitin OS=Homo sapiens OX=9606 GN=PHB PE=1 SV=1	-0.40334	0.0390315	0.0985977	FALSE	FALSE
O43592	Exportin-T OS=Homo sapiens OX=9606 GN=XPOT PE=1 SV=2	-0.943769	0.0390981	0.0985977	FALSE	FALSE
Q96RU3	Formin-binding protein 1 OS=Homo sapiens OX=9606 GN=FNBP1 PE=1 SV=2	-0.502838	0.039108	0.0985977	FALSE	FALSE
P05114	Non-histone chromosomal protein HMG-14 OS=Homo sapiens OX=9606 GN=HMGN1 PE=1 SV=3	-0.547115	0.0392686	0.0987401	FALSE	FALSE
P31948	Stress-induced-phosphoprotein 1 OS=Homo sapiens OX=9606 GN=STIP1 PE=1 SV=1	-0.319157	0.0392882	0.0987401	FALSE	FALSE
Q06203	Amidophosphoribosyltransferase OS=Homo sapiens OX=9606 GN=PPAT PE=1 SV=1	-0.782783	0.0393398	0.0987401	FALSE	FALSE
O94992	Protein HEXIM1 OS=Homo sapiens OX=9606 GN=HEXIM1 PE=1 SV=1	-0.805846	0.039399	0.0987401	FALSE	FALSE
O43707	Alpha-actinin-4 OS=Homo sapiens OX=9606 GN=ACTN4 PE=1 SV=2	-0.235844	0.0394272	0.0987401	FALSE	FALSE
Q969X5	Endoplasmic reticulum-Golgi intermediate compartment protein 1 OS=Homo sapiens OX=9606 GN=ERGIC1 PE=1 SV=1	-0.593401	0.0394772	0.0987401	FALSE	FALSE
P36404	ADP-ribosylation factor-like protein 2 OS=Homo sapiens OX=9606 GN=ARL2 PE=1 SV=4	-0.484787	0.0395503	0.0987401	FALSE	TRUE
P61586	Transforming protein RhoA OS=Homo sapiens OX=9606 GN=RHOA PE=1 SV=1	-0.480654	0.0395789	0.0987401	FALSE	FALSE
P13987	CD59 glycoprotein OS=Homo sapiens OX=9606 GN=CD59 PE=1 SV=1	-0.269903	0.0396445	0.0987523	FALSE	FALSE
Q12802	A-kinase anchor protein 13 OS=Homo sapiens OX=9606 GN=AKAP13 PE=1 SV=2	-0.73654	0.0396874	0.0987523	FALSE	FALSE
Q9UBT2	SUMO-activating enzyme subunit 2 OS=Homo sapiens OX=9606 GN=UBA2 PE=1 SV=2	-0.407787	0.0398173	0.0988233	FALSE	FALSE
P53582	Methionine aminopeptidase 1 OS=Homo sapiens OX=9606 GN=METAP1 PE=1 SV=2	-0.478469	0.0398197	0.0988233	FALSE	FALSE
Q9P035	Very-long-chain (3R)-3-hydroxyacyl-CoA dehydratase 3 OS=Homo sapiens OX=9606 GN=HACD3 PE=1 SV=2	-0.372911	0.0400336	0.099225	FALSE	FALSE
Q9UHD8	Septin-9 OS=Homo sapiens OX=9606 GN=SEPTIN9 PE=1 SV=2	-0.384683	0.040224	0.0995676	FALSE	FALSE
Q14978	Nucleolar and coiled-body phosphoprotein 1 OS=Homo sapiens OX=9606 GN=NOLC1 PE=1 SV=2	-0.343941	0.0403557	0.0997638	FALSE	FALSE
P23258	Tubulin gamma-1 chain OS=Homo sapiens OX=9606 GN=TUBG1 PE=1 SV=2	-0.335442	0.0404139	0.0997783	FALSE	FALSE
Q8IVM0	Coiled-coil domain-containing protein 50 OS=Homo sapiens OX=9606 GN=CCDC50 PE=1 SV=1	-0.813615	0.0405258	0.0998155	FALSE	FALSE
Q15233	Non-POU domain-containing octamer-binding protein OS=Homo sapiens OX=9606 GN=NONO PE=1 SV=4	-0.382047	0.0405337	0.0998155	FALSE	FALSE
Q5T4S7	E3 ubiquitin-protein ligase UBR4 OS=Homo sapiens OX=9606 GN=UBR4 PE=1 SV=1	-0.35116	0.0406884	0.100067	FALSE	FALSE
Q9P2R7	Succinate--CoA ligase [ADP-forming] subunit beta, mitochondrial OS=Homo sapiens OX=9606 GN=SUCLA2 PE=1 SV=3	-0.652665	0.0407519	0.100094	FALSE	TRUE
P06744	Glucose-6-phosphate isomerase OS=Homo sapiens OX=9606 GN=GPI PE=1 SV=4	-0.315435	0.0408049	0.100095	FALSE	FALSE
P63173	60S ribosomal protein L38 OS=Homo sapiens OX=9606 GN=RPL38 PE=1 SV=2	-0.78105	0.0409146	0.100236	TRUE	FALSE
P31153	S-adenosylmethionine synthase isoform type-2 OS=Homo sapiens OX=9606 GN=MAT2A PE=1 SV=1	-0.457347	0.0410863	0.100446	FALSE	FALSE
P20073	Annexin A7 OS=Homo sapiens OX=9606 GN=ANXA7 PE=1 SV=3	-0.434241	0.0411059	0.100446	FALSE	FALSE
Q10713	Mitochondrial-processing peptidase subunit alpha OS=Homo sapiens OX=9606 GN=PMPCA PE=1 SV=2	-1.2984	0.0413302	0.100668	FALSE	TRUE
P36871	Phosphoglucomutase-1 OS=Homo sapiens OX=9606 GN=PGM1 PE=1 SV=3	-0.461593	0.0413754	0.100668	FALSE	FALSE
Q12788	Transducin beta-like protein 3 OS=Homo sapiens OX=9606 GN=TBL3 PE=1 SV=2	-0.733792	0.0414073	0.100668	FALSE	FALSE
Q9Y223	Bifunctional UDP-N-acetylglucosamine 2-epimerase/N-acetylmannosamine kinase OS=Homo sapiens OX=9606 GN=GNE PE=1 SV=1	-0.625761	0.0414081	0.100668	FALSE	FALSE
Q05048	Cleavage stimulation factor subunit 1 OS=Homo sapiens OX=9606 GN=CSTF1 PE=1 SV=1	-0.592277	0.0415723	0.100875	FALSE	FALSE
P48735	Isocitrate dehydrogenase [NADP], mitochondrial OS=Homo sapiens OX=9606 GN=IDH2 PE=1 SV=2	-1.9584	0.041599	0.100875	FALSE	TRUE
Q15773	Myeloid leukemia factor 2 OS=Homo sapiens OX=9606 GN=MLF2 PE=1 SV=1	-0.941288	0.0420472	0.101748	FALSE	FALSE
Q99836	Myeloid differentiation primary response protein MyD88 OS=Homo sapiens OX=9606 GN=MYD88 PE=1 SV=1	-0.474913	0.042074	0.101748	FALSE	FALSE
Q9Y2Q9	28S ribosomal protein S28, mitochondrial OS=Homo sapiens OX=9606 GN=MRPS28 PE=1 SV=1	-0.354685	0.0421193	0.101748	FALSE	TRUE
Q8WVC0	RNA polymerase-associated protein LEO1 OS=Homo sapiens OX=9606 GN=LEO1 PE=1 SV=1	-0.798531	0.0422272	0.10188	FALSE	FALSE
Q04917	14-3-3 protein eta OS=Homo sapiens OX=9606 GN=YWHAH PE=1 SV=4	-0.385208	0.0424883	0.10238	FALSE	FALSE
P35270	Sepiapterin reductase OS=Homo sapiens OX=9606 GN=SPR PE=1 SV=1	-1.70175	0.0427415	0.10286	FALSE	FALSE
Q9NYH9	U3 small nucleolar RNA-associated protein 6 homolog OS=Homo sapiens OX=9606 GN=UTP6 PE=1 SV=2	-0.817461	0.0427994	0.10287	FALSE	FALSE
Q8IVT2	Mitotic interactor and substrate of PLK1 OS=Homo sapiens OX=9606 GN=MISP PE=1 SV=1	-0.398102	0.0430339	0.103303	FALSE	FALSE
Q99798	Aconitate hydratase, mitochondrial OS=Homo sapiens OX=9606 GN=ACO2 PE=1 SV=2	-0.535335	0.0431181	0.103365	FALSE	TRUE
O95202	Mitochondrial proton/calcium exchanger protein OS=Homo sapiens OX=9606 GN=LETM1 PE=1 SV=1	-0.615249	0.0431891	0.103365	FALSE	FALSE
Q8NF91	Nesprin-1 OS=Homo sapiens OX=9606 GN=SYNE1 PE=1 SV=4	-0.413786	0.0432224	0.103365	FALSE	FALSE
P30838	Aldehyde dehydrogenase, dimeric NADP-preferring OS=Homo sapiens OX=9606 GN=ALDH3A1 PE=1 SV=3	-0.307624	0.0432869	0.103387	FALSE	FALSE
P49591	Serine--tRNA ligase, cytoplasmic OS=Homo sapiens OX=9606 GN=SARS1 PE=1 SV=3	-0.466465	0.04334	0.103387	FALSE	FALSE
Q96AC1	Fermitin family homolog 2 OS=Homo sapiens OX=9606 GN=FERMT2 PE=1 SV=1	-0.328139	0.0437849	0.104252	FALSE	FALSE
Q15459	Splicing factor 3A subunit 1 OS=Homo sapiens OX=9606 GN=SF3A1 PE=1 SV=1	-0.398015	0.0438297	0.104252	FALSE	FALSE
P31939	Bifunctional purine biosynthesis protein ATIC OS=Homo sapiens OX=9606 GN=ATIC PE=1 SV=3	-0.366669	0.0438667	0.104252	FALSE	FALSE
P42224	Signal transducer and activator of transcription 1-alpha/beta OS=Homo sapiens OX=9606 GN=STAT1 PE=1 SV=2	-0.437913	0.0440584	0.104577	FALSE	FALSE
Q03701	CCAAT/enhancer-binding protein zeta OS=Homo sapiens OX=9606 GN=CEBPZ PE=1 SV=3	-0.746494	0.0442765	0.104964	FALSE	FALSE
Q13325	Interferon-induced protein with tetratricopeptide repeats 5 OS=Homo sapiens OX=9606 GN=IFIT5 PE=1 SV=1	-0.567898	0.0447603	0.105979	FALSE	FALSE
P22061	Protein-L-isoaspartate(D-aspartate) O-methyltransferase OS=Homo sapiens OX=9606 GN=PCMT1 PE=1 SV=4	-0.444151	0.0448419	0.106006	FALSE	FALSE
Q2NL82	Pre-rRNA-processing protein TSR1 homolog OS=Homo sapiens OX=9606 GN=TSR1 PE=1 SV=1	-0.363452	0.0448829	0.106006	FALSE	FALSE
P21796	Voltage-dependent anion-selective channel protein 1 OS=Homo sapiens OX=9606 GN=VDAC1 PE=1 SV=2	-0.438131	0.0451082	0.106184	FALSE	TRUE
P17987	T-complex protein 1 subunit alpha OS=Homo sapiens OX=9606 GN=TCP1 PE=1 SV=1	-0.367685	0.0451217	0.106184	FALSE	FALSE
P46063	ATP-dependent DNA helicase Q1 OS=Homo sapiens OX=9606 GN=RECQL PE=1 SV=3	-0.371958	0.0452173	0.106184	FALSE	FALSE
Q9Y263	Phospholipase A-2-activating protein OS=Homo sapiens OX=9606 GN=PLAA PE=1 SV=2	-0.280858	0.0453579	0.106184	FALSE	FALSE
P34932	Heat shock 70 kDa protein 4 OS=Homo sapiens OX=9606 GN=HSPA4 PE=1 SV=4	-0.376454	0.045369	0.106184	FALSE	FALSE
Q99816	Tumor susceptibility gene 101 protein OS=Homo sapiens OX=9606 GN=TSG101 PE=1 SV=2	-0.39835	0.0453955	0.106184	FALSE	FALSE
Q09028	Histone-binding protein RBBP4 OS=Homo sapiens OX=9606 GN=RBBP4 PE=1 SV=3	-0.456489	0.0454033	0.106184	FALSE	FALSE
Q93052	Lipoma-preferred partner OS=Homo sapiens OX=9606 GN=LPP PE=1 SV=1	-0.28174	0.0454357	0.106184	FALSE	FALSE
Q5JRA6	Transport and Golgi organization protein 1 homolog OS=Homo sapiens OX=9606 GN=MIA3 PE=1 SV=1	-0.773653	0.04548	0.106184	FALSE	FALSE
P14314	Glucosidase 2 subunit beta OS=Homo sapiens OX=9606 GN=PRKCSH PE=1 SV=2	-0.229387	0.0455152	0.106184	FALSE	FALSE
Q9H910	Jupiter microtubule associated homolog 2 OS=Homo sapiens OX=9606 GN=JPT2 PE=1 SV=1	-0.327242	0.0456365	0.106325	FALSE	FALSE
Q96AG4	Leucine-rich repeat-containing protein 59 OS=Homo sapiens OX=9606 GN=LRRC59 PE=1 SV=1	-0.386401	0.0456968	0.106325	FALSE	TRUE
Q9HC38	Glyoxalase domain-containing protein 4 OS=Homo sapiens OX=9606 GN=GLOD4 PE=1 SV=1	-0.324024	0.045743	0.106325	FALSE	FALSE
Q13813	Spectrin alpha chain, non-erythrocytic 1 OS=Homo sapiens OX=9606 GN=SPTAN1 PE=1 SV=3	-0.41585	0.0459729	0.106671	FALSE	FALSE
Q8N1G4	Leucine-rich repeat-containing protein 47 OS=Homo sapiens OX=9606 GN=LRRC47 PE=1 SV=1	-0.484305	0.0460209	0.106671	FALSE	FALSE
P46783	40S ribosomal protein S10 OS=Homo sapiens OX=9606 GN=RPS10 PE=1 SV=1	-0.461196	0.0460601	0.106671	TRUE	FALSE
O15160	DNA-directed RNA polymerases I and III subunit RPAC1 OS=Homo sapiens OX=9606 GN=POLR1C PE=1 SV=1	-0.457409	0.0462222	0.106853	FALSE	FALSE
Q96CT7	Coiled-coil domain-containing protein 124 OS=Homo sapiens OX=9606 GN=CCDC124 PE=1 SV=1	-0.683021	0.0462774	0.106853	FALSE	FALSE
Q96T88	E3 ubiquitin-protein ligase UHRF1 OS=Homo sapiens OX=9606 GN=UHRF1 PE=1 SV=1	-0.794892	0.0463067	0.106853	FALSE	FALSE
Q92499	ATP-dependent RNA helicase DDX1 OS=Homo sapiens OX=9606 GN=DDX1 PE=1 SV=2	-0.37862	0.0464219	0.106889	FALSE	FALSE
Q16658	Fascin OS=Homo sapiens OX=9606 GN=FSCN1 PE=1 SV=3	-0.292953	0.0464346	0.106889	FALSE	FALSE
O43663	Protein regulator of cytokinesis 1 OS=Homo sapiens OX=9606 GN=PRC1 PE=1 SV=2	-0.733156	0.046685	0.107159	FALSE	FALSE
Q92841	Probable ATP-dependent RNA helicase DDX17 OS=Homo sapiens OX=9606 GN=DDX17 PE=1 SV=2	-0.350737	0.0466915	0.107159	FALSE	FALSE
P06454	Prothymosin alpha OS=Homo sapiens OX=9606 GN=PTMA PE=1 SV=2	-0.430321	0.0467305	0.107159	FALSE	FALSE
P17655	Calpain-2 catalytic subunit OS=Homo sapiens OX=9606 GN=CAPN2 PE=1 SV=6	-0.474337	0.0467922	0.107159	FALSE	FALSE
Q13200	26S proteasome non-ATPase regulatory subunit 2 OS=Homo sapiens OX=9606 GN=PSMD2 PE=1 SV=3	-0.374101	0.046833	0.107159	FALSE	FALSE
P05455	Lupus La protein OS=Homo sapiens OX=9606 GN=SSB PE=1 SV=2	-0.373605	0.0470129	0.107405	FALSE	FALSE
P51116	Fragile X mental retardation syndrome-related protein 2 OS=Homo sapiens OX=9606 GN=FXR2 PE=1 SV=2	-0.594544	0.0470837	0.107405	FALSE	FALSE
Q02790	Peptidyl-prolyl cis-trans isomerase FKBP4 OS=Homo sapiens OX=9606 GN=FKBP4 PE=1 SV=3	-0.362527	0.0471127	0.107405	FALSE	FALSE
P62633	Cellular nucleic acid-binding protein OS=Homo sapiens OX=9606 GN=CNBP PE=1 SV=1	-0.356775	0.0471659	0.107405	FALSE	FALSE
P55072	Transitional endoplasmic reticulum ATPase OS=Homo sapiens OX=9606 GN=VCP PE=1 SV=4	-0.352466	0.0473383	0.107631	FALSE	FALSE
P49914	5-formyltetrahydrofolate cyclo-ligase OS=Homo sapiens OX=9606 GN=MTHFS PE=1 SV=2	-0.72894	0.0473779	0.107631	FALSE	TRUE
P55769	NHP2-like protein 1 OS=Homo sapiens OX=9606 GN=SNU13 PE=1 SV=3	-0.3385	0.0475535	0.107901	TRUE	FALSE
O43143	Pre-mRNA-splicing factor ATP-dependent RNA helicase DHX15 OS=Homo sapiens OX=9606 GN=DHX15 PE=1 SV=2	-0.366271	0.0479783	0.108736	FALSE	FALSE
O75369	Filamin-B OS=Homo sapiens OX=9606 GN=FLNB PE=1 SV=2	-0.370991	0.0481068	0.108839	FALSE	FALSE
O00291	Huntingtin-interacting protein 1 OS=Homo sapiens OX=9606 GN=HIP1 PE=1 SV=5	-0.472258	0.0481382	0.108839	FALSE	FALSE
Q9Y6M5	Zinc transporter 1 OS=Homo sapiens OX=9606 GN=SLC30A1 PE=1 SV=3	-0.445507	0.0483235	0.109129	FALSE	FALSE
O95757	Heat shock 70 kDa protein 4L OS=Homo sapiens OX=9606 GN=HSPA4L PE=1 SV=3	-0.483035	0.0484147	0.109205	FALSE	FALSE
Q9UK41	Vacuolar protein sorting-associated protein 28 homolog OS=Homo sapiens OX=9606 GN=VPS28 PE=1 SV=1	-0.417332	0.0484787	0.10922	FALSE	FALSE
Q9UKD2	mRNA turnover protein 4 homolog OS=Homo sapiens OX=9606 GN=MRTO4 PE=1 SV=2	-0.326248	0.0486251	0.109287	FALSE	FALSE
Q86U38	Nucleolar protein 9 OS=Homo sapiens OX=9606 GN=NOP9 PE=1 SV=1	-0.740767	0.0486705	0.109287	FALSE	FALSE
P49589	Cysteine--tRNA ligase, cytoplasmic OS=Homo sapiens OX=9606 GN=CARS1 PE=1 SV=3	-0.289992	0.0486804	0.109287	FALSE	FALSE
Q8NBF2	NHL repeat-containing protein 2 OS=Homo sapiens OX=9606 GN=NHLRC2 PE=1 SV=1	-0.439283	0.0487946	0.109415	FALSE	FALSE
Q9UMY1	Nucleolar protein 7 OS=Homo sapiens OX=9606 GN=NOL7 PE=1 SV=2	-0.602053	0.0489227	0.109459	FALSE	FALSE
P48643	T-complex protein 1 subunit epsilon OS=Homo sapiens OX=9606 GN=CCT5 PE=1 SV=1	-0.343121	0.0489737	0.109459	FALSE	FALSE
P08195	4F2 cell-surface antigen heavy chain OS=Homo sapiens OX=9606 GN=SLC3A2 PE=1 SV=3	-0.236285	0.0490316	0.109459	FALSE	FALSE
P60891	Ribose-phosphate pyrophosphokinase 1 OS=Homo sapiens OX=9606 GN=PRPS1 PE=1 SV=2	-0.548739	0.049134	0.109459	FALSE	FALSE
O75935	Dynactin subunit 3 OS=Homo sapiens OX=9606 GN=DCTN3 PE=1 SV=1	-0.485106	0.0491994	0.109459	FALSE	FALSE
P19367	Hexokinase-1 OS=Homo sapiens OX=9606 GN=HK1 PE=1 SV=3	-0.505885	0.0492436	0.109459	FALSE	FALSE
Q16181	Septin-7 OS=Homo sapiens OX=9606 GN=SEPTIN7 PE=1 SV=2	-0.362407	0.0492919	0.109459	FALSE	FALSE
Q14847	LIM and SH3 domain protein 1 OS=Homo sapiens OX=9606 GN=LASP1 PE=1 SV=2	-0.350993	0.0493257	0.109459	FALSE	FALSE
Q06210	Glutamine--fructose-6-phosphate aminotransferase [isomerizing] 1 OS=Homo sapiens OX=9606 GN=GFPT1 PE=1 SV=3	-0.370839	0.0493312	0.109459	FALSE	FALSE
P82673	28S ribosomal protein S35, mitochondrial OS=Homo sapiens OX=9606 GN=MRPS35 PE=1 SV=1	-1.02862	0.049433	0.109557	FALSE	TRUE
P08133	Annexin A6 OS=Homo sapiens OX=9606 GN=ANXA6 PE=1 SV=3	-0.29849	0.0494951	0.10956	FALSE	FALSE
P41240	Tyrosine-protein kinase CSK OS=Homo sapiens OX=9606 GN=CSK PE=1 SV=1	-0.204868	0.0495493	0.10956	FALSE	FALSE
O00116	Alkyldihydroxyacetonephosphate synthase, peroxisomal OS=Homo sapiens OX=9606 GN=AGPS PE=1 SV=1	-0.376352	0.0500188	0.110162	FALSE	FALSE
Q13347	Eukaryotic translation initiation factor 3 subunit I OS=Homo sapiens OX=9606 GN=EIF3I PE=1 SV=1	-0.305227	0.0500459	0.110162	FALSE	FALSE
Q9NQ88	Fructose-2,6-bisphosphatase TIGAR OS=Homo sapiens OX=9606 GN=TIGAR PE=1 SV=1	-0.447107	0.0500507	0.110162	FALSE	FALSE
Q86V48	Leucine zipper protein 1 OS=Homo sapiens OX=9606 GN=LUZP1 PE=1 SV=2	-0.34876	0.0500526	0.110162	FALSE	FALSE
Q8NE71	ATP-binding cassette sub-family F member 1 OS=Homo sapiens OX=9606 GN=ABCF1 PE=1 SV=2	-0.304437	0.0502753	0.110365	FALSE	FALSE
P00533	Epidermal growth factor receptor OS=Homo sapiens OX=9606 GN=EGFR PE=1 SV=2	-0.325473	0.050316	0.110365	FALSE	FALSE
P56192	Methionine--tRNA ligase, cytoplasmic OS=Homo sapiens OX=9606 GN=MARS1 PE=1 SV=2	-0.396893	0.0503184	0.110365	FALSE	FALSE
P78371	T-complex protein 1 subunit beta OS=Homo sapiens OX=9606 GN=CCT2 PE=1 SV=4	-0.307106	0.0505612	0.11077	FALSE	FALSE
P09104	Gamma-enolase OS=Homo sapiens OX=9606 GN=ENO2 PE=1 SV=3	-0.469836	0.050623	0.110778	FALSE	FALSE
Q9BZJ0	Crooked neck-like protein 1 OS=Homo sapiens OX=9606 GN=CRNKL1 PE=1 SV=4	-0.34538	0.0508128	0.11095	FALSE	FALSE
Q9NRX4	14 kDa phosphohistidine phosphatase OS=Homo sapiens OX=9606 GN=PHPT1 PE=1 SV=1	-0.722626	0.050818	0.11095	FALSE	FALSE
P15531	Nucleoside diphosphate kinase A OS=Homo sapiens OX=9606 GN=NME1 PE=1 SV=1	-0.549196	0.0509289	0.111053	FALSE	FALSE
Q9UJU6	Drebrin-like protein OS=Homo sapiens OX=9606 GN=DBNL PE=1 SV=1	-0.358065	0.050982	0.111053	FALSE	FALSE
O75330	Hyaluronan mediated motility receptor OS=Homo sapiens OX=9606 GN=HMMR PE=1 SV=2	-0.863194	0.051043	0.111059	FALSE	FALSE
Q8N684	Cleavage and polyadenylation specificity factor subunit 7 OS=Homo sapiens OX=9606 GN=CPSF7 PE=1 SV=1	-0.36172	0.0511085	0.111075	FALSE	FALSE
P35580	Myosin-10 OS=Homo sapiens OX=9606 GN=MYH10 PE=1 SV=3	-0.501316	0.0513402	0.111451	FALSE	FALSE
Q96EK6	Glucosamine 6-phosphate N-acetyltransferase OS=Homo sapiens OX=9606 GN=GNPNAT1 PE=1 SV=1	-0.444753	0.0514452	0.111552	FALSE	FALSE
P55010	Eukaryotic translation initiation factor 5 OS=Homo sapiens OX=9606 GN=EIF5 PE=1 SV=2	0.209293	0.0515578	0.11167	FALSE	FALSE
Q00653	Nuclear factor NF-kappa-B p100 subunit OS=Homo sapiens OX=9606 GN=NFKB2 PE=1 SV=4	-0.275039	0.0516903	0.11183	FALSE	FALSE
P46926	Glucosamine-6-phosphate isomerase 1 OS=Homo sapiens OX=9606 GN=GNPDA1 PE=1 SV=1	-0.473697	0.0524566	0.113359	FALSE	FALSE
Q6DKI1	60S ribosomal protein L7-like 1 OS=Homo sapiens OX=9606 GN=RPL7L1 PE=1 SV=2	-0.484998	0.0526405	0.113579	TRUE	FALSE
P46782	40S ribosomal protein S5 OS=Homo sapiens OX=9606 GN=RPS5 PE=1 SV=4	-0.707382	0.0527126	0.113579	TRUE	FALSE
Q8N6T3	ADP-ribosylation factor GTPase-activating protein 1 OS=Homo sapiens OX=9606 GN=ARFGAP1 PE=1 SV=2	-0.536912	0.0527375	0.113579	FALSE	FALSE
P62316	Small nuclear ribonucleoprotein Sm D2 OS=Homo sapiens OX=9606 GN=SNRPD2 PE=1 SV=1	-0.491288	0.0528785	0.113633	FALSE	FALSE
O43617	Trafficking protein particle complex subunit 3 OS=Homo sapiens OX=9606 GN=TRAPPC3 PE=1 SV=1	-0.530144	0.0528818	0.113633	FALSE	FALSE
P38117	Electron transfer flavoprotein subunit beta OS=Homo sapiens OX=9606 GN=ETFB PE=1 SV=3	-0.378191	0.0533111	0.114427	FALSE	TRUE
P49366	Deoxyhypusine synthase OS=Homo sapiens OX=9606 GN=DHPS PE=1 SV=1	-0.623571	0.053372	0.114429	FALSE	FALSE
Q7Z6Z7	E3 ubiquitin-protein ligase HUWE1 OS=Homo sapiens OX=9606 GN=HUWE1 PE=1 SV=3	-0.354081	0.0536513	0.114697	FALSE	FALSE
Q5RKV6	Exosome complex component MTR3 OS=Homo sapiens OX=9606 GN=EXOSC6 PE=1 SV=1	-0.227649	0.0536883	0.114697	FALSE	FALSE
O75475	PC4 and SFRS1-interacting protein OS=Homo sapiens OX=9606 GN=PSIP1 PE=1 SV=1	-0.470065	0.0537165	0.114697	FALSE	FALSE
P49189	4-trimethylaminobutyraldehyde dehydrogenase OS=Homo sapiens OX=9606 GN=ALDH9A1 PE=1 SV=3	-0.408959	0.0537516	0.114697	FALSE	FALSE
Q05682	Caldesmon OS=Homo sapiens OX=9606 GN=CALD1 PE=1 SV=3	-0.383252	0.0537979	0.114697	FALSE	FALSE
P57678	Gem-associated protein 4 OS=Homo sapiens OX=9606 GN=GEMIN4 PE=1 SV=2	-0.38562	0.0538891	0.114763	FALSE	FALSE
Q16576	Histone-binding protein RBBP7 OS=Homo sapiens OX=9606 GN=RBBP7 PE=1 SV=1	-0.418138	0.0540165	0.114782	FALSE	FALSE
Q9BW19	Kinesin-like protein KIFC1 OS=Homo sapiens OX=9606 GN=KIFC1 PE=1 SV=2	-0.695907	0.0540186	0.114782	FALSE	FALSE
P51572	B-cell receptor-associated protein 31 OS=Homo sapiens OX=9606 GN=BCAP31 PE=1 SV=3	-0.360387	0.0540921	0.11481	FALSE	FALSE
P55327	Tumor protein D52 OS=Homo sapiens OX=9606 GN=TPD52 PE=1 SV=2	-0.527161	0.0541772	0.114863	FALSE	FALSE
P26447	Protein S100-A4 OS=Homo sapiens OX=9606 GN=S100A4 PE=1 SV=1	-0.325332	0.0545374	0.115416	FALSE	FALSE
Q6NUQ4	Transmembrane protein 214 OS=Homo sapiens OX=9606 GN=TMEM214 PE=1 SV=2	-0.526016	0.054559	0.115416	FALSE	FALSE
P63010	AP-2 complex subunit beta OS=Homo sapiens OX=9606 GN=AP2B1 PE=1 SV=1	-0.694704	0.0548082	0.115687	FALSE	FALSE
Q9BVG8	Kinesin-like protein KIFC3 OS=Homo sapiens OX=9606 GN=KIFC3 PE=1 SV=4	0.489512	0.0548088	0.115687	FALSE	FALSE
Q8IYB3	Serine/arginine repetitive matrix protein 1 OS=Homo sapiens OX=9606 GN=SRRM1 PE=1 SV=2	-0.71448	0.0549419	0.115779	FALSE	FALSE
O95630	STAM-binding protein OS=Homo sapiens OX=9606 GN=STAMBP PE=1 SV=1	-0.400114	0.0549842	0.115779	FALSE	FALSE
Q14789	Golgin subfamily B member 1 OS=Homo sapiens OX=9606 GN=GOLGB1 PE=1 SV=2	-0.386639	0.0551022	0.115779	FALSE	FALSE
Q7Z3U7	Protein MON2 homolog OS=Homo sapiens OX=9606 GN=MON2 PE=1 SV=3	-0.780941	0.0551283	0.115779	FALSE	FALSE
O95292	Vesicle-associated membrane protein-associated protein B/C OS=Homo sapiens OX=9606 GN=VAPB PE=1 SV=3	-0.566921	0.0551559	0.115779	FALSE	FALSE
P80723	Brain acid soluble protein 1 OS=Homo sapiens OX=9606 GN=BASP1 PE=1 SV=2	-0.323828	0.0555553	0.116035	FALSE	FALSE
Q9H832	Ubiquitin-conjugating enzyme E2 Z OS=Homo sapiens OX=9606 GN=UBE2Z PE=1 SV=2	-0.334691	0.0555827	0.116035	FALSE	FALSE
Q9UQ80	Proliferation-associated protein 2G4 OS=Homo sapiens OX=9606 GN=PA2G4 PE=1 SV=3	-0.353908	0.0555882	0.116035	FALSE	FALSE
Q9BY77	Polymerase delta-interacting protein 3 OS=Homo sapiens OX=9606 GN=POLDIP3 PE=1 SV=2	-0.402549	0.0556003	0.116035	FALSE	FALSE
Q15181	Inorganic pyrophosphatase OS=Homo sapiens OX=9606 GN=PPA1 PE=1 SV=2	-0.387051	0.0556214	0.116035	FALSE	FALSE
Q9H3N1	Thioredoxin-related transmembrane protein 1 OS=Homo sapiens OX=9606 GN=TMX1 PE=1 SV=1	-0.435033	0.055643	0.116035	FALSE	FALSE
Q00169	Phosphatidylinositol transfer protein alpha isoform OS=Homo sapiens OX=9606 GN=PITPNA PE=1 SV=2	-0.388814	0.0558915	0.116425	FALSE	FALSE
Q14974	Importin subunit beta-1 OS=Homo sapiens OX=9606 GN=KPNB1 PE=1 SV=2	-0.340608	0.0560255	0.116577	FALSE	FALSE
P33240	Cleavage stimulation factor subunit 2 OS=Homo sapiens OX=9606 GN=CSTF2 PE=1 SV=1	-0.314055	0.0561665	0.116743	FALSE	FALSE
O00299	Chloride intracellular channel protein 1 OS=Homo sapiens OX=9606 GN=CLIC1 PE=1 SV=4	-0.252145	0.0564362	0.117176	FALSE	FALSE
P84103	Serine/arginine-rich splicing factor 3 OS=Homo sapiens OX=9606 GN=SRSF3 PE=1 SV=1	-0.340768	0.0565155	0.117213	FALSE	FALSE
O95336	6-phosphogluconolactonase OS=Homo sapiens OX=9606 GN=PGLS PE=1 SV=2	-0.438582	0.0569525	0.117978	FALSE	FALSE
P27694	Replication protein A 70 kDa DNA-binding subunit OS=Homo sapiens OX=9606 GN=RPA1 PE=1 SV=2	-0.488859	0.0570285	0.117978	FALSE	FALSE
P10619	Lysosomal protective protein OS=Homo sapiens OX=9606 GN=CTSA PE=1 SV=2	-0.400791	0.0570702	0.117978	FALSE	FALSE
P51570	Galactokinase OS=Homo sapiens OX=9606 GN=GALK1 PE=1 SV=1	-0.347051	0.057321	0.118368	FALSE	FALSE
Q03169	Tumor necrosis factor alpha-induced protein 2 OS=Homo sapiens OX=9606 GN=TNFAIP2 PE=1 SV=2	-0.516409	0.0574264	0.118402	FALSE	FALSE
Q9BTV4	Transmembrane protein 43 OS=Homo sapiens OX=9606 GN=TMEM43 PE=1 SV=1	-0.541531	0.0574675	0.118402	FALSE	FALSE
Q15008	26S proteasome non-ATPase regulatory subunit 6 OS=Homo sapiens OX=9606 GN=PSMD6 PE=1 SV=1	-0.460808	0.057524	0.118402	FALSE	FALSE
O43747	AP-1 complex subunit gamma-1 OS=Homo sapiens OX=9606 GN=AP1G1 PE=1 SV=5	-0.341904	0.0576345	0.11843	FALSE	FALSE
P15121	Aldo-keto reductase family 1 member B1 OS=Homo sapiens OX=9606 GN=AKR1B1 PE=1 SV=3	-0.193699	0.0576963	0.11843	FALSE	FALSE
Q15149	Plectin OS=Homo sapiens OX=9606 GN=PLEC PE=1 SV=3	-0.359032	0.0577653	0.11843	FALSE	FALSE
O60664	Perilipin-3 OS=Homo sapiens OX=9606 GN=PLIN3 PE=1 SV=3	-0.42631	0.0578006	0.11843	FALSE	FALSE
Q96R06	Sperm-associated antigen 5 OS=Homo sapiens OX=9606 GN=SPAG5 PE=1 SV=2	0.986575	0.0578481	0.11843	FALSE	FALSE
P53396	ATP-citrate synthase OS=Homo sapiens OX=9606 GN=ACLY PE=1 SV=3	-0.345282	0.0590138	0.120687	FALSE	FALSE
P84090	Enhancer of rudimentary homolog OS=Homo sapiens OX=9606 GN=ERH PE=1 SV=1	-0.425718	0.0591842	0.120906	FALSE	FALSE
O43660	Pleiotropic regulator 1 OS=Homo sapiens OX=9606 GN=PLRG1 PE=1 SV=1	-0.808142	0.0594731	0.121366	FALSE	FALSE
O00425	Insulin-like growth factor 2 mRNA-binding protein 3 OS=Homo sapiens OX=9606 GN=IGF2BP3 PE=1 SV=2	-0.551374	0.0597394	0.121779	FALSE	FALSE
Q12769	Nuclear pore complex protein Nup160 OS=Homo sapiens OX=9606 GN=NUP160 PE=1 SV=3	-0.671892	0.0599926	0.122164	FALSE	FALSE
O60610	Protein diaphanous homolog 1 OS=Homo sapiens OX=9606 GN=DIAPH1 PE=1 SV=2	-0.239463	0.0603529	0.122767	FALSE	FALSE
O95239	Chromosome-associated kinesin KIF4A OS=Homo sapiens OX=9606 GN=KIF4A PE=1 SV=3	-0.379759	0.0604823	0.122899	FALSE	FALSE
Q9Y2B0	Protein canopy homolog 2 OS=Homo sapiens OX=9606 GN=CNPY2 PE=1 SV=1	0.692647	0.0606111	0.12303	FALSE	FALSE
Q8NC56	LEM domain-containing protein 2 OS=Homo sapiens OX=9606 GN=LEMD2 PE=1 SV=1	-0.562102	0.0607173	0.123114	FALSE	FALSE
P43246	DNA mismatch repair protein Msh2 OS=Homo sapiens OX=9606 GN=MSH2 PE=1 SV=1	-0.268514	0.0610542	0.123666	FALSE	FALSE
P60174	Triosephosphate isomerase OS=Homo sapiens OX=9606 GN=TPI1 PE=1 SV=4	-0.363051	0.0611484	0.123725	FALSE	FALSE
Q7L2H7	Eukaryotic translation initiation factor 3 subunit M OS=Homo sapiens OX=9606 GN=EIF3M PE=1 SV=1	-0.447022	0.0612921	0.123774	FALSE	FALSE
P07099	Epoxide hydrolase 1 OS=Homo sapiens OX=9606 GN=EPHX1 PE=1 SV=1	-0.227458	0.0613026	0.123774	FALSE	FALSE
Q14126	Desmoglein-2 OS=Homo sapiens OX=9606 GN=DSG2 PE=1 SV=2	-0.276939	0.0616394	0.124322	FALSE	FALSE
P04818	Thymidylate synthase OS=Homo sapiens OX=9606 GN=TYMS PE=1 SV=3	-0.333301	0.061758	0.124363	FALSE	TRUE
Q9HDC9	Adipocyte plasma membrane-associated protein OS=Homo sapiens OX=9606 GN=APMAP PE=1 SV=2	-0.324669	0.0617899	0.124363	FALSE	FALSE
P00390	Glutathione reductase, mitochondrial OS=Homo sapiens OX=9606 GN=GSR PE=1 SV=2	-0.355367	0.0619794	0.124513	FALSE	TRUE
Q69YN2	CWF19-like protein 1 OS=Homo sapiens OX=9606 GN=CWF19L1 PE=1 SV=2	-0.446734	0.0619952	0.124513	FALSE	FALSE
Q5JTJ3	Cytochrome c oxidase assembly factor 6 homolog OS=Homo sapiens OX=9606 GN=COA6 PE=1 SV=1	-0.324412	0.0627308	0.125858	FALSE	FALSE
O15344	E3 ubiquitin-protein ligase Midline-1 OS=Homo sapiens OX=9606 GN=MID1 PE=1 SV=1	-0.234333	0.0628421	0.125949	FALSE	FALSE
Q15366	Poly(rC)-binding protein 2 OS=Homo sapiens OX=9606 GN=PCBP2 PE=1 SV=1	-0.658427	0.063061	0.126168	FALSE	FALSE
P56537	Eukaryotic translation initiation factor 6 OS=Homo sapiens OX=9606 GN=EIF6 PE=1 SV=1	-0.376616	0.0630838	0.126168	FALSE	FALSE
Q99439	Calponin-2 OS=Homo sapiens OX=9606 GN=CNN2 PE=1 SV=4	-0.4141	0.0631814	0.12623	FALSE	FALSE
Q01813	ATP-dependent 6-phosphofructokinase, platelet type OS=Homo sapiens OX=9606 GN=PFKP PE=1 SV=2	-0.324266	0.0632485	0.126232	FALSE	FALSE
Q9Y4W2	Ribosomal biogenesis protein LAS1L OS=Homo sapiens OX=9606 GN=LAS1L PE=1 SV=2	0.657918	0.0634719	0.126545	FALSE	FALSE
O95297	Myelin protein zero-like protein 1 OS=Homo sapiens OX=9606 GN=MPZL1 PE=1 SV=1	-0.521028	0.06371	0.126888	FALSE	FALSE
Q13618	Cullin-3 OS=Homo sapiens OX=9606 GN=CUL3 PE=1 SV=2	-0.495689	0.0641113	0.127447	FALSE	FALSE
Q9Y3P9	Rab GTPase-activating protein 1 OS=Homo sapiens OX=9606 GN=RABGAP1 PE=1 SV=3	-1.27526	0.0642003	0.127447	FALSE	FALSE
Q9NVH1	DnaJ homolog subfamily C member 11 OS=Homo sapiens OX=9606 GN=DNAJC11 PE=1 SV=2	-0.988287	0.0643207	0.127447	FALSE	FALSE
Q96P70	Importin-9 OS=Homo sapiens OX=9606 GN=IPO9 PE=1 SV=3	-0.72333	0.0643221	0.127447	FALSE	FALSE
Q99567	Nuclear pore complex protein Nup88 OS=Homo sapiens OX=9606 GN=NUP88 PE=1 SV=2	-0.266759	0.0644532	0.127447	FALSE	FALSE
Q6PJT7	Zinc finger CCCH domain-containing protein 14 OS=Homo sapiens OX=9606 GN=ZC3H14 PE=1 SV=1	-0.373532	0.0644534	0.127447	FALSE	FALSE
Q15717	ELAV-like protein 1 OS=Homo sapiens OX=9606 GN=ELAVL1 PE=1 SV=2	-0.334452	0.0644809	0.127447	FALSE	FALSE
Q9BRA2	Thioredoxin domain-containing protein 17 OS=Homo sapiens OX=9606 GN=TXNDC17 PE=1 SV=1	-0.94872	0.0645261	0.127447	FALSE	FALSE
Q99627	COP9 signalosome complex subunit 8 OS=Homo sapiens OX=9606 GN=COPS8 PE=1 SV=1	-0.516543	0.0652238	0.128613	FALSE	FALSE
P42766	60S ribosomal protein L35 OS=Homo sapiens OX=9606 GN=RPL35 PE=1 SV=2	-0.387444	0.0652514	0.128613	TRUE	FALSE
Q96IZ0	PRKC apoptosis WT1 regulator protein OS=Homo sapiens OX=9606 GN=PAWR PE=1 SV=1	-0.417676	0.0654087	0.128721	FALSE	FALSE
Q01650	Large neutral amino acids transporter small subunit 1 OS=Homo sapiens OX=9606 GN=SLC7A5 PE=1 SV=2	-0.3255	0.06551	0.128721	FALSE	FALSE
O00154	Cytosolic acyl coenzyme A thioester hydrolase OS=Homo sapiens OX=9606 GN=ACOT7 PE=1 SV=3	-0.711497	0.0655477	0.128721	FALSE	FALSE
Q9BV38	WD repeat-containing protein 18 OS=Homo sapiens OX=9606 GN=WDR18 PE=1 SV=2	-0.29751	0.0655759	0.128721	FALSE	FALSE
Q9H4G0	Band 4.1-like protein 1 OS=Homo sapiens OX=9606 GN=EPB41L1 PE=1 SV=2	-0.514651	0.065708	0.128847	FALSE	FALSE
P35659	Protein DEK OS=Homo sapiens OX=9606 GN=DEK PE=1 SV=1	-0.211018	0.0659002	0.129084	FALSE	FALSE
Q9NZI8	Insulin-like growth factor 2 mRNA-binding protein 1 OS=Homo sapiens OX=9606 GN=IGF2BP1 PE=1 SV=2	-0.385805	0.0659641	0.129084	FALSE	FALSE
Q9ULT8	E3 ubiquitin-protein ligase HECTD1 OS=Homo sapiens OX=9606 GN=HECTD1 PE=1 SV=3	-0.5694	0.0660856	0.129189	FALSE	FALSE
Q6NUK1	Calcium-binding mitochondrial carrier protein SCaMC-1 OS=Homo sapiens OX=9606 GN=SLC25A24 PE=1 SV=2	-0.346175	0.0661737	0.129229	FALSE	FALSE
Q99536	Synaptic vesicle membrane protein VAT-1 homolog OS=Homo sapiens OX=9606 GN=VAT1 PE=1 SV=2	-0.357327	0.0665396	0.12981	FALSE	FALSE
Q9H6F5	Coiled-coil domain-containing protein 86 OS=Homo sapiens OX=9606 GN=CCDC86 PE=1 SV=1	-0.705217	0.0672438	0.13105	FALSE	FALSE
P15428	15-hydroxyprostaglandin dehydrogenase [NAD(+)] OS=Homo sapiens OX=9606 GN=HPGD PE=1 SV=1	-0.337578	0.0673332	0.13109	FALSE	FALSE
P35241	Radixin OS=Homo sapiens OX=9606 GN=RDX PE=1 SV=1	-0.260431	0.0682763	0.13279	FALSE	FALSE
Q93009	Ubiquitin carboxyl-terminal hydrolase 7 OS=Homo sapiens OX=9606 GN=USP7 PE=1 SV=2	-0.282781	0.0686565	0.133394	FALSE	FALSE
P11413	Glucose-6-phosphate 1-dehydrogenase OS=Homo sapiens OX=9606 GN=G6PD PE=1 SV=4	-0.252648	0.0690322	0.133987	FALSE	FALSE
Q9P2R3	Rabankyrin-5 OS=Homo sapiens OX=9606 GN=ANKFY1 PE=1 SV=2	-0.665801	0.0694479	0.1346	FALSE	FALSE
P11021	Endoplasmic reticulum chaperone BiP OS=Homo sapiens OX=9606 GN=HSPA5 PE=1 SV=2	-0.159979	0.0694891	0.1346	FALSE	FALSE
Q9UNM6	26S proteasome non-ATPase regulatory subunit 13 OS=Homo sapiens OX=9606 GN=PSMD13 PE=1 SV=2	-0.283811	0.0697016	0.13486	FALSE	FALSE
Q9BVG4	Protein PBDC1 OS=Homo sapiens OX=9606 GN=PBDC1 PE=1 SV=1	-0.331836	0.0697651	0.13486	FALSE	FALSE
P48739	Phosphatidylinositol transfer protein beta isoform OS=Homo sapiens OX=9606 GN=PITPNB PE=1 SV=2	-0.413743	0.0699351	0.134925	FALSE	FALSE
Q9NP72	Ras-related protein Rab-18 OS=Homo sapiens OX=9606 GN=RAB18 PE=1 SV=1	-0.417739	0.0699814	0.134925	FALSE	FALSE
Q9Y285	Phenylalanine--tRNA ligase alpha subunit OS=Homo sapiens OX=9606 GN=FARSA PE=1 SV=3	-0.319081	0.0700338	0.134925	FALSE	FALSE
P61254	60S ribosomal protein L26 OS=Homo sapiens OX=9606 GN=RPL26 PE=1 SV=1	-0.65697	0.0700815	0.134925	TRUE	FALSE
O43242	26S proteasome non-ATPase regulatory subunit 3 OS=Homo sapiens OX=9606 GN=PSMD3 PE=1 SV=2	-0.33947	0.0702304	0.134944	FALSE	FALSE
Q16719	Kynureninase OS=Homo sapiens OX=9606 GN=KYNU PE=1 SV=1	-0.311182	0.0702333	0.134944	FALSE	FALSE
P26038	Moesin OS=Homo sapiens OX=9606 GN=MSN PE=1 SV=3	-0.331553	0.0703745	0.135079	FALSE	FALSE
P61088	Ubiquitin-conjugating enzyme E2 N OS=Homo sapiens OX=9606 GN=UBE2N PE=1 SV=1	-0.378184	0.0704873	0.13516	FALSE	FALSE
P49792	E3 SUMO-protein ligase RanBP2 OS=Homo sapiens OX=9606 GN=RANBP2 PE=1 SV=2	-0.311834	0.0706472	0.13533	FALSE	FALSE
P16435	NADPH--cytochrome P450 reductase OS=Homo sapiens OX=9606 GN=POR PE=1 SV=2	-0.265524	0.0707972	0.135424	FALSE	FALSE
Q07065	Cytoskeleton-associated protein 4 OS=Homo sapiens OX=9606 GN=CKAP4 PE=1 SV=2	-0.322489	0.0708382	0.135424	FALSE	FALSE
P62333	26S proteasome regulatory subunit 10B OS=Homo sapiens OX=9606 GN=PSMC6 PE=1 SV=1	-0.309057	0.0711239	0.135611	FALSE	FALSE
Q13263	Transcription intermediary factor 1-beta OS=Homo sapiens OX=9606 GN=TRIM28 PE=1 SV=5	-0.363392	0.0711427	0.135611	FALSE	FALSE
P04439	HLA class I histocompatibility antigen, A alpha chain OS=Homo sapiens OX=9606 GN=HLA-A PE=1 SV=2	-0.251207	0.0711493	0.135611	FALSE	FALSE
P21980	Protein-glutamine gamma-glutamyltransferase 2 OS=Homo sapiens OX=9606 GN=TGM2 PE=1 SV=2	-0.210108	0.071309	0.135688	FALSE	FALSE
P16401	Histone H1.5 OS=Homo sapiens OX=9606 GN=H1-5 PE=1 SV=3	-0.321963	0.0713473	0.135688	FALSE	FALSE
P40925	Malate dehydrogenase, cytoplasmic OS=Homo sapiens OX=9606 GN=MDH1 PE=1 SV=4	-0.320427	0.0714033	0.135688	FALSE	FALSE
Q9ULD2	Microtubule-associated tumor suppressor 1 OS=Homo sapiens OX=9606 GN=MTUS1 PE=1 SV=2	-0.565349	0.0717016	0.136119	FALSE	FALSE
P35251	Replication factor C subunit 1 OS=Homo sapiens OX=9606 GN=RFC1 PE=1 SV=4	-0.587427	0.0718318	0.13623	FALSE	FALSE
O43395	U4/U6 small nuclear ribonucleoprotein Prp3 OS=Homo sapiens OX=9606 GN=PRPF3 PE=1 SV=2	-0.541537	0.0722525	0.136829	FALSE	FALSE
O00469	Procollagen-lysine,2-oxoglutarate 5-dioxygenase 2 OS=Homo sapiens OX=9606 GN=PLOD2 PE=1 SV=2	-0.314467	0.0722908	0.136829	FALSE	FALSE
Q8NFH4	Nucleoporin Nup37 OS=Homo sapiens OX=9606 GN=NUP37 PE=1 SV=1	-0.534839	0.0724484	0.136991	FALSE	FALSE
P07108	Acyl-CoA-binding protein OS=Homo sapiens OX=9606 GN=DBI PE=1 SV=2	-0.63251	0.072662	0.137144	FALSE	FALSE
Q8IWZ3	Ankyrin repeat and KH domain-containing protein 1 OS=Homo sapiens OX=9606 GN=ANKHD1 PE=1 SV=1	-0.640679	0.0726732	0.137144	FALSE	FALSE
O75477	Erlin-1 OS=Homo sapiens OX=9606 GN=ERLIN1 PE=1 SV=2	-0.432334	0.0728195	0.137274	FALSE	FALSE
Q9NUQ6	SPATS2-like protein OS=Homo sapiens OX=9606 GN=SPATS2L PE=1 SV=2	-0.408947	0.0728981	0.137274	FALSE	FALSE
Q96KR1	Zinc finger RNA-binding protein OS=Homo sapiens OX=9606 GN=ZFR PE=1 SV=2	-0.39925	0.0729585	0.137274	FALSE	FALSE
Q15691	Microtubule-associated protein RP/EB family member 1 OS=Homo sapiens OX=9606 GN=MAPRE1 PE=1 SV=3	-0.328218	0.0732711	0.137726	FALSE	FALSE
Q15427	Splicing factor 3B subunit 4 OS=Homo sapiens OX=9606 GN=SF3B4 PE=1 SV=1	-0.322343	0.0735696	0.138151	FALSE	FALSE
Q15070	Mitochondrial inner membrane protein OXA1L OS=Homo sapiens OX=9606 GN=OXA1L PE=1 SV=3	-0.629675	0.0738084	0.138449	FALSE	TRUE
Q14444	Caprin-1 OS=Homo sapiens OX=9606 GN=CAPRIN1 PE=1 SV=2	-0.325341	0.0738733	0.138449	FALSE	FALSE
P09936	Ubiquitin carboxyl-terminal hydrolase isozyme L1 OS=Homo sapiens OX=9606 GN=UCHL1 PE=1 SV=2	-0.313974	0.0739989	0.138548	FALSE	FALSE
P61978	Heterogeneous nuclear ribonucleoprotein K OS=Homo sapiens OX=9606 GN=HNRNPK PE=1 SV=1	-0.304828	0.0743659	0.139048	FALSE	FALSE
O60271	C-Jun-amino-terminal kinase-interacting protein 4 OS=Homo sapiens OX=9606 GN=SPAG9 PE=1 SV=4	-0.284323	0.0744119	0.139048	FALSE	FALSE
P30622	CAP-Gly domain-containing linker protein 1 OS=Homo sapiens OX=9606 GN=CLIP1 PE=1 SV=2	-0.201084	0.0747407	0.139526	FALSE	FALSE
Q7L0Y3	tRNA methyltransferase 10 homolog C OS=Homo sapiens OX=9606 GN=TRMT10C PE=1 SV=2	-0.845486	0.0748402	0.139575	FALSE	TRUE
P02545	Prelamin-A/C OS=Homo sapiens OX=9606 GN=LMNA PE=1 SV=1	-0.334009	0.0750495	0.139828	FALSE	FALSE
P48444	Coatomer subunit delta OS=Homo sapiens OX=9606 GN=ARCN1 PE=1 SV=1	-0.318285	0.0754534	0.139867	FALSE	FALSE
P15170	Eukaryotic peptide chain release factor GTP-binding subunit ERF3A OS=Homo sapiens OX=9606 GN=GSPT1 PE=1 SV=1	-0.409134	0.0754821	0.139867	TRUE	FALSE
Q96PD2	Discoidin, CUB and LCCL domain-containing protein 2 OS=Homo sapiens OX=9606 GN=DCBLD2 PE=1 SV=1	-0.327155	0.0755234	0.139867	FALSE	FALSE
Q9Y3I0	RNA-splicing ligase RtcB homolog OS=Homo sapiens OX=9606 GN=RTCB PE=1 SV=1	-0.312046	0.0755275	0.139867	FALSE	FALSE
Q07866	Kinesin light chain 1 OS=Homo sapiens OX=9606 GN=KLC1 PE=1 SV=2	-0.560804	0.0755441	0.139867	FALSE	FALSE
Q9HD20	Endoplasmic reticulum transmembrane helix translocase OS=Homo sapiens OX=9606 GN=ATP13A1 PE=1 SV=2	0.365448	0.0755631	0.139867	FALSE	FALSE
Q96A33	Coiled-coil domain-containing protein 47 OS=Homo sapiens OX=9606 GN=CCDC47 PE=1 SV=1	-0.313729	0.0755839	0.139867	FALSE	FALSE
P12236	ADP/ATP translocase 1 OS=Homo sapiens OX=9606 GN=SLC25A4 PE=1 SV=4	-0.619189	0.075799	0.140072	FALSE	FALSE
O15305	Phosphomannomutase 2 OS=Homo sapiens OX=9606 GN=PMM2 PE=1 SV=1	-0.304574	0.0759253	0.140072	FALSE	FALSE
Q9BW27	Nuclear pore complex protein Nup85 OS=Homo sapiens OX=9606 GN=NUP85 PE=1 SV=1	-0.304168	0.0759579	0.140072	FALSE	FALSE
A2RRP1	Neuroblastoma-amplified sequence OS=Homo sapiens OX=9606 GN=NBAS PE=1 SV=2	-0.877684	0.0760478	0.140072	FALSE	FALSE
Q13610	Periodic tryptophan protein 1 homolog OS=Homo sapiens OX=9606 GN=PWP1 PE=1 SV=1	-0.334539	0.076062	0.140072	FALSE	FALSE
O75608	Acyl-protein thioesterase 1 OS=Homo sapiens OX=9606 GN=LYPLA1 PE=1 SV=1	-0.638783	0.0762464	0.140106	FALSE	FALSE
P48163	NADP-dependent malic enzyme OS=Homo sapiens OX=9606 GN=ME1 PE=1 SV=1	-0.322371	0.0762749	0.140106	FALSE	FALSE
P26006	Integrin alpha-3 OS=Homo sapiens OX=9606 GN=ITGA3 PE=1 SV=5	-0.23913	0.0763013	0.140106	FALSE	FALSE
O43290	U4/U6.U5 tri-snRNP-associated protein 1 OS=Homo sapiens OX=9606 GN=SART1 PE=1 SV=1	-0.269554	0.0764627	0.140267	FALSE	FALSE
Q96AE4	Far upstream element-binding protein 1 OS=Homo sapiens OX=9606 GN=FUBP1 PE=1 SV=3	-0.303084	0.0767102	0.140503	FALSE	FALSE
Q92615	La-related protein 4B OS=Homo sapiens OX=9606 GN=LARP4B PE=1 SV=3	-0.360813	0.0767597	0.140503	FALSE	FALSE
Q9ULV4	Coronin-1C OS=Homo sapiens OX=9606 GN=CORO1C PE=1 SV=1	-0.337763	0.0768121	0.140503	FALSE	FALSE
Q15125	3-beta-hydroxysteroid-Delta(8),Delta(7)-isomerase OS=Homo sapiens OX=9606 GN=EBP PE=1 SV=3	-0.392038	0.0774303	0.141479	FALSE	FALSE
Q8NC51	Plasminogen activator inhibitor 1 RNA-binding protein OS=Homo sapiens OX=9606 GN=SERBP1 PE=1 SV=2	-0.350935	0.0775136	0.141479	FALSE	FALSE
O60218	Aldo-keto reductase family 1 member B10 OS=Homo sapiens OX=9606 GN=AKR1B10 PE=1 SV=2	-0.320492	0.0775925	0.141479	FALSE	FALSE
P31150	Rab GDP dissociation inhibitor alpha OS=Homo sapiens OX=9606 GN=GDI1 PE=1 SV=2	-0.350088	0.0776425	0.141479	FALSE	FALSE
P45974	Ubiquitin carboxyl-terminal hydrolase 5 OS=Homo sapiens OX=9606 GN=USP5 PE=1 SV=2	-0.308457	0.0780423	0.141999	FALSE	FALSE
Q00613	Heat shock factor protein 1 OS=Homo sapiens OX=9606 GN=HSF1 PE=1 SV=1	-0.776228	0.0781315	0.141999	FALSE	FALSE
Q9Y5S2	Serine/threonine-protein kinase MRCK beta OS=Homo sapiens OX=9606 GN=CDC42BPB PE=1 SV=2	-0.393941	0.0781519	0.141999	FALSE	FALSE
P43487	Ran-specific GTPase-activating protein OS=Homo sapiens OX=9606 GN=RANBP1 PE=1 SV=1	-0.3348	0.0785696	0.142623	FALSE	FALSE
O00625	Pirin OS=Homo sapiens OX=9606 GN=PIR PE=1 SV=1	-0.713042	0.0786752	0.142678	FALSE	FALSE
Q09666	Neuroblast differentiation-associated protein AHNAK OS=Homo sapiens OX=9606 GN=AHNAK PE=1 SV=2	-0.309158	0.0791776	0.143357	FALSE	FALSE
P49721	Proteasome subunit beta type-2 OS=Homo sapiens OX=9606 GN=PSMB2 PE=1 SV=1	-0.510467	0.0792677	0.143357	FALSE	FALSE
Q15370	Elongin-B OS=Homo sapiens OX=9606 GN=ELOB PE=1 SV=1	-0.753909	0.0792751	0.143357	FALSE	FALSE
Q9UHX1	Poly(U)-binding-splicing factor PUF60 OS=Homo sapiens OX=9606 GN=PUF60 PE=1 SV=1	-0.351863	0.0797698	0.144115	FALSE	FALSE
P25787	Proteasome subunit alpha type-2 OS=Homo sapiens OX=9606 GN=PSMA2 PE=1 SV=2	-0.345763	0.0800566	0.144496	FALSE	FALSE
P09429	High mobility group protein B1 OS=Homo sapiens OX=9606 GN=HMGB1 PE=1 SV=3	-0.49388	0.0801655	0.144556	FALSE	FALSE
Q9H3K6	BolA-like protein 2 OS=Homo sapiens OX=9606 GN=BOLA2 PE=1 SV=1	-0.314325	0.0806364	0.145268	FALSE	FALSE
Q9BV86	N-terminal Xaa-Pro-Lys N-methyltransferase 1 OS=Homo sapiens OX=9606 GN=NTMT1 PE=1 SV=3	-0.487309	0.0813411	0.146399	FALSE	FALSE
P18669	Phosphoglycerate mutase 1 OS=Homo sapiens OX=9606 GN=PGAM1 PE=1 SV=2	-0.374945	0.081429	0.146419	FALSE	FALSE
O95394	Phosphoacetylglucosamine mutase OS=Homo sapiens OX=9606 GN=PGM3 PE=1 SV=1	-0.470662	0.0817411	0.146841	FALSE	FALSE
O00743	Serine/threonine-protein phosphatase 6 catalytic subunit OS=Homo sapiens OX=9606 GN=PPP6C PE=1 SV=1	-0.43567	0.0821237	0.14739	FALSE	FALSE
Q14204	Cytoplasmic dynein 1 heavy chain 1 OS=Homo sapiens OX=9606 GN=DYNC1H1 PE=1 SV=5	-0.302973	0.0825648	0.148042	FALSE	FALSE
Q8IWX8	Calcium homeostasis endoplasmic reticulum protein OS=Homo sapiens OX=9606 GN=CHERP PE=1 SV=3	-0.343811	0.0829228	0.148544	FALSE	FALSE
O60749	Sorting nexin-2 OS=Homo sapiens OX=9606 GN=SNX2 PE=1 SV=2	-0.318195	0.0833032	0.149085	FALSE	FALSE
P21291	Cysteine and glycine-rich protein 1 OS=Homo sapiens OX=9606 GN=CSRP1 PE=1 SV=3	-0.303652	0.0836746	0.14961	FALSE	FALSE
P62258	14-3-3 protein epsilon OS=Homo sapiens OX=9606 GN=YWHAE PE=1 SV=1	-0.324227	0.0841487	0.150188	FALSE	FALSE
Q9Y399	28S ribosomal protein S2, mitochondrial OS=Homo sapiens OX=9606 GN=MRPS2 PE=1 SV=1	-0.656811	0.0841557	0.150188	FALSE	TRUE
P09496	Clathrin light chain A OS=Homo sapiens OX=9606 GN=CLTA PE=1 SV=1	-0.305139	0.0847454	0.151002	FALSE	FALSE
Q96N66	Lysophospholipid acyltransferase 7 OS=Homo sapiens OX=9606 GN=MBOAT7 PE=1 SV=2	-0.652127	0.0848101	0.151002	FALSE	FALSE
Q9UHB9	Signal recognition particle subunit SRP68 OS=Homo sapiens OX=9606 GN=SRP68 PE=1 SV=2	-0.299527	0.0848806	0.151002	FALSE	FALSE
Q14764	Major vault protein OS=Homo sapiens OX=9606 GN=MVP PE=1 SV=4	-0.317499	0.0849901	0.151002	FALSE	FALSE
Q14566	DNA replication licensing factor MCM6 OS=Homo sapiens OX=9606 GN=MCM6 PE=1 SV=1	-0.304609	0.085008	0.151002	FALSE	FALSE
Q9BVJ6	U3 small nucleolar RNA-associated protein 14 homolog A OS=Homo sapiens OX=9606 GN=UTP14A PE=1 SV=1	-0.35906	0.0852143	0.151095	FALSE	FALSE
P46940	Ras GTPase-activating-like protein IQGAP1 OS=Homo sapiens OX=9606 GN=IQGAP1 PE=1 SV=1	-0.349905	0.0852417	0.151095	FALSE	FALSE
P54619	5'-AMP-activated protein kinase subunit gamma-1 OS=Homo sapiens OX=9606 GN=PRKAG1 PE=1 SV=1	-1.17242	0.0852979	0.151095	FALSE	FALSE
P47755	F-actin-capping protein subunit alpha-2 OS=Homo sapiens OX=9606 GN=CAPZA2 PE=1 SV=3	-0.970376	0.0863698	0.152851	FALSE	FALSE
Q63HN8	E3 ubiquitin-protein ligase RNF213 OS=Homo sapiens OX=9606 GN=RNF213 PE=1 SV=3	-0.3363	0.0866644	0.153103	FALSE	FALSE
Q15637	Splicing factor 1 OS=Homo sapiens OX=9606 GN=SF1 PE=1 SV=4	-0.375231	0.0866727	0.153103	FALSE	FALSE
P46060	Ran GTPase-activating protein 1 OS=Homo sapiens OX=9606 GN=RANGAP1 PE=1 SV=1	-0.328394	0.0871953	0.153884	FALSE	FALSE
P33993	DNA replication licensing factor MCM7 OS=Homo sapiens OX=9606 GN=MCM7 PE=1 SV=4	-0.24151	0.0879331	0.155042	FALSE	FALSE
Q9BZZ5	Apoptosis inhibitor 5 OS=Homo sapiens OX=9606 GN=API5 PE=1 SV=3	-0.404951	0.088275	0.155501	FALSE	FALSE
Q12789	General transcription factor 3C polypeptide 1 OS=Homo sapiens OX=9606 GN=GTF3C1 PE=1 SV=4	-0.365384	0.0883617	0.15551	FALSE	FALSE
P31946	14-3-3 protein beta/alpha OS=Homo sapiens OX=9606 GN=YWHAB PE=1 SV=3	-0.295532	0.0886133	0.155809	FALSE	FALSE
P26640	Valine--tRNA ligase OS=Homo sapiens OX=9606 GN=VARS1 PE=1 SV=4	-0.323202	0.0887448	0.155896	FALSE	FALSE
Q14980	Nuclear mitotic apparatus protein 1 OS=Homo sapiens OX=9606 GN=NUMA1 PE=1 SV=2	-0.337166	0.0889699	0.156148	FALSE	FALSE
Q13442	28 kDa heat- and acid-stable phosphoprotein OS=Homo sapiens OX=9606 GN=PDAP1 PE=1 SV=1	-0.278659	0.089249	0.156397	FALSE	FALSE
Q8TAQ2	SWI/SNF complex subunit SMARCC2 OS=Homo sapiens OX=9606 GN=SMARCC2 PE=1 SV=1	-0.410834	0.089276	0.156397	FALSE	FALSE
O95573	Long-chain-fatty-acid--CoA ligase 3 OS=Homo sapiens OX=9606 GN=ACSL3 PE=1 SV=3	-0.299519	0.0894315	0.156466	FALSE	FALSE
Q8WYA6	Beta-catenin-like protein 1 OS=Homo sapiens OX=9606 GN=CTNNBL1 PE=1 SV=1	-0.579969	0.0894793	0.156466	FALSE	FALSE
P35269	General transcription factor IIF subunit 1 OS=Homo sapiens OX=9606 GN=GTF2F1 PE=1 SV=2	-0.450544	0.09026	0.157686	FALSE	FALSE
Q9UBU8	Mortality factor 4-like protein 1 OS=Homo sapiens OX=9606 GN=MORF4L1 PE=1 SV=2	-0.661464	0.0903894	0.157768	FALSE	FALSE
Q13637	Ras-related protein Rab-32 OS=Homo sapiens OX=9606 GN=RAB32 PE=1 SV=3	-0.725886	0.0906066	0.158002	FALSE	FALSE
P29218	Inositol monophosphatase 1 OS=Homo sapiens OX=9606 GN=IMPA1 PE=1 SV=1	-0.576319	0.0912463	0.158972	FALSE	FALSE
P35637	RNA-binding protein FUS OS=Homo sapiens OX=9606 GN=FUS PE=1 SV=1	-0.592697	0.0914869	0.159118	FALSE	FALSE
P11908	Ribose-phosphate pyrophosphokinase 2 OS=Homo sapiens OX=9606 GN=PRPS2 PE=1 SV=2	-0.573749	0.0914973	0.159118	FALSE	FALSE
Q68CZ2	Tensin-3 OS=Homo sapiens OX=9606 GN=TNS3 PE=1 SV=2	-0.262395	0.091732	0.159381	FALSE	FALSE
P49748	Very long-chain specific acyl-CoA dehydrogenase, mitochondrial OS=Homo sapiens OX=9606 GN=ACADVL PE=1 SV=1	-0.325531	0.0920085	0.159716	FALSE	TRUE
P20290	Transcription factor BTF3 OS=Homo sapiens OX=9606 GN=BTF3 PE=1 SV=1	-0.226569	0.0922753	0.159952	FALSE	FALSE
Q9NUM4	Transmembrane protein 106B OS=Homo sapiens OX=9606 GN=TMEM106B PE=1 SV=2	-1.11381	0.0923424	0.159952	FALSE	FALSE
Q9BQ52	Zinc phosphodiesterase ELAC protein 2 OS=Homo sapiens OX=9606 GN=ELAC2 PE=1 SV=2	-0.332388	0.0923962	0.159952	FALSE	TRUE
O43852	Calumenin OS=Homo sapiens OX=9606 GN=CALU PE=1 SV=2	-0.25521	0.0925814	0.160056	FALSE	FALSE
O75822	Eukaryotic translation initiation factor 3 subunit J OS=Homo sapiens OX=9606 GN=EIF3J PE=1 SV=2	-0.299471	0.0927495	0.160056	FALSE	FALSE
P31942	Heterogeneous nuclear ribonucleoprotein H3 OS=Homo sapiens OX=9606 GN=HNRNPH3 PE=1 SV=2	-0.223772	0.0929974	0.160056	FALSE	FALSE
Q9UK76	Jupiter microtubule associated homolog 1 OS=Homo sapiens OX=9606 GN=JPT1 PE=1 SV=3	-0.329766	0.093031	0.160056	FALSE	FALSE
O95232	Luc7-like protein 3 OS=Homo sapiens OX=9606 GN=LUC7L3 PE=1 SV=2	-0.58147	0.0930483	0.160056	FALSE	FALSE
Q92688	Acidic leucine-rich nuclear phosphoprotein 32 family member B OS=Homo sapiens OX=9606 GN=ANP32B PE=1 SV=1	-0.452263	0.0930545	0.160056	FALSE	FALSE
Q9NWZ5	Uridine-cytidine kinase-like 1 OS=Homo sapiens OX=9606 GN=UCKL1 PE=1 SV=2	-0.472177	0.0930819	0.160056	FALSE	FALSE
P62873	Guanine nucleotide-binding protein G(I)/G(S)/G(T) subunit beta-1 OS=Homo sapiens OX=9606 GN=GNB1 PE=1 SV=3	-0.356382	0.0931279	0.160056	FALSE	FALSE
P51648	Aldehyde dehydrogenase family 3 member A2 OS=Homo sapiens OX=9606 GN=ALDH3A2 PE=1 SV=1	-0.370513	0.0935005	0.160167	FALSE	FALSE
P20810	Calpastatin OS=Homo sapiens OX=9606 GN=CAST PE=1 SV=4	-0.313271	0.0935489	0.160167	FALSE	FALSE
Q96EP5	DAZ-associated protein 1 OS=Homo sapiens OX=9606 GN=DAZAP1 PE=1 SV=1	-0.74305	0.0935655	0.160167	FALSE	FALSE
P22307	Sterol carrier protein 2 OS=Homo sapiens OX=9606 GN=SCP2 PE=1 SV=2	-0.300496	0.0936128	0.160167	FALSE	FALSE
O60264	SWI/SNF-related matrix-associated actin-dependent regulator of chromatin subfamily A member 5 OS=Homo sapiens OX=9606 GN=SMARCA5 PE=1 SV=1	-0.373004	0.0936458	0.160167	FALSE	FALSE
Q15102	Platelet-activating factor acetylhydrolase IB subunit alpha1 OS=Homo sapiens OX=9606 GN=PAFAH1B3 PE=1 SV=1	-0.273859	0.0936969	0.160167	FALSE	FALSE
Q9Y6A5	Transforming acidic coiled-coil-containing protein 3 OS=Homo sapiens OX=9606 GN=TACC3 PE=1 SV=1	-0.576096	0.0938111	0.160219	FALSE	FALSE
P52948	Nuclear pore complex protein Nup98-Nup96 OS=Homo sapiens OX=9606 GN=NUP98 PE=1 SV=4	-0.361649	0.0939358	0.160288	FALSE	FALSE
P59998	Actin-related protein 2/3 complex subunit 4 OS=Homo sapiens OX=9606 GN=ARPC4 PE=1 SV=3	-0.572499	0.0940796	0.16039	FALSE	FALSE
Q15056	Eukaryotic translation initiation factor 4H OS=Homo sapiens OX=9606 GN=EIF4H PE=1 SV=5	-0.444019	0.0943912	0.160777	FALSE	FALSE
Q99661	Kinesin-like protein KIF2C OS=Homo sapiens OX=9606 GN=KIF2C PE=1 SV=2	-0.626948	0.0946294	0.161039	FALSE	FALSE
O95758	Polypyrimidine tract-binding protein 3 OS=Homo sapiens OX=9606 GN=PTBP3 PE=1 SV=2	-0.577259	0.0947542	0.161084	FALSE	FALSE
Q9NZU5	LIM and cysteine-rich domains protein 1 OS=Homo sapiens OX=9606 GN=LMCD1 PE=1 SV=1	-0.32798	0.0948249	0.161084	FALSE	FALSE
Q9Y265	RuvB-like 1 OS=Homo sapiens OX=9606 GN=RUVBL1 PE=1 SV=1	-0.280013	0.095138	0.161472	FALSE	FALSE
Q9Y5X3	Sorting nexin-5 OS=Homo sapiens OX=9606 GN=SNX5 PE=1 SV=1	-0.290336	0.0952951	0.161595	FALSE	FALSE
Q9NUL3	Double-stranded RNA-binding protein Staufen homolog 2 OS=Homo sapiens OX=9606 GN=STAU2 PE=1 SV=2	-0.293799	0.0956047	0.161956	FALSE	FALSE
Q9BXF6	Rab11 family-interacting protein 5 OS=Homo sapiens OX=9606 GN=RAB11FIP5 PE=1 SV=1	-1.51094	0.0956779	0.161956	FALSE	FALSE
Q9Y617	Phosphoserine aminotransferase OS=Homo sapiens OX=9606 GN=PSAT1 PE=1 SV=2	-0.279412	0.0958459	0.162031	FALSE	FALSE
Q9Y696	Chloride intracellular channel protein 4 OS=Homo sapiens OX=9606 GN=CLIC4 PE=1 SV=4	-0.382969	0.0959257	0.162031	FALSE	FALSE
O15145	Actin-related protein 2/3 complex subunit 3 OS=Homo sapiens OX=9606 GN=ARPC3 PE=1 SV=3	-0.451254	0.0959777	0.162031	FALSE	FALSE
P62805	Histone H4 OS=Homo sapiens OX=9606 GN=H4C1 PE=1 SV=2	-0.287152	0.0961498	0.162178	FALSE	FALSE
Q3V6T2	Girdin OS=Homo sapiens OX=9606 GN=CCDC88A PE=1 SV=2	2.2659	0.0965302	0.162648	FALSE	FALSE
Q15036	Sorting nexin-17 OS=Homo sapiens OX=9606 GN=SNX17 PE=1 SV=1	-0.573495	0.0966216	0.162648	FALSE	FALSE
Q13162	Peroxiredoxin-4 OS=Homo sapiens OX=9606 GN=PRDX4 PE=1 SV=1	-0.301147	0.096703	0.162648	FALSE	FALSE
Q9BUJ2	Heterogeneous nuclear ribonucleoprotein U-like protein 1 OS=Homo sapiens OX=9606 GN=HNRNPUL1 PE=1 SV=2	-0.237101	0.0967696	0.162648	FALSE	FALSE
O60568	Multifunctional procollagen lysine hydroxylase and glycosyltransferase LH3 OS=Homo sapiens OX=9606 GN=PLOD3 PE=1 SV=1	-0.607934	0.0973865	0.163505	FALSE	FALSE
P18583	Protein SON OS=Homo sapiens OX=9606 GN=SON PE=1 SV=4	-0.425044	0.0974509	0.163505	FALSE	FALSE
P49755	Transmembrane emp24 domain-containing protein 10 OS=Homo sapiens OX=9606 GN=TMED10 PE=1 SV=2	-0.423084	0.0977778	0.163731	FALSE	FALSE
P63241	Eukaryotic translation initiation factor 5A-1 OS=Homo sapiens OX=9606 GN=EIF5A PE=1 SV=2	-0.559204	0.0979188	0.163731	FALSE	FALSE
P00505	Aspartate aminotransferase, mitochondrial OS=Homo sapiens OX=9606 GN=GOT2 PE=1 SV=3	-0.344234	0.0979253	0.163731	FALSE	TRUE
Q9P2J5	Leucine--tRNA ligase, cytoplasmic OS=Homo sapiens OX=9606 GN=LARS1 PE=1 SV=2	-0.334653	0.0979668	0.163731	FALSE	FALSE
Q9H6Y2	WD repeat-containing protein 55 OS=Homo sapiens OX=9606 GN=WDR55 PE=1 SV=2	-0.36072	0.0980208	0.163731	FALSE	FALSE
Q02241	Kinesin-like protein KIF23 OS=Homo sapiens OX=9606 GN=KIF23 PE=1 SV=3	-0.270512	0.0981541	0.163731	FALSE	FALSE
P07355	Annexin A2 OS=Homo sapiens OX=9606 GN=ANXA2 PE=1 SV=2	-0.282044	0.0982508	0.163731	FALSE	FALSE
Q16637	Survival motor neuron protein OS=Homo sapiens OX=9606 GN=SMN1 PE=1 SV=1	-0.573203	0.098273	0.163731	FALSE	FALSE
O95425	Supervillin OS=Homo sapiens OX=9606 GN=SVIL PE=1 SV=2	0.956755	0.0985667	0.164077	FALSE	FALSE
Q9Y2W2	WW domain-binding protein 11 OS=Homo sapiens OX=9606 GN=WBP11 PE=1 SV=1	-0.341227	0.0987481	0.164236	FALSE	FALSE
Q92552	28S ribosomal protein S27, mitochondrial OS=Homo sapiens OX=9606 GN=MRPS27 PE=1 SV=3	-0.569973	0.0994368	0.165237	FALSE	TRUE
P55081	Microfibrillar-associated protein 1 OS=Homo sapiens OX=9606 GN=MFAP1 PE=1 SV=2	-0.289078	0.099859	0.165794	FALSE	FALSE
Q05209	Tyrosine-protein phosphatase non-receptor type 12 OS=Homo sapiens OX=9606 GN=PTPN12 PE=1 SV=3	-0.600082	0.100767	0.167065	FALSE	FALSE
P46977	Dolichyl-diphosphooligosaccharide--protein glycosyltransferase subunit STT3A OS=Homo sapiens OX=9606 GN=STT3A PE=1 SV=2	-0.218004	0.100864	0.167065	FALSE	FALSE
Q8N556	Actin filament-associated protein 1 OS=Homo sapiens OX=9606 GN=AFAP1 PE=1 SV=2	-0.551471	0.100888	0.167065	FALSE	FALSE
P04844	Dolichyl-diphosphooligosaccharide--protein glycosyltransferase subunit 2 OS=Homo sapiens OX=9606 GN=RPN2 PE=1 SV=3	-0.271718	0.101406	0.16773	FALSE	FALSE
Q04637	Eukaryotic translation initiation factor 4 gamma 1 OS=Homo sapiens OX=9606 GN=EIF4G1 PE=1 SV=4	-0.292626	0.101529	0.16773	FALSE	FALSE
Q15397	Pumilio homolog 3 OS=Homo sapiens OX=9606 GN=PUM3 PE=1 SV=3	-0.405404	0.101562	0.16773	FALSE	FALSE
Q9Y394	Dehydrogenase/reductase SDR family member 7 OS=Homo sapiens OX=9606 GN=DHRS7 PE=1 SV=1	-0.547558	0.101702	0.16773	FALSE	FALSE
Q2TB90	Hexokinase HKDC1 OS=Homo sapiens OX=9606 GN=HKDC1 PE=1 SV=3	-0.378895	0.101837	0.16773	FALSE	FALSE
P55265	Double-stranded RNA-specific adenosine deaminase OS=Homo sapiens OX=9606 GN=ADAR PE=1 SV=4	-0.210788	0.101913	0.16773	FALSE	FALSE
Q13616	Cullin-1 OS=Homo sapiens OX=9606 GN=CUL1 PE=1 SV=2	-0.28803	0.101983	0.16773	FALSE	FALSE
P18615	Negative elongation factor E OS=Homo sapiens OX=9606 GN=NELFE PE=1 SV=3	-0.405973	0.102064	0.16773	FALSE	FALSE
Q96QK1	Vacuolar protein sorting-associated protein 35 OS=Homo sapiens OX=9606 GN=VPS35 PE=1 SV=2	-0.324104	0.102094	0.16773	FALSE	FALSE
P14625	Endoplasmin OS=Homo sapiens OX=9606 GN=HSP90B1 PE=1 SV=1	-0.215326	0.102169	0.16773	FALSE	FALSE
P47712	Cytosolic phospholipase A2 OS=Homo sapiens OX=9606 GN=PLA2G4A PE=1 SV=2	-0.323187	0.102294	0.16779	FALSE	FALSE
P30519	Heme oxygenase 2 OS=Homo sapiens OX=9606 GN=HMOX2 PE=1 SV=2	-0.905605	0.103076	0.168904	FALSE	FALSE
O75955	Flotillin-1 OS=Homo sapiens OX=9606 GN=FLOT1 PE=1 SV=3	-1.04921	0.103182	0.168904	FALSE	FALSE
P00491	Purine nucleoside phosphorylase OS=Homo sapiens OX=9606 GN=PNP PE=1 SV=2	-0.344036	0.103314	0.168904	FALSE	FALSE
P51149	Ras-related protein Rab-7a OS=Homo sapiens OX=9606 GN=RAB7A PE=1 SV=1	-0.408838	0.103327	0.168904	FALSE	FALSE
Q8WXI9	Transcriptional repressor p66-beta OS=Homo sapiens OX=9606 GN=GATAD2B PE=1 SV=1	-0.423958	0.103645	0.169278	FALSE	FALSE
O14530	Thioredoxin domain-containing protein 9 OS=Homo sapiens OX=9606 GN=TXNDC9 PE=1 SV=2	-0.341641	0.103789	0.169368	FALSE	FALSE
Q14247	Src substrate cortactin OS=Homo sapiens OX=9606 GN=CTTN PE=1 SV=2	-0.214356	0.103884	0.169378	FALSE	FALSE
O95816	BAG family molecular chaperone regulator 2 OS=Homo sapiens OX=9606 GN=BAG2 PE=1 SV=1	-0.613679	0.104165	0.169691	FALSE	FALSE
P17301	Integrin alpha-2 OS=Homo sapiens OX=9606 GN=ITGA2 PE=1 SV=1	-0.277291	0.105015	0.170929	FALSE	FALSE
Q9UNF0	Protein kinase C and casein kinase substrate in neurons protein 2 OS=Homo sapiens OX=9606 GN=PACSIN2 PE=1 SV=2	-0.28911	0.105425	0.17145	FALSE	FALSE
P07951	Tropomyosin beta chain OS=Homo sapiens OX=9606 GN=TPM2 PE=1 SV=1	-0.40844	0.105991	0.172214	FALSE	FALSE
Q13596	Sorting nexin-1 OS=Homo sapiens OX=9606 GN=SNX1 PE=1 SV=3	-0.242442	0.106075	0.172214	FALSE	FALSE
Q9UHN6	Cell surface hyaluronidase OS=Homo sapiens OX=9606 GN=CEMIP2 PE=1 SV=1	-0.303003	0.106554	0.172845	FALSE	FALSE
Q99873	Protein arginine N-methyltransferase 1 OS=Homo sapiens OX=9606 GN=PRMT1 PE=1 SV=3	-0.272369	0.107009	0.173435	FALSE	FALSE
P60953	Cell division control protein 42 homolog OS=Homo sapiens OX=9606 GN=CDC42 PE=1 SV=2	-0.287777	0.107115	0.173459	FALSE	FALSE
Q8NBJ5	Procollagen galactosyltransferase 1 OS=Homo sapiens OX=9606 GN=COLGALT1 PE=1 SV=1	-0.289186	0.107303	0.173616	FALSE	FALSE
Q6L8Q7	2',5'-phosphodiesterase 12 OS=Homo sapiens OX=9606 GN=PDE12 PE=1 SV=2	-0.406851	0.108096	0.17475	FALSE	TRUE
O14776	Transcription elongation regulator 1 OS=Homo sapiens OX=9606 GN=TCERG1 PE=1 SV=2	-0.386071	0.108491	0.17524	FALSE	FALSE
P04083	Annexin A1 OS=Homo sapiens OX=9606 GN=ANXA1 PE=1 SV=2	-0.293881	0.108866	0.175623	FALSE	FALSE
Q9UPN3	Microtubule-actin cross-linking factor 1, isoforms 1/2/3/5 OS=Homo sapiens OX=9606 GN=MACF1 PE=1 SV=4	-0.331272	0.109045	0.175623	FALSE	FALSE
P53992	Protein transport protein Sec24C OS=Homo sapiens OX=9606 GN=SEC24C PE=1 SV=3	-0.208804	0.109079	0.175623	FALSE	FALSE
Q8IVF2	Protein AHNAK2 OS=Homo sapiens OX=9606 GN=AHNAK2 PE=1 SV=2	-0.265463	0.109097	0.175623	FALSE	FALSE
O75083	WD repeat-containing protein 1 OS=Homo sapiens OX=9606 GN=WDR1 PE=1 SV=4	-0.205382	0.10965	0.176365	FALSE	FALSE
Q9BV44	THUMP domain-containing protein 3 OS=Homo sapiens OX=9606 GN=THUMPD3 PE=1 SV=1	-0.454867	0.109828	0.176503	FALSE	FALSE
Q14019	Coactosin-like protein OS=Homo sapiens OX=9606 GN=COTL1 PE=1 SV=3	-0.261284	0.110003	0.176635	FALSE	FALSE
Q14203	Dynactin subunit 1 OS=Homo sapiens OX=9606 GN=DCTN1 PE=1 SV=3	-0.267043	0.110454	0.17721	FALSE	FALSE
Q9NW13	RNA-binding protein 28 OS=Homo sapiens OX=9606 GN=RBM28 PE=1 SV=3	-0.268105	0.111001	0.177937	FALSE	FALSE
O60884	DnaJ homolog subfamily A member 2 OS=Homo sapiens OX=9606 GN=DNAJA2 PE=1 SV=1	-0.332445	0.111166	0.178053	FALSE	FALSE
P50750	Cyclin-dependent kinase 9 OS=Homo sapiens OX=9606 GN=CDK9 PE=1 SV=3	-0.389374	0.111284	0.178091	FALSE	FALSE
O60925	Prefoldin subunit 1 OS=Homo sapiens OX=9606 GN=PFDN1 PE=1 SV=2	-0.439928	0.112063	0.179189	FALSE	FALSE
P41227	N-alpha-acetyltransferase 10 OS=Homo sapiens OX=9606 GN=NAA10 PE=1 SV=1	-0.578874	0.11273	0.179976	FALSE	FALSE
Q14232	Translation initiation factor eIF-2B subunit alpha OS=Homo sapiens OX=9606 GN=EIF2B1 PE=1 SV=1	0.562255	0.112745	0.179976	FALSE	FALSE
Q9Y3C1	Nucleolar protein 16 OS=Homo sapiens OX=9606 GN=NOP16 PE=1 SV=2	-0.476874	0.113096	0.180386	FALSE	FALSE
O00541	Pescadillo homolog OS=Homo sapiens OX=9606 GN=PES1 PE=1 SV=1	-0.280594	0.113596	0.181031	FALSE	FALSE
Q08209	Serine/threonine-protein phosphatase 2B catalytic subunit alpha isoform OS=Homo sapiens OX=9606 GN=PPP3CA PE=1 SV=1	-0.353134	0.114135	0.181739	FALSE	FALSE
Q14651	Plastin-1 OS=Homo sapiens OX=9606 GN=PLS1 PE=1 SV=2	-0.269995	0.11459	0.182312	FALSE	FALSE
Q13177	Serine/threonine-protein kinase PAK 2 OS=Homo sapiens OX=9606 GN=PAK2 PE=1 SV=3	-0.360833	0.115195	0.183004	FALSE	FALSE
Q92890	Ubiquitin recognition factor in ER-associated degradation protein 1 OS=Homo sapiens OX=9606 GN=UFD1 PE=1 SV=3	-0.41607	0.115217	0.183004	FALSE	FALSE
Q9H089	Large subunit GTPase 1 homolog OS=Homo sapiens OX=9606 GN=LSG1 PE=1 SV=2	0.581181	0.115424	0.183096	FALSE	FALSE
P16930	Fumarylacetoacetase OS=Homo sapiens OX=9606 GN=FAH PE=1 SV=2	-0.334849	0.115556	0.183096	FALSE	FALSE
Q8N0X7	Spartin OS=Homo sapiens OX=9606 GN=SPART PE=1 SV=1	-0.413583	0.115564	0.183096	FALSE	FALSE
Q9Y6I9	Testis-expressed protein 264 OS=Homo sapiens OX=9606 GN=TEX264 PE=1 SV=1	-0.217754	0.115937	0.183535	FALSE	FALSE
O60841	Eukaryotic translation initiation factor 5B OS=Homo sapiens OX=9606 GN=EIF5B PE=1 SV=4	-0.243989	0.116075	0.183601	FALSE	FALSE
Q8NFQ8	Torsin-1A-interacting protein 2 OS=Homo sapiens OX=9606 GN=TOR1AIP2 PE=1 SV=1	-0.597591	0.116877	0.184589	FALSE	FALSE
O14786	Neuropilin-1 OS=Homo sapiens OX=9606 GN=NRP1 PE=1 SV=3	-0.258642	0.116893	0.184589	FALSE	FALSE
P07858	Cathepsin B OS=Homo sapiens OX=9606 GN=CTSB PE=1 SV=3	-0.519409	0.117077	0.184676	FALSE	FALSE
P46109	Crk-like protein OS=Homo sapiens OX=9606 GN=CRKL PE=1 SV=1	1.20846	0.117142	0.184676	FALSE	FALSE
Q8WXF1	Paraspeckle component 1 OS=Homo sapiens OX=9606 GN=PSPC1 PE=1 SV=1	-0.390666	0.117284	0.184747	FALSE	FALSE
P54577	Tyrosine--tRNA ligase, cytoplasmic OS=Homo sapiens OX=9606 GN=YARS1 PE=1 SV=4	-0.271064	0.117528	0.184979	FALSE	FALSE
Q8TEX9	Importin-4 OS=Homo sapiens OX=9606 GN=IPO4 PE=1 SV=2	-0.302204	0.117707	0.184989	FALSE	FALSE
P40261	Nicotinamide N-methyltransferase OS=Homo sapiens OX=9606 GN=NNMT PE=1 SV=1	-1.24437	0.117729	0.184989	FALSE	FALSE
Q15003	Condensin complex subunit 2 OS=Homo sapiens OX=9606 GN=NCAPH PE=1 SV=3	-0.299927	0.117901	0.185106	FALSE	FALSE
Q8WUM4	Programmed cell death 6-interacting protein OS=Homo sapiens OX=9606 GN=PDCD6IP PE=1 SV=1	-0.264366	0.118476	0.185857	FALSE	FALSE
P15144	Aminopeptidase N OS=Homo sapiens OX=9606 GN=ANPEP PE=1 SV=4	0.45913	0.119702	0.187625	FALSE	FALSE
Q27J81	Inverted formin-2 OS=Homo sapiens OX=9606 GN=INF2 PE=1 SV=2	-0.565971	0.119827	0.187666	FALSE	FALSE
Q9BXJ9	N-alpha-acetyltransferase 15, NatA auxiliary subunit OS=Homo sapiens OX=9606 GN=NAA15 PE=1 SV=1	-0.225771	0.120465	0.18829	FALSE	FALSE
Q9NZB2	Constitutive coactivator of PPAR-gamma-like protein 1 OS=Homo sapiens OX=9606 GN=FAM120A PE=1 SV=2	-0.273674	0.120482	0.18829	FALSE	FALSE
Q5C9Z4	Nucleolar MIF4G domain-containing protein 1 OS=Homo sapiens OX=9606 GN=NOM1 PE=1 SV=1	-0.462656	0.120615	0.18829	FALSE	FALSE
P19784	Casein kinase II subunit alpha' OS=Homo sapiens OX=9606 GN=CSNK2A2 PE=1 SV=1	-0.388722	0.12062	0.18829	FALSE	FALSE
P30085	UMP-CMP kinase OS=Homo sapiens OX=9606 GN=CMPK1 PE=1 SV=3	-0.50671	0.120837	0.188473	FALSE	FALSE
Q9Y3B2	Exosome complex component CSL4 OS=Homo sapiens OX=9606 GN=EXOSC1 PE=1 SV=1	-0.330902	0.12146	0.18929	FALSE	FALSE
A0FGR8	Extended synaptotagmin-2 OS=Homo sapiens OX=9606 GN=ESYT2 PE=1 SV=1	-0.525949	0.121777	0.189625	FALSE	FALSE
Q9P258	Protein RCC2 OS=Homo sapiens OX=9606 GN=RCC2 PE=1 SV=2	-0.254389	0.121914	0.189625	FALSE	FALSE
Q08752	Peptidyl-prolyl cis-trans isomerase D OS=Homo sapiens OX=9606 GN=PPID PE=1 SV=3	-0.349349	0.121973	0.189625	FALSE	FALSE
P48060	Glioma pathogenesis-related protein 1 OS=Homo sapiens OX=9606 GN=GLIPR1 PE=1 SV=3	-0.421413	0.122275	0.189886	FALSE	FALSE
Q8NDI1	EH domain-binding protein 1 OS=Homo sapiens OX=9606 GN=EHBP1 PE=1 SV=3	-0.751506	0.12234	0.189886	FALSE	FALSE
Q6IBS0	Twinfilin-2 OS=Homo sapiens OX=9606 GN=TWF2 PE=1 SV=2	-0.276339	0.12252	0.189948	FALSE	FALSE
P46976	Glycogenin-1 OS=Homo sapiens OX=9606 GN=GYG1 PE=1 SV=4	-0.43261	0.12258	0.189948	FALSE	FALSE
P14618	Pyruvate kinase PKM OS=Homo sapiens OX=9606 GN=PKM PE=1 SV=4	-0.263512	0.122751	0.190018	FALSE	FALSE
P15291	Beta-1,4-galactosyltransferase 1 OS=Homo sapiens OX=9606 GN=B4GALT1 PE=1 SV=5	-0.303918	0.122861	0.190018	FALSE	FALSE
Q96FW1	Ubiquitin thioesterase OTUB1 OS=Homo sapiens OX=9606 GN=OTUB1 PE=1 SV=2	-0.288843	0.122923	0.190018	FALSE	FALSE
P30530	Tyrosine-protein kinase receptor UFO OS=Homo sapiens OX=9606 GN=AXL PE=1 SV=4	-0.260941	0.123145	0.190041	FALSE	FALSE
Q9NTZ6	RNA-binding protein 12 OS=Homo sapiens OX=9606 GN=RBM12 PE=1 SV=1	-0.418775	0.123147	0.190041	FALSE	FALSE
Q9BUH6	Protein PAXX OS=Homo sapiens OX=9606 GN=PAXX PE=1 SV=2	-0.524781	0.123238	0.190041	FALSE	FALSE
Q01082	Spectrin beta chain, non-erythrocytic 1 OS=Homo sapiens OX=9606 GN=SPTBN1 PE=1 SV=2	-0.264517	0.124542	0.191898	FALSE	FALSE
Q9P0P0	E3 ubiquitin-protein ligase RNF181 OS=Homo sapiens OX=9606 GN=RNF181 PE=1 SV=1	-0.337849	0.124695	0.191978	FALSE	FALSE
P49773	Histidine triad nucleotide-binding protein 1 OS=Homo sapiens OX=9606 GN=HINT1 PE=1 SV=2	-0.49899	0.126684	0.194882	FALSE	FALSE
O95864	Acyl-CoA 6-desaturase OS=Homo sapiens OX=9606 GN=FADS2 PE=1 SV=1	-0.240503	0.128334	0.197261	FALSE	FALSE
Q13564	NEDD8-activating enzyme E1 regulatory subunit OS=Homo sapiens OX=9606 GN=NAE1 PE=1 SV=1	-0.26334	0.129195	0.198425	FALSE	FALSE
P07602	Prosaposin OS=Homo sapiens OX=9606 GN=PSAP PE=1 SV=2	-0.50532	0.130045	0.19957	FALSE	FALSE
Q12904	Aminoacyl tRNA synthase complex-interacting multifunctional protein 1 OS=Homo sapiens OX=9606 GN=AIMP1 PE=1 SV=2	-0.288159	0.130553	0.200067	FALSE	FALSE
Q9NTK5	Obg-like ATPase 1 OS=Homo sapiens OX=9606 GN=OLA1 PE=1 SV=2	-0.262335	0.130579	0.200067	FALSE	FALSE
Q15437	Protein transport protein Sec23B OS=Homo sapiens OX=9606 GN=SEC23B PE=1 SV=2	-0.353637	0.130928	0.200441	FALSE	FALSE
O43491	Band 4.1-like protein 2 OS=Homo sapiens OX=9606 GN=EPB41L2 PE=1 SV=1	-0.252065	0.131379	0.200929	FALSE	FALSE
Q9BRP8	Partner of Y14 and mago OS=Homo sapiens OX=9606 GN=PYM1 PE=1 SV=1	-0.417882	0.131458	0.200929	FALSE	FALSE
Q8WUH1	Protein Churchill OS=Homo sapiens OX=9606 GN=CHURC1 PE=1 SV=2	-0.34414	0.132432	0.202255	FALSE	FALSE
P52895	Aldo-keto reductase family 1 member C2 OS=Homo sapiens OX=9606 GN=AKR1C2 PE=1 SV=3	-0.285108	0.132681	0.202474	FALSE	FALSE
O00471	Exocyst complex component 5 OS=Homo sapiens OX=9606 GN=EXOC5 PE=1 SV=1	-0.368893	0.133357	0.203343	FALSE	FALSE
O95340	Bifunctional 3'-phosphoadenosine 5'-phosphosulfate synthase 2 OS=Homo sapiens OX=9606 GN=PAPSS2 PE=1 SV=2	1.88805	0.133637	0.203606	FALSE	FALSE
Q2TAY7	WD40 repeat-containing protein SMU1 OS=Homo sapiens OX=9606 GN=SMU1 PE=1 SV=2	-0.362535	0.133965	0.20384	FALSE	FALSE
Q7Z5L9	Interferon regulatory factor 2-binding protein 2 OS=Homo sapiens OX=9606 GN=IRF2BP2 PE=1 SV=2	-0.193681	0.134004	0.20384	FALSE	FALSE
Q4V328	GRIP1-associated protein 1 OS=Homo sapiens OX=9606 GN=GRIPAP1 PE=1 SV=2	-0.870522	0.134117	0.20385	FALSE	FALSE
Q96F63	Coiled-coil domain-containing protein 97 OS=Homo sapiens OX=9606 GN=CCDC97 PE=1 SV=1	0.520615	0.134377	0.203974	FALSE	FALSE
Q8IY81	pre-rRNA 2'-O-ribose RNA methyltransferase FTSJ3 OS=Homo sapiens OX=9606 GN=FTSJ3 PE=1 SV=2	-0.251559	0.13452	0.203974	FALSE	FALSE
O60292	Signal-induced proliferation-associated 1-like protein 3 OS=Homo sapiens OX=9606 GN=SIPA1L3 PE=1 SV=3	0.519012	0.13452	0.203974	FALSE	FALSE
P23381	Tryptophan--tRNA ligase, cytoplasmic OS=Homo sapiens OX=9606 GN=WARS1 PE=1 SV=2	-0.484997	0.135059	0.204628	FALSE	FALSE
Q71RC2	La-related protein 4 OS=Homo sapiens OX=9606 GN=LARP4 PE=1 SV=3	-0.410338	0.135189	0.204663	FALSE	FALSE
Q9BWF3	RNA-binding protein 4 OS=Homo sapiens OX=9606 GN=RBM4 PE=1 SV=1	-0.371026	0.136017	0.205726	FALSE	FALSE
Q8TAF3	WD repeat-containing protein 48 OS=Homo sapiens OX=9606 GN=WDR48 PE=1 SV=1	0.600167	0.136135	0.205726	FALSE	FALSE
Q68D10	Protein SPT2 homolog OS=Homo sapiens OX=9606 GN=SPTY2D1 PE=1 SV=3	-0.509871	0.136215	0.205726	FALSE	FALSE
Q9Y5J7	Mitochondrial import inner membrane translocase subunit Tim9 OS=Homo sapiens OX=9606 GN=TIMM9 PE=1 SV=1	-0.384547	0.136772	0.206404	FALSE	FALSE
O15164	Transcription intermediary factor 1-alpha OS=Homo sapiens OX=9606 GN=TRIM24 PE=1 SV=3	-0.482575	0.137102	0.206706	FALSE	FALSE
Q9BVP2	Guanine nucleotide-binding protein-like 3 OS=Homo sapiens OX=9606 GN=GNL3 PE=1 SV=2	-0.325105	0.137189	0.206706	FALSE	FALSE
Q92879	CUGBP Elav-like family member 1 OS=Homo sapiens OX=9606 GN=CELF1 PE=1 SV=2	-0.682747	0.137446	0.206929	FALSE	FALSE
Q5VW32	BRO1 domain-containing protein BROX OS=Homo sapiens OX=9606 GN=BROX PE=1 SV=1	-0.484408	0.137719	0.207022	FALSE	FALSE
O75976	Carboxypeptidase D OS=Homo sapiens OX=9606 GN=CPD PE=1 SV=2	-0.313477	0.137725	0.207022	FALSE	FALSE
Q9Y520	Protein PRRC2C OS=Homo sapiens OX=9606 GN=PRRC2C PE=1 SV=4	-0.402499	0.138415	0.207896	FALSE	FALSE
Q01081	Splicing factor U2AF 35 kDa subunit OS=Homo sapiens OX=9606 GN=U2AF1 PE=1 SV=3	-0.481963	0.138909	0.208137	FALSE	FALSE
P30419	Glycylpeptide N-tetradecanoyltransferase 1 OS=Homo sapiens OX=9606 GN=NMT1 PE=1 SV=2	-0.362665	0.138969	0.208137	FALSE	FALSE
Q01844	RNA-binding protein EWS OS=Homo sapiens OX=9606 GN=EWSR1 PE=1 SV=1	-0.29534	0.139001	0.208137	FALSE	FALSE
Q12907	Vesicular integral-membrane protein VIP36 OS=Homo sapiens OX=9606 GN=LMAN2 PE=1 SV=1	-0.260322	0.139211	0.208137	FALSE	FALSE
P04843	Dolichyl-diphosphooligosaccharide--protein glycosyltransferase subunit 1 OS=Homo sapiens OX=9606 GN=RPN1 PE=1 SV=1	-0.295851	0.139228	0.208137	FALSE	FALSE
P11117	Lysosomal acid phosphatase OS=Homo sapiens OX=9606 GN=ACP2 PE=1 SV=3	-0.508014	0.139231	0.208137	FALSE	FALSE
O75306	NADH dehydrogenase [ubiquinone] iron-sulfur protein 2, mitochondrial OS=Homo sapiens OX=9606 GN=NDUFS2 PE=1 SV=2	-0.403627	0.139354	0.208157	FALSE	TRUE
Q9BPX3	Condensin complex subunit 3 OS=Homo sapiens OX=9606 GN=NCAPG PE=1 SV=1	-0.285569	0.140029	0.209002	FALSE	FALSE
O00468	Agrin OS=Homo sapiens OX=9606 GN=AGRN PE=1 SV=6	-0.273084	0.140656	0.209774	FALSE	FALSE
Q9BWJ5	Splicing factor 3B subunit 5 OS=Homo sapiens OX=9606 GN=SF3B5 PE=1 SV=1	-0.482969	0.141641	0.211059	FALSE	FALSE
P26358	DNA (cytosine-5)-methyltransferase 1 OS=Homo sapiens OX=9606 GN=DNMT1 PE=1 SV=2	-0.214704	0.14174	0.211059	FALSE	FALSE
P46821	Microtubule-associated protein 1B OS=Homo sapiens OX=9606 GN=MAP1B PE=1 SV=2	-0.238976	0.142136	0.211484	FALSE	FALSE
Q8WWM7	Ataxin-2-like protein OS=Homo sapiens OX=9606 GN=ATXN2L PE=1 SV=2	-0.272597	0.143229	0.212944	FALSE	FALSE
P24534	Elongation factor 1-beta OS=Homo sapiens OX=9606 GN=EEF1B2 PE=1 SV=3	-0.489196	0.144076	0.214036	FALSE	FALSE
Q9BZX2	Uridine-cytidine kinase 2 OS=Homo sapiens OX=9606 GN=UCK2 PE=1 SV=1	-0.268156	0.144616	0.214672	FALSE	FALSE
Q9UBQ0	Vacuolar protein sorting-associated protein 29 OS=Homo sapiens OX=9606 GN=VPS29 PE=1 SV=1	-0.46856	0.144978	0.215042	FALSE	FALSE
Q9Y2A7	Nck-associated protein 1 OS=Homo sapiens OX=9606 GN=NCKAP1 PE=1 SV=1	-0.332652	0.1455	0.215549	FALSE	FALSE
Q9NWU5	39S ribosomal protein L22, mitochondrial OS=Homo sapiens OX=9606 GN=MRPL22 PE=1 SV=1	-0.841498	0.145546	0.215549	FALSE	TRUE
Q15404	Ras suppressor protein 1 OS=Homo sapiens OX=9606 GN=RSU1 PE=1 SV=3	-0.489897	0.147248	0.217899	FALSE	FALSE
Q06124	Tyrosine-protein phosphatase non-receptor type 11 OS=Homo sapiens OX=9606 GN=PTPN11 PE=1 SV=3	-0.304776	0.147997	0.218736	FALSE	FALSE
Q9BQA1	Methylosome protein 50 OS=Homo sapiens OX=9606 GN=WDR77 PE=1 SV=1	-0.261715	0.148043	0.218736	FALSE	FALSE
Q9UI10	Translation initiation factor eIF-2B subunit delta OS=Homo sapiens OX=9606 GN=EIF2B4 PE=1 SV=2	-0.488493	0.14839	0.21908	FALSE	FALSE
P43307	Translocon-associated protein subunit alpha OS=Homo sapiens OX=9606 GN=SSR1 PE=1 SV=3	-0.262884	0.148627	0.219259	FALSE	FALSE
Q96CN7	Isochorismatase domain-containing protein 1 OS=Homo sapiens OX=9606 GN=ISOC1 PE=1 SV=3	-0.4373	0.1489	0.219492	FALSE	FALSE
O75368	SH3 domain-binding glutamic acid-rich-like protein OS=Homo sapiens OX=9606 GN=SH3BGRL PE=1 SV=1	-0.309358	0.149029	0.219513	FALSE	FALSE
Q9NUU7	ATP-dependent RNA helicase DDX19B OS=Homo sapiens OX=9606 GN=DDX19B PE=1 SV=1	-0.27077	0.149459	0.219975	FALSE	FALSE
O43175	D-3-phosphoglycerate dehydrogenase OS=Homo sapiens OX=9606 GN=PHGDH PE=1 SV=4	-0.259958	0.149654	0.220093	FALSE	FALSE
Q15435	Protein phosphatase 1 regulatory subunit 7 OS=Homo sapiens OX=9606 GN=PPP1R7 PE=1 SV=1	0.479879	0.14998	0.220402	FALSE	FALSE
Q9Y2R9	28S ribosomal protein S7, mitochondrial OS=Homo sapiens OX=9606 GN=MRPS7 PE=1 SV=2	-0.32626	0.150337	0.220757	FALSE	TRUE
Q99653	Calcineurin B homologous protein 1 OS=Homo sapiens OX=9606 GN=CHP1 PE=1 SV=3	-0.390499	0.151204	0.221853	FALSE	FALSE
Q99543	DnaJ homolog subfamily C member 2 OS=Homo sapiens OX=9606 GN=DNAJC2 PE=1 SV=4	-1.7549	0.151316	0.221853	FALSE	FALSE
Q15643	Thyroid receptor-interacting protein 11 OS=Homo sapiens OX=9606 GN=TRIP11 PE=1 SV=3	-0.484294	0.151549	0.222023	FALSE	FALSE
Q6YN16	Hydroxysteroid dehydrogenase-like protein 2 OS=Homo sapiens OX=9606 GN=HSDL2 PE=1 SV=1	-0.338005	0.151906	0.222376	FALSE	FALSE
P46939	Utrophin OS=Homo sapiens OX=9606 GN=UTRN PE=1 SV=2	0.349376	0.152165	0.222584	FALSE	FALSE
P39748	Flap endonuclease 1 OS=Homo sapiens OX=9606 GN=FEN1 PE=1 SV=1	-0.506437	0.15248	0.222873	FALSE	FALSE
Q9Y3L5	Ras-related protein Rap-2c OS=Homo sapiens OX=9606 GN=RAP2C PE=1 SV=1	-0.48629	0.152861	0.223259	FALSE	FALSE
P61964	WD repeat-containing protein 5 OS=Homo sapiens OX=9606 GN=WDR5 PE=1 SV=1	-0.166879	0.153109	0.22345	FALSE	FALSE
Q8N6H7	ADP-ribosylation factor GTPase-activating protein 2 OS=Homo sapiens OX=9606 GN=ARFGAP2 PE=1 SV=1	0.34346	0.153939	0.22449	FALSE	FALSE
Q9Y266	Nuclear migration protein nudC OS=Homo sapiens OX=9606 GN=NUDC PE=1 SV=1	-0.231662	0.15611	0.227481	FALSE	FALSE
O60313	Dynamin-like 120 kDa protein, mitochondrial OS=Homo sapiens OX=9606 GN=OPA1 PE=1 SV=3	-0.37317	0.156684	0.228105	FALSE	FALSE
P61158	Actin-related protein 3 OS=Homo sapiens OX=9606 GN=ACTR3 PE=1 SV=3	0.238446	0.156778	0.228105	FALSE	FALSE
Q8WTV0	Scavenger receptor class B member 1 OS=Homo sapiens OX=9606 GN=SCARB1 PE=1 SV=1	0.518798	0.157222	0.228522	FALSE	FALSE
P09884	DNA polymerase alpha catalytic subunit OS=Homo sapiens OX=9606 GN=POLA1 PE=1 SV=2	-0.227569	0.157383	0.228522	FALSE	FALSE
Q9GZR7	ATP-dependent RNA helicase DDX24 OS=Homo sapiens OX=9606 GN=DDX24 PE=1 SV=1	-0.296291	0.157424	0.228522	FALSE	FALSE
Q9BYG3	MKI67 FHA domain-interacting nucleolar phosphoprotein OS=Homo sapiens OX=9606 GN=NIFK PE=1 SV=1	-0.458937	0.159148	0.23085	FALSE	FALSE
P30876	DNA-directed RNA polymerase II subunit RPB2 OS=Homo sapiens OX=9606 GN=POLR2B PE=1 SV=1	-0.190733	0.159573	0.23129	FALSE	FALSE
O75794	Cell division cycle protein 123 homolog OS=Homo sapiens OX=9606 GN=CDC123 PE=1 SV=1	-0.474419	0.160056	0.231814	FALSE	FALSE
Q9H694	Protein bicaudal C homolog 1 OS=Homo sapiens OX=9606 GN=BICC1 PE=1 SV=2	0.481154	0.160621	0.232456	FALSE	FALSE
O43493	Trans-Golgi network integral membrane protein 2 OS=Homo sapiens OX=9606 GN=TGOLN2 PE=1 SV=4	-0.366771	0.161018	0.232733	FALSE	FALSE
P08174	Complement decay-accelerating factor OS=Homo sapiens OX=9606 GN=CD55 PE=1 SV=4	-0.46632	0.161057	0.232733	FALSE	FALSE
P49720	Proteasome subunit beta type-3 OS=Homo sapiens OX=9606 GN=PSMB3 PE=1 SV=2	-0.444558	0.161917	0.233798	FALSE	FALSE
P78536	Disintegrin and metalloproteinase domain-containing protein 17 OS=Homo sapiens OX=9606 GN=ADAM17 PE=1 SV=1	-0.603678	0.162572	0.234566	FALSE	FALSE
Q13617	Cullin-2 OS=Homo sapiens OX=9606 GN=CUL2 PE=1 SV=2	-0.31139	0.162886	0.234841	FALSE	FALSE
Q5JTV8	Torsin-1A-interacting protein 1 OS=Homo sapiens OX=9606 GN=TOR1AIP1 PE=1 SV=2	-0.310089	0.163652	0.235752	FALSE	FALSE
O96008	Mitochondrial import receptor subunit TOM40 homolog OS=Homo sapiens OX=9606 GN=TOMM40 PE=1 SV=1	-0.443784	0.163765	0.235752	FALSE	FALSE
O95163	Elongator complex protein 1 OS=Homo sapiens OX=9606 GN=ELP1 PE=1 SV=3	-0.207043	0.164422	0.236476	FALSE	FALSE
O00148	ATP-dependent RNA helicase DDX39A OS=Homo sapiens OX=9606 GN=DDX39A PE=1 SV=2	-0.320024	0.16461	0.236476	FALSE	FALSE
Q14517	Protocadherin Fat 1 OS=Homo sapiens OX=9606 GN=FAT1 PE=1 SV=2	-0.471446	0.16464	0.236476	FALSE	FALSE
P26639	Threonine--tRNA ligase 1, cytoplasmic OS=Homo sapiens OX=9606 GN=TARS1 PE=1 SV=3	-0.280304	0.165309	0.237259	FALSE	FALSE
P01130	Low-density lipoprotein receptor OS=Homo sapiens OX=9606 GN=LDLR PE=1 SV=1	-0.484577	0.165797	0.23778	FALSE	FALSE
Q13823	Nucleolar GTP-binding protein 2 OS=Homo sapiens OX=9606 GN=GNL2 PE=1 SV=1	0.269916	0.166187	0.238074	FALSE	FALSE
O75828	Carbonyl reductase [NADPH] 3 OS=Homo sapiens OX=9606 GN=CBR3 PE=1 SV=3	-0.196088	0.166252	0.238074	FALSE	FALSE
Q9BTY7	Protein HGH1 homolog OS=Homo sapiens OX=9606 GN=HGH1 PE=1 SV=1	0.606507	0.166383	0.238082	FALSE	FALSE
P18206	Vinculin OS=Homo sapiens OX=9606 GN=VCL PE=1 SV=4	-0.233137	0.166768	0.23838	FALSE	FALSE
P61289	Proteasome activator complex subunit 3 OS=Homo sapiens OX=9606 GN=PSME3 PE=1 SV=1	-0.338945	0.166841	0.23838	FALSE	FALSE
P53701	Holocytochrome c-type synthase OS=Homo sapiens OX=9606 GN=HCCS PE=1 SV=1	-0.329404	0.167534	0.239067	FALSE	FALSE
P57740	Nuclear pore complex protein Nup107 OS=Homo sapiens OX=9606 GN=NUP107 PE=1 SV=1	-0.516456	0.167573	0.239067	FALSE	FALSE
P55145	Mesencephalic astrocyte-derived neurotrophic factor OS=Homo sapiens OX=9606 GN=MANF PE=1 SV=3	-0.226643	0.168257	0.239863	FALSE	FALSE
Q99541	Perilipin-2 OS=Homo sapiens OX=9606 GN=PLIN2 PE=1 SV=2	-0.439276	0.168722	0.240347	FALSE	FALSE
P53814	Smoothelin OS=Homo sapiens OX=9606 GN=SMTN PE=1 SV=7	-0.245875	0.169031	0.240607	FALSE	FALSE
Q15758	Neutral amino acid transporter B(0) OS=Homo sapiens OX=9606 GN=SLC1A5 PE=1 SV=2	-0.267401	0.169262	0.240757	FALSE	FALSE
Q07960	Rho GTPase-activating protein 1 OS=Homo sapiens OX=9606 GN=ARHGAP1 PE=1 SV=1	-0.219375	0.169488	0.240898	FALSE	FALSE
P33992	DNA replication licensing factor MCM5 OS=Homo sapiens OX=9606 GN=MCM5 PE=1 SV=5	-0.235445	0.170064	0.241537	FALSE	FALSE
P10606	Cytochrome c oxidase subunit 5B, mitochondrial OS=Homo sapiens OX=9606 GN=COX5B PE=1 SV=2	-0.35851	0.170624	0.242151	FALSE	FALSE
O14745	Na(+)/H(+) exchange regulatory cofactor NHE-RF1 OS=Homo sapiens OX=9606 GN=SLC9A3R1 PE=1 SV=4	-0.28499	0.171056	0.242517	FALSE	FALSE
Q96CP6	Protein Aster-A OS=Homo sapiens OX=9606 GN=GRAMD1A PE=1 SV=2	-0.441355	0.171136	0.242517	FALSE	FALSE
Q9Y4R8	Telomere length regulation protein TEL2 homolog OS=Homo sapiens OX=9606 GN=TELO2 PE=1 SV=2	-0.497375	0.172277	0.243953	FALSE	FALSE
Q7L576	Cytoplasmic FMR1-interacting protein 1 OS=Homo sapiens OX=9606 GN=CYFIP1 PE=1 SV=1	-0.275832	0.173532	0.245547	FALSE	FALSE
O15231	Zinc finger protein 185 OS=Homo sapiens OX=9606 GN=ZNF185 PE=1 SV=3	-0.243344	0.174445	0.246655	FALSE	FALSE
O43294	Transforming growth factor beta-1-induced transcript 1 protein OS=Homo sapiens OX=9606 GN=TGFB1I1 PE=1 SV=2	-0.286756	0.174631	0.246736	FALSE	FALSE
P35222	Catenin beta-1 OS=Homo sapiens OX=9606 GN=CTNNB1 PE=1 SV=1	-0.241298	0.17538	0.247611	FALSE	FALSE
P49257	Protein ERGIC-53 OS=Homo sapiens OX=9606 GN=LMAN1 PE=1 SV=2	-0.623692	0.176004	0.248308	FALSE	FALSE
A6NHR9	Structural maintenance of chromosomes flexible hinge domain-containing protein 1 OS=Homo sapiens OX=9606 GN=SMCHD1 PE=1 SV=2	0.485904	0.176968	0.249462	FALSE	FALSE
O60506	Heterogeneous nuclear ribonucleoprotein Q OS=Homo sapiens OX=9606 GN=SYNCRIP PE=1 SV=2	-0.70813	0.177084	0.249462	FALSE	FALSE
O60716	Catenin delta-1 OS=Homo sapiens OX=9606 GN=CTNND1 PE=1 SV=1	-0.219209	0.178388	0.251113	FALSE	FALSE
Q9NUQ9	CYFIP-related Rac1 interactor B OS=Homo sapiens OX=9606 GN=CYRIB PE=1 SV=1	-0.222896	0.178824	0.251541	FALSE	FALSE
Q6WCQ1	Myosin phosphatase Rho-interacting protein OS=Homo sapiens OX=9606 GN=MPRIP PE=1 SV=3	-0.355762	0.179064	0.251694	FALSE	FALSE
Q96K76	Ubiquitin carboxyl-terminal hydrolase 47 OS=Homo sapiens OX=9606 GN=USP47 PE=1 SV=3	-0.454765	0.179249	0.251767	FALSE	FALSE
Q96HS1	Serine/threonine-protein phosphatase PGAM5, mitochondrial OS=Homo sapiens OX=9606 GN=PGAM5 PE=1 SV=2	-0.421943	0.179599	0.252074	FALSE	FALSE
P49790	Nuclear pore complex protein Nup153 OS=Homo sapiens OX=9606 GN=NUP153 PE=1 SV=2	-0.307453	0.179958	0.252392	FALSE	FALSE
O00487	26S proteasome non-ATPase regulatory subunit 14 OS=Homo sapiens OX=9606 GN=PSMD14 PE=1 SV=1	-0.180891	0.181206	0.253955	FALSE	FALSE
P35658	Nuclear pore complex protein Nup214 OS=Homo sapiens OX=9606 GN=NUP214 PE=1 SV=2	-0.316243	0.182301	0.255299	FALSE	FALSE
Q13148	TAR DNA-binding protein 43 OS=Homo sapiens OX=9606 GN=TARDBP PE=1 SV=1	-0.234219	0.182433	0.255299	FALSE	FALSE
Q9H845	Complex I assembly factor ACAD9, mitochondrial OS=Homo sapiens OX=9606 GN=ACAD9 PE=1 SV=1	-0.469363	0.182902	0.255768	FALSE	FALSE
Q9BTE3	Mini-chromosome maintenance complex-binding protein OS=Homo sapiens OX=9606 GN=MCMBP PE=1 SV=2	-0.439703	0.183147	0.255923	FALSE	FALSE
Q96KB5	Lymphokine-activated killer T-cell-originated protein kinase OS=Homo sapiens OX=9606 GN=PBK PE=1 SV=3	-0.350405	0.183822	0.256563	FALSE	FALSE
P22314	Ubiquitin-like modifier-activating enzyme 1 OS=Homo sapiens OX=9606 GN=UBA1 PE=1 SV=3	-0.22115	0.183875	0.256563	FALSE	FALSE
P36543	V-type proton ATPase subunit E 1 OS=Homo sapiens OX=9606 GN=ATP6V1E1 PE=1 SV=1	-0.149411	0.184686	0.257507	FALSE	FALSE
Q08380	Galectin-3-binding protein OS=Homo sapiens OX=9606 GN=LGALS3BP PE=1 SV=1	-0.346326	0.184953	0.25769	FALSE	FALSE
P30260	Cell division cycle protein 27 homolog OS=Homo sapiens OX=9606 GN=CDC27 PE=1 SV=2	-0.234683	0.185523	0.258296	FALSE	FALSE
Q8IXB1	DnaJ homolog subfamily C member 10 OS=Homo sapiens OX=9606 GN=DNAJC10 PE=1 SV=2	-0.180777	0.188186	0.261811	FALSE	FALSE
P28066	Proteasome subunit alpha type-5 OS=Homo sapiens OX=9606 GN=PSMA5 PE=1 SV=3	-0.226332	0.188353	0.261853	FALSE	FALSE
P49588	Alanine--tRNA ligase, cytoplasmic OS=Homo sapiens OX=9606 GN=AARS1 PE=1 SV=2	-0.237313	0.18878	0.262243	FALSE	FALSE
Q9Y3T9	Nucleolar complex protein 2 homolog OS=Homo sapiens OX=9606 GN=NOC2L PE=1 SV=4	-0.420786	0.188908	0.262243	FALSE	FALSE
Q13049	E3 ubiquitin-protein ligase TRIM32 OS=Homo sapiens OX=9606 GN=TRIM32 PE=1 SV=2	0.44714	0.189133	0.262363	FALSE	FALSE
P11047	Laminin subunit gamma-1 OS=Homo sapiens OX=9606 GN=LAMC1 PE=1 SV=3	-0.210953	0.189271	0.262365	FALSE	FALSE
Q92609	TBC1 domain family member 5 OS=Homo sapiens OX=9606 GN=TBC1D5 PE=1 SV=1	0.930493	0.189701	0.262769	FALSE	FALSE
Q7Z739	YTH domain-containing family protein 3 OS=Homo sapiens OX=9606 GN=YTHDF3 PE=1 SV=1	-0.430387	0.189925	0.262889	FALSE	FALSE
Q96HE7	ERO1-like protein alpha OS=Homo sapiens OX=9606 GN=ERO1A PE=1 SV=2	-0.210535	0.190401	0.263208	FALSE	FALSE
Q92538	Golgi-specific brefeldin A-resistance guanine nucleotide exchange factor 1 OS=Homo sapiens OX=9606 GN=GBF1 PE=1 SV=2	0.414811	0.190569	0.263208	FALSE	FALSE
Q14669	E3 ubiquitin-protein ligase TRIP12 OS=Homo sapiens OX=9606 GN=TRIP12 PE=1 SV=1	-0.265717	0.19057	0.263208	FALSE	FALSE
O43291	Kunitz-type protease inhibitor 2 OS=Homo sapiens OX=9606 GN=SPINT2 PE=1 SV=2	-0.575183	0.191004	0.263616	FALSE	FALSE
O43583	Density-regulated protein OS=Homo sapiens OX=9606 GN=DENR PE=1 SV=2	-0.438976	0.191399	0.26397	FALSE	FALSE
P51665	26S proteasome non-ATPase regulatory subunit 7 OS=Homo sapiens OX=9606 GN=PSMD7 PE=1 SV=2	-0.206569	0.192117	0.264769	FALSE	FALSE
Q99426	Tubulin-folding cofactor B OS=Homo sapiens OX=9606 GN=TBCB PE=1 SV=2	-0.204427	0.192575	0.265129	FALSE	FALSE
A3KN83	Protein strawberry notch homolog 1 OS=Homo sapiens OX=9606 GN=SBNO1 PE=1 SV=1	-0.406493	0.192685	0.265129	FALSE	FALSE
O15173	Membrane-associated progesterone receptor component 2 OS=Homo sapiens OX=9606 GN=PGRMC2 PE=1 SV=1	-0.234746	0.192796	0.265129	FALSE	FALSE
O60524	Nuclear export mediator factor NEMF OS=Homo sapiens OX=9606 GN=NEMF PE=1 SV=4	-0.206359	0.194129	0.266769	TRUE	FALSE
Q7LBC6	Lysine-specific demethylase 3B OS=Homo sapiens OX=9606 GN=KDM3B PE=1 SV=2	-0.339662	0.195109	0.267923	FALSE	FALSE
P45973	Chromobox protein homolog 5 OS=Homo sapiens OX=9606 GN=CBX5 PE=1 SV=1	-0.403349	0.195478	0.268127	FALSE	FALSE
P0DP25	Calmodulin-3 OS=Homo sapiens OX=9606 GN=CALM3 PE=1 SV=1	-0.307532	0.195538	0.268127	FALSE	FALSE
Q14690	Protein RRP5 homolog OS=Homo sapiens OX=9606 GN=PDCD11 PE=1 SV=3	-0.209151	0.196266	0.268931	FALSE	FALSE
Q68CQ4	Digestive organ expansion factor homolog OS=Homo sapiens OX=9606 GN=DIEXF PE=1 SV=2	-0.407084	0.196649	0.269262	FALSE	FALSE
Q9UBP6	tRNA (guanine-N(7)-)-methyltransferase OS=Homo sapiens OX=9606 GN=METTL1 PE=1 SV=1	-0.314287	0.197779	0.270615	FALSE	FALSE
Q7KZN9	Cytochrome c oxidase assembly protein COX15 homolog OS=Homo sapiens OX=9606 GN=COX15 PE=1 SV=1	-0.586015	0.198823	0.271848	FALSE	FALSE
Q96AX1	Vacuolar protein sorting-associated protein 33A OS=Homo sapiens OX=9606 GN=VPS33A PE=1 SV=1	-0.406763	0.199151	0.271949	FALSE	FALSE
P52888	Thimet oligopeptidase OS=Homo sapiens OX=9606 GN=THOP1 PE=1 SV=2	-0.256254	0.199182	0.271949	FALSE	FALSE
O60678	Protein arginine N-methyltransferase 3 OS=Homo sapiens OX=9606 GN=PRMT3 PE=1 SV=4	-0.42532	0.199379	0.272023	FALSE	FALSE
P53041	Serine/threonine-protein phosphatase 5 OS=Homo sapiens OX=9606 GN=PPP5C PE=1 SV=1	-0.15692	0.199613	0.272148	FALSE	FALSE
Q969G3	SWI/SNF-related matrix-associated actin-dependent regulator of chromatin subfamily E member 1 OS=Homo sapiens OX=9606 GN=SMARCE1 PE=1 SV=2	-0.399682	0.200752	0.273504	FALSE	FALSE
Q9Y3Z3	Deoxynucleoside triphosphate triphosphohydrolase SAMHD1 OS=Homo sapiens OX=9606 GN=SAMHD1 PE=1 SV=2	-0.438287	0.201946	0.274935	FALSE	FALSE
Q96KP4	Cytosolic non-specific dipeptidase OS=Homo sapiens OX=9606 GN=CNDP2 PE=1 SV=2	-0.183755	0.202112	0.274965	FALSE	FALSE
P62829	60S ribosomal protein L23 OS=Homo sapiens OX=9606 GN=RPL23 PE=1 SV=1	-0.39678	0.20368	0.276827	TRUE	FALSE
Q9NPD8	Ubiquitin-conjugating enzyme E2 T OS=Homo sapiens OX=9606 GN=UBE2T PE=1 SV=1	-0.165454	0.203771	0.276827	FALSE	FALSE
O43615	Mitochondrial import inner membrane translocase subunit TIM44 OS=Homo sapiens OX=9606 GN=TIMM44 PE=1 SV=2	-0.412797	0.204082	0.276868	FALSE	TRUE
O75165	DnaJ homolog subfamily C member 13 OS=Homo sapiens OX=9606 GN=DNAJC13 PE=1 SV=5	-0.22258	0.204092	0.276868	FALSE	FALSE
Q8WXX5	DnaJ homolog subfamily C member 9 OS=Homo sapiens OX=9606 GN=DNAJC9 PE=1 SV=1	-0.215764	0.204424	0.27712	FALSE	FALSE
Q13895	Bystin OS=Homo sapiens OX=9606 GN=BYSL PE=1 SV=3	-0.302135	0.205124	0.277787	FALSE	FALSE
Q15041	ADP-ribosylation factor-like protein 6-interacting protein 1 OS=Homo sapiens OX=9606 GN=ARL6IP1 PE=1 SV=2	-0.393184	0.205244	0.277787	FALSE	FALSE
Q86VP6	Cullin-associated NEDD8-dissociated protein 1 OS=Homo sapiens OX=9606 GN=CAND1 PE=1 SV=2	-0.206896	0.205353	0.277787	FALSE	FALSE
Q9NPQ8	Synembryn-A OS=Homo sapiens OX=9606 GN=RIC8A PE=1 SV=3	-0.443574	0.205644	0.277984	FALSE	FALSE
P35237	Serpin B6 OS=Homo sapiens OX=9606 GN=SERPINB6 PE=1 SV=3	-0.286243	0.205923	0.278163	FALSE	FALSE
O75116	Rho-associated protein kinase 2 OS=Homo sapiens OX=9606 GN=ROCK2 PE=1 SV=4	-0.20948	0.206629	0.278921	FALSE	FALSE
P20042	Eukaryotic translation initiation factor 2 subunit 2 OS=Homo sapiens OX=9606 GN=EIF2S2 PE=1 SV=2	-0.19589	0.207675	0.280133	FALSE	FALSE
Q8NFH5	Nucleoporin NUP35 OS=Homo sapiens OX=9606 GN=NUP35 PE=1 SV=1	-0.39417	0.208011	0.280388	FALSE	FALSE
Q16850	Lanosterol 14-alpha demethylase OS=Homo sapiens OX=9606 GN=CYP51A1 PE=1 SV=3	-0.392005	0.208361	0.280662	FALSE	FALSE
Q9BTW9	Tubulin-specific chaperone D OS=Homo sapiens OX=9606 GN=TBCD PE=1 SV=2	-0.231783	0.209728	0.282303	FALSE	FALSE
Q9H2D6	TRIO and F-actin-binding protein OS=Homo sapiens OX=9606 GN=TRIOBP PE=1 SV=3	1.05965	0.211261	0.284089	FALSE	FALSE
Q07666	KH domain-containing, RNA-binding, signal transduction-associated protein 1 OS=Homo sapiens OX=9606 GN=KHDRBS1 PE=1 SV=1	-0.213801	0.211423	0.284089	FALSE	FALSE
O15446	DNA-directed RNA polymerase I subunit RPA34 OS=Homo sapiens OX=9606 GN=POLR1G PE=1 SV=1	-0.197194	0.211518	0.284089	FALSE	FALSE
P80217	Interferon-induced 35 kDa protein OS=Homo sapiens OX=9606 GN=IFI35 PE=1 SV=5	-0.221418	0.211721	0.284089	FALSE	FALSE
Q9UBM7	7-dehydrocholesterol reductase OS=Homo sapiens OX=9606 GN=DHCR7 PE=1 SV=1	-0.386908	0.2118	0.284089	FALSE	FALSE
Q99575	Ribonucleases P/MRP protein subunit POP1 OS=Homo sapiens OX=9606 GN=POP1 PE=1 SV=2	-0.19591	0.212804	0.285235	FALSE	FALSE
Q15599	Na(+)/H(+) exchange regulatory cofactor NHE-RF2 OS=Homo sapiens OX=9606 GN=SLC9A3R2 PE=1 SV=2	-0.209669	0.21407	0.28673	FALSE	FALSE
Q9BVI4	Nucleolar complex protein 4 homolog OS=Homo sapiens OX=9606 GN=NOC4L PE=1 SV=1	-0.43086	0.214779	0.287478	FALSE	FALSE
O95373	Importin-7 OS=Homo sapiens OX=9606 GN=IPO7 PE=1 SV=1	-0.251303	0.215455	0.28818	FALSE	FALSE
P51812	Ribosomal protein S6 kinase alpha-3 OS=Homo sapiens OX=9606 GN=RPS6KA3 PE=1 SV=1	-0.387952	0.217086	0.290158	FALSE	FALSE
P43034	Platelet-activating factor acetylhydrolase IB subunit beta OS=Homo sapiens OX=9606 GN=PAFAH1B1 PE=1 SV=2	-0.217181	0.217282	0.290217	FALSE	FALSE
O43237	Cytoplasmic dynein 1 light intermediate chain 2 OS=Homo sapiens OX=9606 GN=DYNC1LI2 PE=1 SV=1	-0.184093	0.217781	0.29068	FALSE	FALSE
Q9C0C9	(E3-independent) E2 ubiquitin-conjugating enzyme OS=Homo sapiens OX=9606 GN=UBE2O PE=1 SV=3	-0.28406	0.218154	0.290974	FALSE	FALSE
Q14344	Guanine nucleotide-binding protein subunit alpha-13 OS=Homo sapiens OX=9606 GN=GNA13 PE=1 SV=2	0.424118	0.218857	0.291708	FALSE	FALSE
Q13045	Protein flightless-1 homolog OS=Homo sapiens OX=9606 GN=FLII PE=1 SV=2	-0.23931	0.219075	0.291793	FALSE	FALSE
Q96B97	SH3 domain-containing kinase-binding protein 1 OS=Homo sapiens OX=9606 GN=SH3KBP1 PE=1 SV=2	-0.177343	0.220168	0.293044	FALSE	FALSE
Q86U42	Polyadenylate-binding protein 2 OS=Homo sapiens OX=9606 GN=PABPN1 PE=1 SV=3	-0.41477	0.220371	0.29311	FALSE	FALSE
Q9NVN8	Guanine nucleotide-binding protein-like 3-like protein OS=Homo sapiens OX=9606 GN=GNL3L PE=1 SV=1	-0.292995	0.220578	0.293181	FALSE	FALSE
Q14498	RNA-binding protein 39 OS=Homo sapiens OX=9606 GN=RBM39 PE=1 SV=2	-0.125553	0.221735	0.294514	FALSE	FALSE
P33316	Deoxyuridine 5'-triphosphate nucleotidohydrolase, mitochondrial OS=Homo sapiens OX=9606 GN=DUT PE=1 SV=4	-0.27303	0.222313	0.295075	FALSE	FALSE
Q9H078	Caseinolytic peptidase B protein homolog OS=Homo sapiens OX=9606 GN=CLPB PE=1 SV=1	0.450079	0.223176	0.296015	FALSE	FALSE
Q99829	Copine-1 OS=Homo sapiens OX=9606 GN=CPNE1 PE=1 SV=1	-0.234752	0.225004	0.298232	FALSE	FALSE
P41223	Protein BUD31 homolog OS=Homo sapiens OX=9606 GN=BUD31 PE=1 SV=2	-0.223895	0.225926	0.299247	FALSE	FALSE
P34896	Serine hydroxymethyltransferase, cytosolic OS=Homo sapiens OX=9606 GN=SHMT1 PE=1 SV=1	-0.185224	0.226345	0.299593	FALSE	FALSE
P23919	Thymidylate kinase OS=Homo sapiens OX=9606 GN=DTYMK PE=1 SV=4	-0.22502	0.226866	0.300075	FALSE	TRUE
Q14696	LRP chaperone MESD OS=Homo sapiens OX=9606 GN=MESD PE=1 SV=2	-0.414806	0.227145	0.300193	FALSE	FALSE
P23229	Integrin alpha-6 OS=Homo sapiens OX=9606 GN=ITGA6 PE=1 SV=5	-0.16399	0.227422	0.300193	FALSE	FALSE
Q6YHK3	CD109 antigen OS=Homo sapiens OX=9606 GN=CD109 PE=1 SV=2	-0.1142	0.227428	0.300193	FALSE	FALSE
Q92900	Regulator of nonsense transcripts 1 OS=Homo sapiens OX=9606 GN=UPF1 PE=1 SV=2	-0.204873	0.22772	0.30037	FALSE	FALSE
Q92520	Protein FAM3C OS=Homo sapiens OX=9606 GN=FAM3C PE=1 SV=1	-0.231522	0.229149	0.302046	FALSE	FALSE
Q9Y4E8	Ubiquitin carboxyl-terminal hydrolase 15 OS=Homo sapiens OX=9606 GN=USP15 PE=1 SV=3	-0.223336	0.229507	0.302309	FALSE	FALSE
Q96CS3	FAS-associated factor 2 OS=Homo sapiens OX=9606 GN=FAF2 PE=1 SV=2	-0.200107	0.22982	0.302512	FALSE	FALSE
Q14103	Heterogeneous nuclear ribonucleoprotein D0 OS=Homo sapiens OX=9606 GN=HNRNPD PE=1 SV=1	-0.392847	0.231873	0.305004	FALSE	FALSE
Q9NR12	PDZ and LIM domain protein 7 OS=Homo sapiens OX=9606 GN=PDLIM7 PE=1 SV=1	-0.24102	0.232593	0.305616	FALSE	FALSE
Q06323	Proteasome activator complex subunit 1 OS=Homo sapiens OX=9606 GN=PSME1 PE=1 SV=1	-0.304876	0.232659	0.305616	FALSE	FALSE
Q7KZ85	Transcription elongation factor SPT6 OS=Homo sapiens OX=9606 GN=SUPT6H PE=1 SV=2	-0.203713	0.233378	0.306348	FALSE	FALSE
Q86SF2	N-acetylgalactosaminyltransferase 7 OS=Homo sapiens OX=9606 GN=GALNT7 PE=1 SV=1	-0.3695	0.233633	0.306473	FALSE	FALSE
A0AV96	RNA-binding protein 47 OS=Homo sapiens OX=9606 GN=RBM47 PE=1 SV=2	-0.387905	0.233824	0.306512	FALSE	FALSE
Q7Z460	CLIP-associating protein 1 OS=Homo sapiens OX=9606 GN=CLASP1 PE=1 SV=1	-0.425039	0.234001	0.306534	FALSE	FALSE
O15371	Eukaryotic translation initiation factor 3 subunit D OS=Homo sapiens OX=9606 GN=EIF3D PE=1 SV=1	-0.195634	0.235895	0.308625	FALSE	FALSE
Q9NR09	Baculoviral IAP repeat-containing protein 6 OS=Homo sapiens OX=9606 GN=BIRC6 PE=1 SV=2	-0.347371	0.235922	0.308625	FALSE	FALSE
Q32MZ4	Leucine-rich repeat flightless-interacting protein 1 OS=Homo sapiens OX=9606 GN=LRRFIP1 PE=1 SV=2	-0.262897	0.236107	0.308656	FALSE	FALSE
Q9BXW9	Fanconi anemia group D2 protein OS=Homo sapiens OX=9606 GN=FANCD2 PE=1 SV=2	-0.2779	0.23662	0.309115	FALSE	FALSE
P54819	Adenylate kinase 2, mitochondrial OS=Homo sapiens OX=9606 GN=AK2 PE=1 SV=2	-0.271308	0.238325	0.311128	FALSE	FALSE
Q9H0S4	Probable ATP-dependent RNA helicase DDX47 OS=Homo sapiens OX=9606 GN=DDX47 PE=1 SV=1	-0.41212	0.239296	0.312182	FALSE	FALSE
Q8WVJ2	NudC domain-containing protein 2 OS=Homo sapiens OX=9606 GN=NUDCD2 PE=1 SV=1	-0.271893	0.239661	0.312426	FALSE	FALSE
P20962	Parathymosin OS=Homo sapiens OX=9606 GN=PTMS PE=1 SV=2	-0.379677	0.239811	0.312426	FALSE	FALSE
Q9Y5A7	NEDD8 ultimate buster 1 OS=Homo sapiens OX=9606 GN=NUB1 PE=1 SV=2	-0.320979	0.240847	0.313562	FALSE	FALSE
Q8N8A6	ATP-dependent RNA helicase DDX51 OS=Homo sapiens OX=9606 GN=DDX51 PE=1 SV=3	-0.37238	0.243023	0.316038	FALSE	FALSE
Q53H82	Endoribonuclease LACTB2 OS=Homo sapiens OX=9606 GN=LACTB2 PE=1 SV=2	-0.712939	0.243081	0.316038	FALSE	TRUE
Q15629	Translocating chain-associated membrane protein 1 OS=Homo sapiens OX=9606 GN=TRAM1 PE=1 SV=3	-0.258684	0.243657	0.316571	FALSE	FALSE
Q10472	Polypeptide N-acetylgalactosaminyltransferase 1 OS=Homo sapiens OX=9606 GN=GALNT1 PE=1 SV=1	-0.314633	0.244599	0.317579	FALSE	FALSE
Q12874	Splicing factor 3A subunit 3 OS=Homo sapiens OX=9606 GN=SF3A3 PE=1 SV=1	-0.394107	0.245388	0.318387	FALSE	FALSE
P61923	Coatomer subunit zeta-1 OS=Homo sapiens OX=9606 GN=COPZ1 PE=1 SV=1	-0.304231	0.246474	0.319577	FALSE	FALSE
Q96T51	RUN and FYVE domain-containing protein 1 OS=Homo sapiens OX=9606 GN=RUFY1 PE=1 SV=2	-0.380456	0.247267	0.320388	FALSE	FALSE
Q15042	Rab3 GTPase-activating protein catalytic subunit OS=Homo sapiens OX=9606 GN=RAB3GAP1 PE=1 SV=3	-0.30896	0.247843	0.320917	FALSE	FALSE
O14974	Protein phosphatase 1 regulatory subunit 12A OS=Homo sapiens OX=9606 GN=PPP1R12A PE=1 SV=1	-0.259832	0.248472	0.321346	FALSE	FALSE
P61956	Small ubiquitin-related modifier 2 OS=Homo sapiens OX=9606 GN=SUMO2 PE=1 SV=3	0.65811	0.248512	0.321346	FALSE	FALSE
Q99808	Equilibrative nucleoside transporter 1 OS=Homo sapiens OX=9606 GN=SLC29A1 PE=1 SV=3	-0.418447	0.248898	0.321627	FALSE	FALSE
Q9H0C8	Integrin-linked kinase-associated serine/threonine phosphatase 2C OS=Homo sapiens OX=9606 GN=ILKAP PE=1 SV=1	-0.404689	0.249424	0.322088	FALSE	FALSE
O15269	Serine palmitoyltransferase 1 OS=Homo sapiens OX=9606 GN=SPTLC1 PE=1 SV=1	-0.239803	0.250992	0.323894	FALSE	FALSE
P25490	Transcriptional repressor protein YY1 OS=Homo sapiens OX=9606 GN=YY1 PE=1 SV=2	-0.194967	0.252951	0.326038	FALSE	FALSE
P63096	Guanine nucleotide-binding protein G(i) subunit alpha-1 OS=Homo sapiens OX=9606 GN=GNAI1 PE=1 SV=2	-0.352326	0.253091	0.326038	FALSE	FALSE
O94826	Mitochondrial import receptor subunit TOM70 OS=Homo sapiens OX=9606 GN=TOMM70 PE=1 SV=1	-0.166862	0.253167	0.326038	FALSE	FALSE
Q9UBR2	Cathepsin Z OS=Homo sapiens OX=9606 GN=CTSZ PE=1 SV=1	-0.272014	0.254854	0.327989	FALSE	FALSE
Q16795	NADH dehydrogenase [ubiquinone] 1 alpha subcomplex subunit 9, mitochondrial OS=Homo sapiens OX=9606 GN=NDUFA9 PE=1 SV=2	0.543329	0.255407	0.328479	FALSE	TRUE
Q15018	BRISC complex subunit Abraxas 2 OS=Homo sapiens OX=9606 GN=ABRAXAS2 PE=1 SV=2	0.470851	0.256496	0.329605	FALSE	FALSE
P51659	Peroxisomal multifunctional enzyme type 2 OS=Homo sapiens OX=9606 GN=HSD17B4 PE=1 SV=3	-0.241438	0.256629	0.329605	FALSE	FALSE
Q9NVX2	Notchless protein homolog 1 OS=Homo sapiens OX=9606 GN=NLE1 PE=1 SV=4	-0.387606	0.258258	0.331474	FALSE	FALSE
O75533	Splicing factor 3B subunit 1 OS=Homo sapiens OX=9606 GN=SF3B1 PE=1 SV=3	-0.172893	0.258797	0.331943	FALSE	FALSE
Q8IVD9	NudC domain-containing protein 3 OS=Homo sapiens OX=9606 GN=NUDCD3 PE=1 SV=3	-0.298683	0.259253	0.332304	FALSE	FALSE
Q14258	E3 ubiquitin/ISG15 ligase TRIM25 OS=Homo sapiens OX=9606 GN=TRIM25 PE=1 SV=2	-0.232602	0.261553	0.335026	FALSE	FALSE
P17252	Protein kinase C alpha type OS=Homo sapiens OX=9606 GN=PRKCA PE=1 SV=4	-0.171929	0.264173	0.338156	FALSE	FALSE
P49354	Protein farnesyltransferase/geranylgeranyltransferase type-1 subunit alpha OS=Homo sapiens OX=9606 GN=FNTA PE=1 SV=1	-0.184381	0.265463	0.339579	FALSE	FALSE
Q08378	Golgin subfamily A member 3 OS=Homo sapiens OX=9606 GN=GOLGA3 PE=1 SV=2	-0.364765	0.266471	0.340593	FALSE	FALSE
Q9NPL8	Complex I assembly factor TIMMDC1, mitochondrial OS=Homo sapiens OX=9606 GN=TIMMDC1 PE=1 SV=2	-0.274869	0.266613	0.340593	FALSE	FALSE
P51580	Thiopurine S-methyltransferase OS=Homo sapiens OX=9606 GN=TPMT PE=1 SV=1	-0.396303	0.267019	0.340883	FALSE	FALSE
O15013	Rho guanine nucleotide exchange factor 10 OS=Homo sapiens OX=9606 GN=ARHGEF10 PE=1 SV=4	-0.257373	0.269149	0.343372	FALSE	FALSE
Q96BP3	Peptidylprolyl isomerase domain and WD repeat-containing protein 1 OS=Homo sapiens OX=9606 GN=PPWD1 PE=1 SV=1	0.43271	0.270308	0.344424	FALSE	FALSE
Q7Z2Z2	Elongation factor-like GTPase 1 OS=Homo sapiens OX=9606 GN=EFL1 PE=1 SV=2	-0.337999	0.270335	0.344424	FALSE	FALSE
O75494	Serine/arginine-rich splicing factor 10 OS=Homo sapiens OX=9606 GN=SRSF10 PE=1 SV=1	0.486456	0.272772	0.347297	FALSE	FALSE
P52815	39S ribosomal protein L12, mitochondrial OS=Homo sapiens OX=9606 GN=MRPL12 PE=1 SV=2	-0.340333	0.273493	0.347983	FALSE	TRUE
Q3KQU3	MAP7 domain-containing protein 1 OS=Homo sapiens OX=9606 GN=MAP7D1 PE=1 SV=1	-0.160796	0.273814	0.348159	FALSE	FALSE
O96005	Cleft lip and palate transmembrane protein 1 OS=Homo sapiens OX=9606 GN=CLPTM1 PE=1 SV=1	-0.358154	0.274921	0.349332	FALSE	FALSE
P35613	Basigin OS=Homo sapiens OX=9606 GN=BSG PE=1 SV=2	-0.382237	0.275982	0.350374	FALSE	FALSE
Q9Y3B7	39S ribosomal protein L11, mitochondrial OS=Homo sapiens OX=9606 GN=MRPL11 PE=1 SV=1	-0.203134	0.276108	0.350374	FALSE	TRUE
Q9P0L0	Vesicle-associated membrane protein-associated protein A OS=Homo sapiens OX=9606 GN=VAPA PE=1 SV=3	-0.35792	0.276474	0.350606	FALSE	FALSE
Q7Z478	ATP-dependent RNA helicase DHX29 OS=Homo sapiens OX=9606 GN=DHX29 PE=1 SV=2	-0.266658	0.27682	0.350811	TRUE	FALSE
P60900	Proteasome subunit alpha type-6 OS=Homo sapiens OX=9606 GN=PSMA6 PE=1 SV=1	-0.190578	0.277401	0.351177	FALSE	FALSE
Q9Y4C8	Probable RNA-binding protein 19 OS=Homo sapiens OX=9606 GN=RBM19 PE=1 SV=3	-0.34327	0.277598	0.351177	FALSE	FALSE
O43818	U3 small nucleolar RNA-interacting protein 2 OS=Homo sapiens OX=9606 GN=RRP9 PE=1 SV=1	-0.187132	0.277703	0.351177	FALSE	FALSE
O96013	Serine/threonine-protein kinase PAK 4 OS=Homo sapiens OX=9606 GN=PAK4 PE=1 SV=1	-0.200484	0.277961	0.351177	FALSE	FALSE
Q9Y224	RNA transcription, translation and transport factor protein OS=Homo sapiens OX=9606 GN=RTRAF PE=1 SV=1	-0.329794	0.27803	0.351177	FALSE	FALSE
Q6PIU2	Neutral cholesterol ester hydrolase 1 OS=Homo sapiens OX=9606 GN=NCEH1 PE=1 SV=3	1.20964	0.279294	0.352539	FALSE	FALSE
Q99614	Tetratricopeptide repeat protein 1 OS=Homo sapiens OX=9606 GN=TTC1 PE=1 SV=1	-0.169728	0.280149	0.353384	FALSE	FALSE
P29317	Ephrin type-A receptor 2 OS=Homo sapiens OX=9606 GN=EPHA2 PE=1 SV=2	-0.182477	0.280558	0.353666	FALSE	FALSE
P78344	Eukaryotic translation initiation factor 4 gamma 2 OS=Homo sapiens OX=9606 GN=EIF4G2 PE=1 SV=1	-0.0871454	0.280977	0.35396	FALSE	FALSE
P58546	Myotrophin OS=Homo sapiens OX=9606 GN=MTPN PE=1 SV=2	-0.352502	0.282379	0.355393	FALSE	FALSE
P57088	Transmembrane protein 33 OS=Homo sapiens OX=9606 GN=TMEM33 PE=1 SV=2	-0.330159	0.282487	0.355393	FALSE	FALSE
P29590	Protein PML OS=Homo sapiens OX=9606 GN=PML PE=1 SV=3	-0.36783	0.282848	0.355612	FALSE	FALSE
P31943	Heterogeneous nuclear ribonucleoprotein H OS=Homo sapiens OX=9606 GN=HNRNPH1 PE=1 SV=4	-0.21242	0.28366	0.356398	FALSE	FALSE
Q14197	Peptidyl-tRNA hydrolase ICT1, mitochondrial OS=Homo sapiens OX=9606 GN=MRPL58 PE=1 SV=1	-0.323713	0.284462	0.35717	FALSE	TRUE
Q9Y3A3	MOB-like protein phocein OS=Homo sapiens OX=9606 GN=MOB4 PE=1 SV=1	-0.21696	0.286473	0.359458	FALSE	FALSE
P61513	60S ribosomal protein L37a OS=Homo sapiens OX=9606 GN=RPL37A PE=1 SV=2	-0.199657	0.287602	0.360638	TRUE	FALSE
Q13206	Probable ATP-dependent RNA helicase DDX10 OS=Homo sapiens OX=9606 GN=DDX10 PE=1 SV=2	-0.334631	0.288076	0.360994	FALSE	FALSE
Q8NB90	ATPase family protein 2 homolog OS=Homo sapiens OX=9606 GN=SPATA5 PE=1 SV=3	-0.389447	0.289393	0.362222	FALSE	FALSE
Q6Y7W6	GRB10-interacting GYF protein 2 OS=Homo sapiens OX=9606 GN=GIGYF2 PE=1 SV=1	-0.425929	0.289435	0.362222	FALSE	FALSE
Q92989	Polyribonucleotide 5'-hydroxyl-kinase Clp1 OS=Homo sapiens OX=9606 GN=CLP1 PE=1 SV=1	-0.318373	0.291881	0.365043	FALSE	FALSE
P12955	Xaa-Pro dipeptidase OS=Homo sapiens OX=9606 GN=PEPD PE=1 SV=3	-0.315731	0.292343	0.365381	FALSE	FALSE
P35250	Replication factor C subunit 2 OS=Homo sapiens OX=9606 GN=RFC2 PE=1 SV=3	-0.237506	0.293288	0.366321	FALSE	FALSE
O15027	Protein transport protein Sec16A OS=Homo sapiens OX=9606 GN=SEC16A PE=1 SV=4	-0.213419	0.293893	0.366837	FALSE	FALSE
Q86Y56	Dynein assembly factor 5, axonemal OS=Homo sapiens OX=9606 GN=DNAAF5 PE=1 SV=4	-0.313862	0.294806	0.367735	FALSE	FALSE
Q8WU90	Zinc finger CCCH domain-containing protein 15 OS=Homo sapiens OX=9606 GN=ZC3H15 PE=1 SV=1	-0.370322	0.298555	0.372168	FALSE	FALSE
Q9NVP1	ATP-dependent RNA helicase DDX18 OS=Homo sapiens OX=9606 GN=DDX18 PE=1 SV=2	0.389876	0.300826	0.374754	FALSE	FALSE
O43776	Asparagine--tRNA ligase, cytoplasmic OS=Homo sapiens OX=9606 GN=NARS1 PE=1 SV=1	-0.134274	0.30126	0.37505	FALSE	FALSE
Q13131	5'-AMP-activated protein kinase catalytic subunit alpha-1 OS=Homo sapiens OX=9606 GN=PRKAA1 PE=1 SV=4	-0.255486	0.301801	0.375351	FALSE	FALSE
P07942	Laminin subunit beta-1 OS=Homo sapiens OX=9606 GN=LAMB1 PE=1 SV=2	-0.129468	0.301896	0.375351	FALSE	FALSE
Q9H0B6	Kinesin light chain 2 OS=Homo sapiens OX=9606 GN=KLC2 PE=1 SV=1	-0.373446	0.303223	0.376756	FALSE	FALSE
O43809	Cleavage and polyadenylation specificity factor subunit 5 OS=Homo sapiens OX=9606 GN=NUDT21 PE=1 SV=1	-0.308212	0.304637	0.378266	FALSE	FALSE
P56945	Breast cancer anti-estrogen resistance protein 1 OS=Homo sapiens OX=9606 GN=BCAR1 PE=1 SV=2	-0.442876	0.304907	0.378355	FALSE	FALSE
P42696	RNA-binding protein 34 OS=Homo sapiens OX=9606 GN=RBM34 PE=1 SV=2	-0.161037	0.305194	0.378464	FALSE	FALSE
Q969H8	Myeloid-derived growth factor OS=Homo sapiens OX=9606 GN=MYDGF PE=1 SV=1	-0.212751	0.308798	0.382684	FALSE	FALSE
Q8IX12	Cell division cycle and apoptosis regulator protein 1 OS=Homo sapiens OX=9606 GN=CCAR1 PE=1 SV=2	0.196132	0.309423	0.383147	FALSE	FALSE
Q14244	Ensconsin OS=Homo sapiens OX=9606 GN=MAP7 PE=1 SV=1	-0.200757	0.309573	0.383147	FALSE	FALSE
A1X283	SH3 and PX domain-containing protein 2B OS=Homo sapiens OX=9606 GN=SH3PXD2B PE=1 SV=3	-0.31301	0.310513	0.384061	FALSE	FALSE
P36957	Dihydrolipoyllysine-residue succinyltransferase component of 2-oxoglutarate dehydrogenase complex, mitochondrial OS=Homo sapiens OX=9606 GN=DLST PE=1 SV=4	0.18983	0.312006	0.385458	FALSE	TRUE
Q9H098	Protein FAM107B OS=Homo sapiens OX=9606 GN=FAM107B PE=1 SV=1	-0.306568	0.312047	0.385458	FALSE	FALSE
P53680	AP-2 complex subunit sigma OS=Homo sapiens OX=9606 GN=AP2S1 PE=1 SV=2	-0.299656	0.315182	0.389078	FALSE	FALSE
P82979	SAP domain-containing ribonucleoprotein OS=Homo sapiens OX=9606 GN=SARNP PE=1 SV=3	-0.166863	0.315518	0.389241	FALSE	FALSE
P62993	Growth factor receptor-bound protein 2 OS=Homo sapiens OX=9606 GN=GRB2 PE=1 SV=1	-0.191789	0.317345	0.391153	FALSE	FALSE
O75223	Gamma-glutamylcyclotransferase OS=Homo sapiens OX=9606 GN=GGCT PE=1 SV=1	-0.339843	0.317478	0.391153	FALSE	FALSE
Q96A65	Exocyst complex component 4 OS=Homo sapiens OX=9606 GN=EXOC4 PE=1 SV=1	-0.275953	0.318685	0.392386	FALSE	FALSE
Q9UHG3	Prenylcysteine oxidase 1 OS=Homo sapiens OX=9606 GN=PCYOX1 PE=1 SV=3	-0.363958	0.320888	0.394843	FALSE	FALSE
Q9H6T3	RNA polymerase II-associated protein 3 OS=Homo sapiens OX=9606 GN=RPAP3 PE=1 SV=2	-0.186257	0.32114	0.394898	FALSE	FALSE
Q15424	Scaffold attachment factor B1 OS=Homo sapiens OX=9606 GN=SAFB PE=1 SV=4	0.295173	0.321367	0.394923	FALSE	FALSE
P53007	Tricarboxylate transport protein, mitochondrial OS=Homo sapiens OX=9606 GN=SLC25A1 PE=1 SV=2	-0.310582	0.321751	0.39514	FALSE	FALSE
Q9Y4A5	Transformation/transcription domain-associated protein OS=Homo sapiens OX=9606 GN=TRRAP PE=1 SV=3	0.223535	0.324849	0.398688	FALSE	FALSE
O15226	NF-kappa-B-repressing factor OS=Homo sapiens OX=9606 GN=NKRF PE=1 SV=2	-0.311042	0.325681	0.399452	FALSE	FALSE
Q9UMX5	Neudesin OS=Homo sapiens OX=9606 GN=NENF PE=1 SV=1	-0.392	0.326234	0.399872	FALSE	FALSE
P21589	5'-nucleotidase OS=Homo sapiens OX=9606 GN=NT5E PE=1 SV=1	-0.291538	0.326911	0.400444	FALSE	FALSE
P17931	Galectin-3 OS=Homo sapiens OX=9606 GN=LGALS3 PE=1 SV=5	-0.300916	0.329396	0.40323	FALSE	FALSE
P50851	Lipopolysaccharide-responsive and beige-like anchor protein OS=Homo sapiens OX=9606 GN=LRBA PE=1 SV=4	0.364015	0.330013	0.403726	FALSE	FALSE
O94808	Glutamine--fructose-6-phosphate aminotransferase [isomerizing] 2 OS=Homo sapiens OX=9606 GN=GFPT2 PE=1 SV=3	0.19258	0.331112	0.404694	FALSE	FALSE
Q9UGP8	Translocation protein SEC63 homolog OS=Homo sapiens OX=9606 GN=SEC63 PE=1 SV=2	-0.28798	0.331229	0.404694	FALSE	FALSE
Q9H0A0	RNA cytidine acetyltransferase OS=Homo sapiens OX=9606 GN=NAT10 PE=1 SV=2	-0.150833	0.331761	0.404916	FALSE	FALSE
P28340	DNA polymerase delta catalytic subunit OS=Homo sapiens OX=9606 GN=POLD1 PE=1 SV=2	-0.309237	0.331836	0.404916	FALSE	FALSE
Q13151	Heterogeneous nuclear ribonucleoprotein A0 OS=Homo sapiens OX=9606 GN=HNRNPA0 PE=1 SV=1	-0.351955	0.332944	0.405796	FALSE	FALSE
P28370	Probable global transcription activator SNF2L1 OS=Homo sapiens OX=9606 GN=SMARCA1 PE=1 SV=2	-0.237208	0.332983	0.405796	FALSE	FALSE
P48507	Glutamate--cysteine ligase regulatory subunit OS=Homo sapiens OX=9606 GN=GCLM PE=1 SV=1	-0.236337	0.334357	0.407211	FALSE	FALSE
Q99805	Transmembrane 9 superfamily member 2 OS=Homo sapiens OX=9606 GN=TM9SF2 PE=1 SV=1	-0.377662	0.334738	0.407232	FALSE	FALSE
Q9HD26	Golgi-associated PDZ and coiled-coil motif-containing protein OS=Homo sapiens OX=9606 GN=GOPC PE=1 SV=1	-0.251956	0.334802	0.407232	FALSE	FALSE
Q9Y4L1	Hypoxia up-regulated protein 1 OS=Homo sapiens OX=9606 GN=HYOU1 PE=1 SV=1	-0.17056	0.337305	0.410015	FALSE	FALSE
Q8NI36	WD repeat-containing protein 36 OS=Homo sapiens OX=9606 GN=WDR36 PE=1 SV=1	-0.119149	0.339427	0.412331	FALSE	FALSE
P31947	14-3-3 protein sigma OS=Homo sapiens OX=9606 GN=SFN PE=1 SV=1	-0.187781	0.341296	0.414338	FALSE	FALSE
Q7Z7H5	Transmembrane emp24 domain-containing protein 4 OS=Homo sapiens OX=9606 GN=TMED4 PE=1 SV=1	-0.469444	0.342363	0.415368	FALSE	FALSE
Q8NCA5	Protein FAM98A OS=Homo sapiens OX=9606 GN=FAM98A PE=1 SV=2	-0.283221	0.342646	0.415447	FALSE	FALSE
Q9Y618	Nuclear receptor corepressor 2 OS=Homo sapiens OX=9606 GN=NCOR2 PE=1 SV=3	-0.163252	0.342882	0.41547	FALSE	FALSE
P47895	Aldehyde dehydrogenase family 1 member A3 OS=Homo sapiens OX=9606 GN=ALDH1A3 PE=1 SV=2	-0.23577	0.34422	0.416825	FALSE	FALSE
P49023	Paxillin OS=Homo sapiens OX=9606 GN=PXN PE=1 SV=3	-0.21096	0.346976	0.419896	FALSE	FALSE
O75717	WD repeat and HMG-box DNA-binding protein 1 OS=Homo sapiens OX=9606 GN=WDHD1 PE=1 SV=1	-0.157649	0.347921	0.420772	FALSE	FALSE
Q7L014	Probable ATP-dependent RNA helicase DDX46 OS=Homo sapiens OX=9606 GN=DDX46 PE=1 SV=2	-0.157184	0.350773	0.423953	FALSE	FALSE
Q14376	UDP-glucose 4-epimerase OS=Homo sapiens OX=9606 GN=GALE PE=1 SV=2	-0.275658	0.351601	0.424685	FALSE	FALSE
Q96A49	Synapse-associated protein 1 OS=Homo sapiens OX=9606 GN=SYAP1 PE=1 SV=1	-0.310464	0.352725	0.425772	FALSE	FALSE
P52272	Heterogeneous nuclear ribonucleoprotein M OS=Homo sapiens OX=9606 GN=HNRNPM PE=1 SV=3	-0.164303	0.354094	0.426929	FALSE	FALSE
Q86VI3	Ras GTPase-activating-like protein IQGAP3 OS=Homo sapiens OX=9606 GN=IQGAP3 PE=1 SV=2	-0.325926	0.354131	0.426929	FALSE	FALSE
Q9NQR4	Omega-amidase NIT2 OS=Homo sapiens OX=9606 GN=NIT2 PE=1 SV=1	0.165884	0.355489	0.428295	FALSE	FALSE
Q8N806	Putative E3 ubiquitin-protein ligase UBR7 OS=Homo sapiens OX=9606 GN=UBR7 PE=1 SV=2	-0.38483	0.356438	0.429031	FALSE	FALSE
Q13363	C-terminal-binding protein 1 OS=Homo sapiens OX=9606 GN=CTBP1 PE=1 SV=2	0.251029	0.356775	0.429031	FALSE	FALSE
P16989	Y-box-binding protein 3 OS=Homo sapiens OX=9606 GN=YBX3 PE=1 SV=4	-0.26868	0.356776	0.429031	FALSE	FALSE
Q1KMD3	Heterogeneous nuclear ribonucleoprotein U-like protein 2 OS=Homo sapiens OX=9606 GN=HNRNPUL2 PE=1 SV=1	-0.192484	0.357611	0.429764	FALSE	FALSE
P46934	E3 ubiquitin-protein ligase NEDD4 OS=Homo sapiens OX=9606 GN=NEDD4 PE=1 SV=4	0.134664	0.358514	0.430579	FALSE	FALSE
O94906	Pre-mRNA-processing factor 6 OS=Homo sapiens OX=9606 GN=PRPF6 PE=1 SV=1	-0.144081	0.36191	0.434383	FALSE	FALSE
Q9Y2L1	Exosome complex exonuclease RRP44 OS=Homo sapiens OX=9606 GN=DIS3 PE=1 SV=2	-0.30444	0.362364	0.434655	FALSE	FALSE
Q9BZL4	Protein phosphatase 1 regulatory subunit 12C OS=Homo sapiens OX=9606 GN=PPP1R12C PE=1 SV=1	-0.426052	0.364579	0.437036	FALSE	FALSE
Q9GZS1	DNA-directed RNA polymerase I subunit RPA49 OS=Homo sapiens OX=9606 GN=POLR1E PE=1 SV=3	-0.267865	0.365762	0.438178	FALSE	FALSE
O14579	Coatomer subunit epsilon OS=Homo sapiens OX=9606 GN=COPE PE=1 SV=3	-0.268849	0.366616	0.438926	FALSE	FALSE
Q9NZT2	Opioid growth factor receptor OS=Homo sapiens OX=9606 GN=OGFR PE=1 SV=3	-0.279376	0.367318	0.439491	FALSE	FALSE
O14980	Exportin-1 OS=Homo sapiens OX=9606 GN=XPO1 PE=1 SV=1	0.276227	0.369198	0.441463	FALSE	FALSE
P08574	Cytochrome c1, heme protein, mitochondrial OS=Homo sapiens OX=9606 GN=CYC1 PE=1 SV=3	-0.18485	0.370055	0.44221	FALSE	FALSE
Q15020	Squamous cell carcinoma antigen recognized by T-cells 3 OS=Homo sapiens OX=9606 GN=SART3 PE=1 SV=1	-0.287708	0.37142	0.443563	FALSE	FALSE
Q9NQC3	Reticulon-4 OS=Homo sapiens OX=9606 GN=RTN4 PE=1 SV=2	-0.261188	0.372977	0.444974	FALSE	FALSE
Q06265	Exosome complex component RRP45 OS=Homo sapiens OX=9606 GN=EXOSC9 PE=1 SV=3	-0.208231	0.373068	0.444974	FALSE	FALSE
Q9H6R4	Nucleolar protein 6 OS=Homo sapiens OX=9606 GN=NOL6 PE=1 SV=2	-0.150095	0.37344	0.445127	FALSE	FALSE
Q8WWY3	U4/U6 small nuclear ribonucleoprotein Prp31 OS=Homo sapiens OX=9606 GN=PRPF31 PE=1 SV=2	-0.26267	0.373664	0.445127	FALSE	FALSE
Q02880	DNA topoisomerase 2-beta OS=Homo sapiens OX=9606 GN=TOP2B PE=1 SV=3	-0.262066	0.378293	0.45036	FALSE	FALSE
O00566	U3 small nucleolar ribonucleoprotein protein MPP10 OS=Homo sapiens OX=9606 GN=MPHOSPH10 PE=1 SV=2	-0.179291	0.380119	0.452251	FALSE	FALSE
Q08379	Golgin subfamily A member 2 OS=Homo sapiens OX=9606 GN=GOLGA2 PE=1 SV=3	-0.353851	0.382606	0.454926	FALSE	FALSE
Q13547	Histone deacetylase 1 OS=Homo sapiens OX=9606 GN=HDAC1 PE=1 SV=1	0.331237	0.386175	0.458884	FALSE	FALSE
Q14966	Zinc finger protein 638 OS=Homo sapiens OX=9606 GN=ZNF638 PE=1 SV=2	-0.295488	0.386803	0.459207	FALSE	FALSE
Q13439	Golgin subfamily A member 4 OS=Homo sapiens OX=9606 GN=GOLGA4 PE=1 SV=1	-0.172785	0.386929	0.459207	FALSE	FALSE
Q14137	Ribosome biogenesis protein BOP1 OS=Homo sapiens OX=9606 GN=BOP1 PE=1 SV=2	-0.258057	0.389186	0.461598	FALSE	FALSE
A5YKK6	CCR4-NOT transcription complex subunit 1 OS=Homo sapiens OX=9606 GN=CNOT1 PE=1 SV=2	-0.230023	0.390945	0.463397	FALSE	FALSE
P55795	Heterogeneous nuclear ribonucleoprotein H2 OS=Homo sapiens OX=9606 GN=HNRNPH2 PE=1 SV=1	0.258899	0.391379	0.463622	FALSE	FALSE
Q96KG9	N-terminal kinase-like protein OS=Homo sapiens OX=9606 GN=SCYL1 PE=1 SV=1	-0.249805	0.392391	0.464533	FALSE	FALSE
Q96BY6	Dedicator of cytokinesis protein 10 OS=Homo sapiens OX=9606 GN=DOCK10 PE=1 SV=3	-0.160249	0.394825	0.467055	FALSE	FALSE
Q9Y4W6	AFG3-like protein 2 OS=Homo sapiens OX=9606 GN=AFG3L2 PE=1 SV=2	-0.225583	0.395012	0.467055	FALSE	FALSE
Q9NQG5	Regulation of nuclear pre-mRNA domain-containing protein 1B OS=Homo sapiens OX=9606 GN=RPRD1B PE=1 SV=1	-0.262694	0.396806	0.468885	FALSE	FALSE
Q9HD42	Charged multivesicular body protein 1a OS=Homo sapiens OX=9606 GN=CHMP1A PE=1 SV=1	0.260827	0.397896	0.469882	FALSE	FALSE
Q9NZN4	EH domain-containing protein 2 OS=Homo sapiens OX=9606 GN=EHD2 PE=1 SV=2	-0.252849	0.398254	0.470004	FALSE	FALSE
P29966	Myristoylated alanine-rich C-kinase substrate OS=Homo sapiens OX=9606 GN=MARCKS PE=1 SV=4	-0.151704	0.398492	0.470004	FALSE	FALSE
Q9UNS2	COP9 signalosome complex subunit 3 OS=Homo sapiens OX=9606 GN=COPS3 PE=1 SV=3	-0.177722	0.399957	0.47144	FALSE	FALSE
Q15050	Ribosome biogenesis regulatory protein homolog OS=Homo sapiens OX=9606 GN=RRS1 PE=1 SV=2	-0.268167	0.400303	0.471556	FALSE	FALSE
Q13085	Acetyl-CoA carboxylase 1 OS=Homo sapiens OX=9606 GN=ACACA PE=1 SV=2	-0.157875	0.401628	0.472824	FALSE	FALSE
Q7RTV0	PHD finger-like domain-containing protein 5A OS=Homo sapiens OX=9606 GN=PHF5A PE=1 SV=1	-0.249433	0.401957	0.47292	FALSE	FALSE
P30740	Leukocyte elastase inhibitor OS=Homo sapiens OX=9606 GN=SERPINB1 PE=1 SV=1	-0.174063	0.405085	0.476306	FALSE	FALSE
Q08AD1	Calmodulin-regulated spectrin-associated protein 2 OS=Homo sapiens OX=9606 GN=CAMSAP2 PE=1 SV=3	0.345773	0.407158	0.478448	FALSE	FALSE
Q9BSD7	Cancer-related nucleoside-triphosphatase OS=Homo sapiens OX=9606 GN=NTPCR PE=1 SV=1	-0.606826	0.409724	0.481167	FALSE	FALSE
Q07812	Apoptosis regulator BAX OS=Homo sapiens OX=9606 GN=BAX PE=1 SV=1	-0.169974	0.412149	0.483554	FALSE	FALSE
P17174	Aspartate aminotransferase, cytoplasmic OS=Homo sapiens OX=9606 GN=GOT1 PE=1 SV=3	-0.155247	0.412264	0.483554	FALSE	FALSE
Q13642	Four and a half LIM domains protein 1 OS=Homo sapiens OX=9606 GN=FHL1 PE=1 SV=4	0.269682	0.413233	0.484393	FALSE	FALSE
Q9NRX1	RNA-binding protein PNO1 OS=Homo sapiens OX=9606 GN=PNO1 PE=1 SV=1	-0.262532	0.413717	0.484662	FALSE	FALSE
O75400	Pre-mRNA-processing factor 40 homolog A OS=Homo sapiens OX=9606 GN=PRPF40A PE=1 SV=2	-0.173696	0.414189	0.484916	FALSE	FALSE
Q13242	Serine/arginine-rich splicing factor 9 OS=Homo sapiens OX=9606 GN=SRSF9 PE=1 SV=1	-0.125074	0.416147	0.48691	FALSE	FALSE
P28799	Progranulin OS=Homo sapiens OX=9606 GN=GRN PE=1 SV=2	-0.357558	0.416891	0.487481	FALSE	FALSE
Q9Y613	FH1/FH2 domain-containing protein 1 OS=Homo sapiens OX=9606 GN=FHOD1 PE=1 SV=3	-0.124581	0.418701	0.489298	FALSE	FALSE
P19387	DNA-directed RNA polymerase II subunit RPB3 OS=Homo sapiens OX=9606 GN=POLR2C PE=1 SV=2	-0.134463	0.41898	0.489323	FALSE	FALSE
O14617	AP-3 complex subunit delta-1 OS=Homo sapiens OX=9606 GN=AP3D1 PE=1 SV=1	0.547172	0.423671	0.494499	FALSE	FALSE
P15374	Ubiquitin carboxyl-terminal hydrolase isozyme L3 OS=Homo sapiens OX=9606 GN=UCHL3 PE=1 SV=1	-0.120358	0.426298	0.49726	FALSE	FALSE
Q13630	GDP-L-fucose synthase OS=Homo sapiens OX=9606 GN=GFUS PE=1 SV=1	-0.360824	0.428767	0.499834	FALSE	FALSE
Q15006	ER membrane protein complex subunit 2 OS=Homo sapiens OX=9606 GN=EMC2 PE=1 SV=1	-0.225092	0.434185	0.505842	FALSE	FALSE
P18858	DNA ligase 1 OS=Homo sapiens OX=9606 GN=LIG1 PE=1 SV=1	-0.281613	0.437567	0.509229	FALSE	FALSE
P18754	Regulator of chromosome condensation OS=Homo sapiens OX=9606 GN=RCC1 PE=1 SV=1	-0.208067	0.437627	0.509229	FALSE	FALSE
Q96RE7	Nucleus accumbens-associated protein 1 OS=Homo sapiens OX=9606 GN=NACC1 PE=1 SV=1	-0.300727	0.438414	0.509834	FALSE	FALSE
Q6DD88	Atlastin-3 OS=Homo sapiens OX=9606 GN=ATL3 PE=1 SV=1	-0.260456	0.439268	0.510515	FALSE	FALSE
Q9BR76	Coronin-1B OS=Homo sapiens OX=9606 GN=CORO1B PE=1 SV=1	-0.200648	0.443185	0.514753	FALSE	FALSE
P63151	Serine/threonine-protein phosphatase 2A 55 kDa regulatory subunit B alpha isoform OS=Homo sapiens OX=9606 GN=PPP2R2A PE=1 SV=1	-0.242811	0.443535	0.514835	FALSE	FALSE
[truncated: 264 more rows]

## Sheet: C) 24 hours
UniprotID	UniprotID description	log2FC	DEqMS_p_value	DEqMS_adj_p_value	cytosolic_ribosome	mitochondrial_matrix
[truncated: 2,071 more rows]
