# Supplementary material for: Inhibiting translation elongation by reducing eIF5A activity induces feedback inhibition of initiation, limiting tumour cell proliferation
Source: Nat Commun. 2025 Dec 13;16:11486. doi: 10.1038/s41467-025-66531-z (PMC12749925; doi:10.1038/s41467-025-66531-z)
Supplement: Supplementary file 4 — Supplementary Data 2 [file 41467_2025_66531_MOESM4_ESM.xlsx]

## Sheet: FigureS11e
eIF5A1 / H-Score	Ki67 / % Positive
255.71	64.07
46.63	15.65
2.63	6.03
47.4	9.63
212.71	3.64
41.53	1.41
254.03	3.46
34.59	0.41
218.62	18.34
250.12	24.74
202.29	24.18
76.35	13.22
103.52	6.35
66.28	14.65
155.52	6.24
31.88	2.42
6.2	1.95
244.25	5.86
66.91	0
164.27	4.35
46.31	1.5
217.73	27.51
131.27	15.94
86.82	23.18
8.71	43.36
91.38	9.26
0.39	0.42
41.52	4.49
109.77	18.44
45.93	13.27
167.52	3.16
111.73	2.86
3.28	1.26
269.19	0.64
105.95	1.55
73.34	0.58
282.2	54.56
24.49	6.17
115.39	7.22
115.72	6.87
18.94	1.75
1.18	5.6
1.23	0.09
16.46	1.89
104.18	11.84
152.71	1.56
0.88	1.06
2.57	0.29
215.63	5.8
145.39	5.33
144.94	14.91
71.8	10.28
217.86	38.58
175.37	17.03
247.58	5.37
231.08	2.87
31.59	1.44
86.4	16.61
0.35	0.55
36.53	0.69
22.23	0.61
166.35	4.02
25.19	0.34
0.55	0.75
53.64	6.46
169.94	3.23
127.55	7.86
71.58	11.66
237.39	3.72
154.87	1.3
155.09	1.64
115.53	3.11
247.74	15.73
102.07	1.94
202.27	7.2
250.72	25.4
138.37	2.69
4.54	2.78
25.7	4.03
158.08	3.85
211.86	8.24
19.75	8.73
73.53	23.89
85.83	4.11
34.04	0.65
12.5	3.1
32.33	2.96
24.09	2.69
11.3	11.62
290.43	8.88
229.92	3.48
220.37	11.58
33.7	4.61
171.47	0.52
142.63	4.99
73.99	11.07
134.22	3.89
96.67	15.21
26.11	3.47
55.03	22.44
197.07	23.69
0.09	14.74
264.2	20.06
181.16	2.65
137.26	1.37
200.03	21.98
58.27	4.84
85.68	5.48
223.59	6.87
138.08	22.28
19.9	17.17
153.35	27
151.27	12.87
6.06	3.22
10.68	7.71
0.1	2.33
164.61	2.98
44.63	3.53
134.92	7.54
193.94	11.76
283.75	35.84
176.95	20.92
155.23	6.88
163.06	44.7
234.2	16.14
157.29	4.17
28.01	6.02
122.67	4.42
91.76	0.48
80.85	11.36
89.97	21.82
203.83	5.35
66.73	1.65
74.03	7.04
52.07	1.64
130.14	6.21
133.69	6.7
109.66	4.51
52.73	5.32
58.35	1.46
154.29	19.3
150.55	10.33
128	15.2
12.06	4.66
38.29	7.57
125.28	4.1
165.68	5.78
243.46	20.99
189.44	5.11
253.36	5.31
237.31	16.45
249.49	2.09
247.32	2.74
45.72	37.46
149.82	39.7
170.93	62.94
19.09	2.65
0.31	9.64
129.86	6.13
157.44	10.11
91.98	5.95
55.82	2.26
42.71	0.88
48.48	1.97
1.15	2.14
197.74	6.06
1.18	4.93
92.03	5.88
102.7	2.68
191.15	33.15
233.99	93.75
274.05	16.57
6.67	1.22
114.67	6.48
18.65	3.33
34.55	6.72
22.45	3.99
6.12	17.38
103.43	3.98
133.62	6.97
186.33	9.84
13.67	1.97
263.37	3.68
117.31	1.3
133.71	3.71
151.23	5.14
88.92	4.19
250	3.62
85.22	2.35
227.82	3.08
255.54	28.55
238.88	20.23
0.25	17.04
13.08	17.94
88.1	0.8
157.11	2.27
45.39	0.62
0	0.61
206.57	1.2
41.3	2.54
12.33	4.97
151.25	2.48
133.75	5.53
0	0
3.59	33.46
239.65	2.48
54.07	3.28
163.45	7.66
252.38	54.13
275.61	41.48
0.33	15.73
275.2	10.12
2.7	1.08
72.46	2.03
12.46	3.56
166.34	11.61
8.64	12.79
164.52	33.01
65.89	20.37
75.1	25.08
47.44	25.43
162.04	8.44
115.29	11.17
11.39	23.72
271.01	27.83
188.21	7.24
211.41	18.53
94.23	0.04
3.01	0
38.88	0
122.03	6.65
146.38	4.79
96.73	5.17
79.67	8.4
20.7	3.43
65.25	3.41
126.02	0.8
205.49	2.16
46.57	24.06
3.94	0.57
51.48	13.12
5.7	22.26
238.92	13.77
181	11.82
72.36	5.67
20.51	6.52
10.39	10.08
101.11	1.18
209.81	8.61
188.08	15.3
132.82	11.93
216.99	16.81
155.27	14.05
225.44	10.35
149.49	8.5
224.94	4.89
106.27	25.62
210.48	15.31
91.69	20.07
57.06	12.53
43.86	12.47
192.66	21.19
94.86	13.43
255.66	24.59
231	27.62
51.56	4.29
22.93	1.62
102.4	4.5
182.26	3.67
153.71	12.09
173.12	25.31
148.4	18.66
78.26	7.81
117.02	19.94
91.79	23.46
13.6	0.06
17.73	0.04
0.24	15.48
0.53	13.87
144.66	23.99
36.23	0.29
8.94	0.16
52.88	27.65
91.39	6.28
64.65	17.62
8.77	14.27
11.03	26.18
20.37	8.16
121.35	1.73
100	4.14
86.09	1.44
73.03	1.4
201.23	39.89
40.69	0.15
101.99	5.48
189.1	3.46
83.32	22.71
223.02	36.03
153.39	37.51
171.29	59.47
185.35	28.1
173.25	0.39
243.02	5.9
184.05	2.12
237.43	13.32
259.93	25.97
166.58	2.25
275.02	11.22
232.08	4.04
223.38	13.91
191.66	3.76
8.38	0.09
113.71	17.55
0	2.86
62.41	14.21
242.31	11.08
262.13	11.15
168.56	3.79
235.04	3.39
0	8.57
18.49	6.83
113.6	17.01
177.33	0.54
6.5	0.95
46.21	1.02
170.66	15.88
218.33	1.91
62.19	1.88
0.33	0
2.01	0
0.68	0
146.08	18.9
36.47	3.34
46.97	6.84
191.19	31.47
85.61	25.84
12.09	19.42
242.82	7.88
100.18	3.13
270.97	38.8
250.25	25.03
8.49	7.13
143.49	5.18
222.05	28.6
56.32	2.17
110.44	1.74
126.44	1.11
157.18	1.17
162.5	3.98
158.52	2.79
183.25	2.89
32.41	5.49
8.63	1.77
52.94	4.67
129.89	3.51
134.69	5.64
82.6	10.39
0.07	21.32
0.5	28.14
0.87	36.62
87.31	0
118.96	3.82
229.61	3.37
144.45	28.08
169.36	31.82
159.43	12.69
131.6	1.24
206.87	0.83
101.84	0.95
167.28	1.72
133.29	0.96
171.6	1.36
250.59	2.08
70.99	3.35
22.59	3.52
265.77	4.81
53.56	2.21
194.42	7.74
173.76	7.89
222.24	13.46
15.71	11.76
3.29	26.85
25.98	13.37
70.53	10.92
209.39	36.37
227.65	15.41
152.45	6.45
15.84	44.56
19.69	44.55
6.36	4.48
43.27	0.83
1.19	0.03
18.6	1.71
42.42	1.09
14.57	4.27
56.37	2.9
119.04	2.38
9.4	4.11
190.78	9.64
57.27	4.19
65.33	4.37
250.94	14.42
150.09	6.08
39.44	1.7
232.8	15.19
204.04	9.93
47.22	9.97
81.64	8.59
4.96	11.25
128.9	0
1.87	0.38
9.14	0.48
257.66	0.31
75.86	2.83
79.71	1.84
173.76	3.54
31.47	47.04
248.58	26.65
68.65	23.32
138.15	20.17
173.95	41.59
175.02	22.71
192.96	35.58
186.54	33.2
215.2	61.4
46.43	4.09
180.61	24.83
205.24	5.46
76.23	0.96
126.11	3.07
39.52	3.86
73.45	6.89
92.41	51.93
45.46	5.96
226.29	2.03
23.72	2.66
62.76	4.87
168.81	7.48
11.1	1.39
108.11	2.91
7.09	0.05
0.97	11.44
216.28	13.77
184.31	89.36
12.53	0.2
98.78	0.48
197.57	10.52
275.33	5.02
117.01	1.59
237.63	18.49
239.02	22.08
100.41	0
157.41	51.34
2.76	0
70.2	30.33
237.37	5.85
102.19	1.93
44.27	1.76
209.39	16.15
137.26	6.36
30.39	2.8
82.37	24.33
216.33	8.82
204.25	28.44
232.96	2.56
144.21	1.54
150	0
5.84	1.95
40.42	3.05
151.59	5.02
100.15	5.58
109.68	5.78
54.83	4.13
170.87	3.04
187.74	6.01
5.47	4.9
199.87	3.65
34.65	0.78
9.56	2.36
75.09	2.11
47.43	0.95
252.66	3.77
10.31	4.08
65.94	4.34
177.64	4.61
276.77	12.24
155.36	0.6
21.33	14.46
38.7	26.4
164.41	21.21
21.53	5.09
0.66	1.79
0.49	0
14.28	0.36
32.33	1.1
9.29	0.4
6.62	1.07
14.91	1.11
1.47	0.05
0.79	0.27
22.95	21.01
46.99	14.65
11.36	9.7
0.29	24.44
24.2	36.15
123.4	28.55
0.81	5.69
2.48	7.86
76.16	0
128.52	0
168.29	0.04
0	0.04
0	10.39
0.27	7.83
0.14	16.72
2.21	0.41
91.31	4.51
23.6	2.82
68.46	24.13
229.49	30.14
248.29	44.06
6.97	9.97
20.1	15.87
27.93	27.85
0.03	0.24
0.03	0.16
0	0.27
284	39.18
194.91	26.81
125.85	21.58
96.66	2.2
145.35	9.51
22.58	1.46
105.69	0.13
139.84	0.22
2.3	2.06
0.49	2.04
77.86	2.48
57.67	0.49
51.94	0.94
116.37	2.65
71.38	2.78
18.72	2.78
7.02	0.37
25.05	0
0.09	0
0.13	1.56
3.07	4.47
6.55	5.92
10.44	8.57
20.56	8.58
28.02	18.73
2.75	10.88
53.97	2.89
12.63	2.5
91.46	3.95
155.05	5.65
0.79	0
46.29	1.85
12.22	0.15
48.77	18.48
0.91	4.37
1.84	3.31
0.2	6
3.1	7.16
2.39	62.89
3.38	42.8
0.31	8.51
0	1.64
0	0.03
107.42	4.82
222.04	1.04
1.33	1.86
5	9.72
9.52	4.74
80.23	1.05
0.72	0
61.32	2.65
87.83	0
193.75	52.82
57.14	23.19
34.85	25.39
105.35	23.5
14.41	20.55
148.01	29.94
82.1	18.72
5.61	0.37
11.15	0.78
237.07	4.24
48.67	0.7
162.66	1.81
65.96	0.44
89.81	1.31
1.79	0
0.81	0
3.45	0.09
7.53	0.29
111.41	2.77
23.69	0.41
88.25	17.07
0	0.25
4.05	11.23
7.49	1.51
6.18	2.66
0.24	0.2
22.3	0
1.07	0.33
10.71	2.96
58.63	10.52
73.45	11.53
0	0
95.87	1.15
16.45	1.47
13.84	20.72
23.67	20.27
15.82	27.59
49.18	0.8
7.71	0.21
91.7	0.96
12.5	0
35.66	1.36
224.72	3.84
52.81	1.62
164	2
10.1	4.68
261.78	26.32
198.52	11.84
160.55	0
198.57	0.56
115.66	0.47
85.2	0.79
37.47	1.78
54.21	2.14
87.87	12.01
70.41	6.24
5.04	6.34
26.64	4.41
181.94	7.41
155.53	0.8
69.09	5.86
43.9	7.07
5.67	0.05
11.23	0.14
112.95	2.21
105.38	1.95
216.3	1.93
82.36	4.37
0	0
0.18	1.87
1.33	0.25
22.47	2.36
0.85	0.03
178.98	2.52
29.51	4.99
82.53	3.72
20.73	0.21
50.46	0.06
264.66	13.88
258.58	18.68
37.65	3.33
40.6	28.84
18.8	23.66
25.35	20.41
100	21.63
150.33	2.18
153.5	4.6
177.04	44.1
256.01	20.29
253.56	32.4
217.91	0.19
239.9	2.44
199.24	2.42
143.05	4.11
54.82	5
81.71	6.01
87.87	5.31
40.75	8.26
0.24	0.09
1.44	0.06
39.31	0.89
167.43	27.6
247.28	27.95
119.22	13.59
72.52	31.8
22.38	42.83
49.79	1.41
4.2	1.6
5.82	4.94
65.53	13
8.84	8.91
0.11	1.34
123.48	11.13
45.48	2.61
46.65	2.44
49.06	1.72
2.64	0.37
115.13	6.3
0.85	1.18
30.41	0.15
0.75	0
153.53	1.1
3.93	0
1.03	0.08
114.35	6.95
84.45	3.99
17.34	7.51
41.69	4.42
84.91	9.73
2.17	47.94
0	22.47
7	45.51
8.32	3.11
21.51	5.62
2.47	2.17
0	2.38
5.15	2.05
130.46	5.35
196.08	2.41
166.95	7.3
94.42	19.11
3.33	2.53
216.58	2.89
161.46	0.99
57.76	21.71
274.59	36.6
18.56	20.7
14.55	20.95
46.58	19.14
22.22	1
10.81	3.39
183.09	8.11
145.98	12
78.52	0
228.15	7.11
255.31	4.72
234.69	2.13
193.62	0.98
41.55	0.14
1.04	13.97
77.1	29.98
0.66	1.99
0.39	0
61.15	2.59
17.64	0
26.01	15.47
0.79	8.33
2.27	3.88
11.07	0
29.1	1.31
8.64	3.63
2.71	0.92
13.27	1.08
7.55	29.35
55.16	45.03
183.83	0.17
160.43	2.15
191.47	17.69
0	0.05
6.58	8.62
22.05	3.97
18.79	4.04
13.78	2.69
68.49	24.93
0.37	14.86
9.66	2.66
116.88	3.77
213.88	0.39
60.95	1.24
267.78	3.24
282.85	5.32
0	5.91
27.99	5.83
22.04	13.76
30.85	1.17
150.79	2.33
169.9	0.4
72.56	0.51
110.91	3.49
59.83	0.85
20.56	22.4
0	3.86
0.57	2.51
23.69	17.03
83.43	13.33
123.08	4.59
71.58	0.07
251.03	3.55
189.88	1.46
101.59	31.51
69.93	9.06
9.86	28.43
0	0.79
0.04	0.14
24.59	2.17
200.72	4.58
177.2	9.22
48.45	3.01
284.67	7.88
216.97	2.29
107.56	1.55
54.81	0.61
69.26	1.51
209.6	3.4
190.5	4.49
206.24	6.27
257.96	9.52
241.38	4.49
277.35	3.94
238.24	7.49
1.56	0
48.35	0.18
134.09	0.39
10.85	9.8
2.12	1.41
104.24	12.42
207	0.15
188.94	1.62
68.5	0.94
152.37	37.61
103.34	26.29
11.11	5.92
225.34	5.64
265.97	1.53
68.49	2.15
204.2	1.83
197.2	4.04
94.54	1.66
67.02	1.28
23.17	1.67
11.93	2.54
10.98	18.54
73.91	4.39
44.23	0.83
10.83	0.3
215.18	9.9
1.56	10.06
3.77	28.84
14.41	3.13
29.71	2.21
20.75	0
102.64	44.5
209.37	47.48
212.43	34.63
54.66	11.28
6.22	2.7
15.2	8.25
0	0
0	0
1.9	4.8
26.36	15.68
25.79	13.69
7.89	0.84
16.57	1.44
5.78	1.93
0	0.04
2.14	0.98
27.55	21.97
57.01	20.85
9.73	1.9
1.76	3.72
12.58	7.51
14.63	0.08
264.4	35.05
262.93	30.44
253.59	25.18
223.29	18.12
214.07	12.68
201.77	11.55
160.53	0.93
219.22	1.43
168.57	1.68
35.29	4.71
111.32	0.58
31.38	0.61
25.62	0.39
127.83	4.09
21.41	0.3
21.46	0.58
46.04	0.7
17.15	0
0.24	17.01
1.93	23.57
14.18	22.88
12.96	13.33
2.1	1.74
10.62	32.82
0.55	28.85
204.88	13.92
88.59	0.59
12.99	0
0.16	1.18
0	0
1.1	0.13
121.18	4.05
140.7	9.39
153.59	8.31
144.63	2.7
5.3	1.86
16.6	4.15
60.64	7.18
6.31	20.37
111.95	7.09
162.45	14.47
168.57	9.93
214.14	2.21
36.12	6.43
138.24	6.47
261.72	11.61
163.3	9.28
34.64	0.35
54.7	2.75
2.82	0.09
56.83	1
127.43	5.23
107.71	0.85
14.42	12.99
3	4.56
167.66	5.82
70.04	10.05
106.39	6.99
77.1	0.17
1.74	0.03
25.91	0.21
47.67	0.71
69.81	3.69
18.41	1.24
0.1	5.23
3.79	14.66
128.68	8.16
6.51	0.2
36.46	4.13
28.53	22.86
182.15	45.26
196.2	26.29
0.97	18.85
268.82	23.67
247.81	14.51
261.74	22.73
13.98	1
72.69	7.86
18.7	11.97
36.65	1.03
17.8	1.07
64.95	0.49
140.63	3.58
244.93	4.4
215	4.13
97.2	3.82
5.23	1.66
1.07	0.17
135.02	1.85
193.09	3.87
220.75	4.44
0.1	0.38
10.15	1.29
179.59	3.78
0.09	2.67
0	3.34
2.83	3.21
30.68	1.25
39.35	9.44
6.13	2.12
66.78	2.41
222.05	3.54
226.73	0.54
127.65	2.77
176.98	16.88
112.35	0.29
105.15	2.1
159.34	11.85
67.02	4.34
191.84	4.92
9.77	2.13
67.5	16.16
2.29	0.05
63.32	0.81
63.68	1.1
166.55	1.39
250	4.32
19.74	0
38.05	5.39
20.31	5.12
9.49	2.81
284	5.02
150.87	0
243.46	6.67
191.59	33.28
54.38	31.46
85.5	14.06
82.2	0.73
164.8	3.51
185.89	3.66
85.49	2.23
271.95	10.5
141.27	1.07
204.04	0.84
28.24	9.03
24.76	7.74
163.04	3.77
136.04	5.71
80.12	5.6
75.35	2.42
14.6	2.77
110.09	4.58
5.39	12.71
11.19	25.72
4.42	15.14
24.65	0.72
161.13	3.13
250.86	11.65
161.95	22.99
35.34	15.8
22.54	13.33
51.35	0.39
115.28	2.75
36.4	0.12
9.76	52.4
89.12	27.49
160.58	3.95
129.22	1.71
226.29	4.19
122.51	95.15
240.56	14.52
9.01	16.07
30.69	5.05
4.07	22.07
1.39	21.3
11.34	30.48
178.93	2.32
234.84	17.62
207.44	37.07
176.07	1.64
153.26	1.94
83.98	1.95
131.01	3.55
209.1	3.24
1.61	1.1
2.15	1.08
13.59	4.46
40.31	1.79
29.64	4.22
59.36	24.42
51.48	18.77
0.31	2.52
0.97	6.66
237.9	14.47
10.77	0.09
106.59	0.13
22.91	0.1
50.91	5.47
124.69	0.3
135.49	14.88
62.03	1.43
31.27	1.73
86.35	0.87
273.36	36.27
266.99	53.82
220.15	56.41
93.65	8.94
69.51	3.75
101.1	4.9
118.21	46.23
220.42	2.94
120.6	46.3
219.12	9.95
165.88	10.88
27.91	1.52
18.34	2.76
45.34	1.33
127.27	49.02
93.42	31.4
2.33	23.62
2.93	29.92
79.34	17.15
2.39	9.59
1.98	18.69
196.71	7.69
163.96	13.68
115.5	14.22
195.85	15.94
188.05	13.17
169.06	7.31
5.13	0.5
2.04	1.55
4.3	2.46
56.4	7.27
50.39	34.7
33.91	31.11
0	5.09
56.48	25.06
91.74	39.59
182.44	49.26
231.21	9.87
47.09	5.41
55.67	14.84
222.36	7.79
191.25	8.86
177.31	10.77
194.66	6.96
151.18	8.65
230.04	7.53
0.12	36.04
0	31.18
1.56	41.36
140.92	3.21
10.34	14.95
9.12	16.61
47.39	9.31
188.82	9.13
272.9	12.72
81.5	11.36
101.81	5.58
201.32	0.85
151.22	3.1
24.7	0.67
6.61	10.4
12.35	10.94
166.62	0.82
57.92	1.3
71.83	1.19
14.79	1.21
0.34	0.67
2.66	1.72
22.27	4.47
91.53	4.12
142.02	1.32
146.27	10.8
16.79	9.55
35.43	8.98
121.66	14.57
110.99	2.3
42.02	2.59
37.81	27.71
73.98	18.78
11.83	35.14
243.15	0.61
10.66	1.88
10.85	1.23
5.44	7.64
115.93	1.9
250.31	4.45
195.74	0.33
66.88	3.37
51.41	5.15
94.82	2.63
180.07	4.3
145.76	3.33
28.95	2.49
34.28	11.83
28.89	14.55
146.93	28.78
242.12	28.93
211.46	42.97
14.34	5.44
6.83	4.4
3.31	3.59
67.4	1
56.14	0
100.57	3.69
65.67	19.45
76.18	21.58
147.36	41.28
12.54	0
10.03	0
161.14	9.58
22.36	7.13
7.51	0.93
132.49	10.2
167.85	1.83
227.79	2.09
196.76	8.62
192.68	2.49
54.72	6.53
107.09	7.61
9.01	7.36
23.81	2.43
2.57	5.88
37.61	31.21
7.46	0.97
3.2	2.48
1.38	21.67
104.39	61.96
10.42	36.39
180.64	0.16
72.79	0
3.66	0
230.1	34.87
135	1.02
71.37	26.37
90.94	22.82
109.18	19.89
3.27	13.37
2.44	19.98
4.79	12.53
41	0.68
35.09	6.62
107.23	8.33
1.66	0.6
21.42	9.19
46.32	5.96
196.5	1.23
73.75	0
104.03	7.75
52	9.44
98.42	0
125.11	0
0.71	43.14
19.14	30.78
1.81	35.41
2.4	75.86
0.97	47.08
1.08	77.6
12.64	2.5
59.24	21.33
8.37	12.64
1.2	53.95
11.4	10
159.86	14.81
101.95	25.64
116.72	33.1
7.37	19.61
20.01	16.64
11.31	6.22
26.12	3.91
21.81	10.12
111.57	3.28
2.31	9.29
0.33	3.01
230.49	4.59
160.52	2.95
252.82	38.37
2.69	22.88
239.82	3.33
2.91	0
0	6.81
19.2	4.93
107.52	19.58
213.21	4.44
8.78	6.2
226.88	6.05
184.66	3.15
23	1.72
40.61	3.9
14.18	1.49
10.88	14.12
183.12	2.24
119.09	3.25
177.52	0.39
119.9	0.33
159.17	0.24
283.13	5.7
86.49	13.55
177.02	7.81
6.38	1.15
60.73	3.36
0.41	1.95
10.14	0.04
45.35	0.76
154.99	21.2
9.48	21.1
219.83	24.87
96.45	10.85
9.26	9.57
227.01	33.43
237.18	23.95
216.97	18.49
22.98	27.47
206.28	19.03
149.8	37.04
260.58	2.66
266.64	2.84
263.1	4.22
72.86	4.58
1.57	5.57
35.15	9.03
60.67	1.6
9.23	2.86
7.57	4.62
253.35	3.3
271.52	14.39
5.56	10.54
11.19	0
3.98	8.86
0.49	14.18
0	5.53
0.23	13.8
1.57	6.03
9.01	4.08
1.18	4
0.39	0.2
70.18	0.26
239.64	16.89
214.24	6.82
120.05	0.28
126.13	0.8
147.92	5.8
77.41	20.17
130.42	0.07
208.14	4.56
2.37	14.09
118.62	33.94
5.17	30.36
162.35	0.46
12.38	0.93
127.93	0
148.69	1.58
247.27	3.7
218.65	1.39
5.55	0.2
140.81	3.9
257.78	20.59
247.95	69.28
133.46	1.1
103.56	0.26
169.08	3.63
10.59	2.04
75.16	14.03
20.47	5.2
187.11	7.3
65.08	0
152.97	11.86
14.25	0
201.56	1.21
98.59	2
201.05	0.36
39.62	5.04
42.92	22.22
114.11	16.3
3.36	0
18.86	0.45
4.93	0.51
94.82	1.48
0.87	2.36
2.56	1.08
0.95	2.97
1.88	2.78
1.61	0.28
32.58	8.88
18.89	8.55
2.94	0.06
0	0.01
0.1	0
13.57	0.82
9.51	0.25
2.88	0.25
26.68	1.09
11.43	0
64.53	0.2
89.24	0.59
227.33	17.71
116.4	28.84
26.67	0.65
41.3	0
186.84	7.58
126.21	4.76
76.91	0
228.85	18.04
60.8	0.51
4.51	0
6.55	1.94
3.1	0
7.26	0.09
133.33	1.4
107.22	4.68
161.84	29.7
76.11	2.02
124.22	50.29
6.21	57.94
20.93	44.41
183.71	16.25
219.14	18
222.1	10.78
26.96	1.71
23.04	2.46
13.15	4.86
160.07	1.83
68.72	1.61
226.07	13.08
163.04	26.17
175.64	20.56
3.78	0.1
100.39	0.12
0.06	0
119.27	7.55
141.55	3.14
72.36	4.48
216.51	1.43
119.76	0.53
66.83	0.81
222.47	32.87
203.17	2.52
136.02	0.8
93.36	0.31
9.66	1.22
86.24	8.72
13.21	0.26
4.87	1.89
18.22	10.07
14.89	11.95
6.05	0
172.6	0.1
189.35	13.41
186.97	7.28
208.87	11.22
3.23	17.3
39.02	22.18
43.66	30.88
30.54	7.91
0.17	4.18
206.08	0.12
272.7	3.7
216.74	1.58
98.34	2.39
53.91	1.63
70.8	3.39
3.32	0.5
7.33	2.47
13.81	1.38
234.73	14.62
45.79	12.9
259.62	7.88
23.22	1.16
19.72	2.55
33.55	1.28
174.19	5.41
28.54	1.92
0	4.82
0.62	3.89
0	5.71
0	22.91
0.08	10.23
1.11	16.46
0.28	0.51
12.66	8.01
165.97	19.1
22.48	31.6
22.46	30.02
4.98	12.28
102.13	22.82
69.39	11.91
5.12	7.53
0	7.55
0.37	6.35
0.06	1.18
0.74	5.51
0.18	0.03
6.32	1.27
1.49	1.24
0	5.94
1	2.28
6.26	13.13
3.68	2.82
2.23	8.71
5.1	0.84
2.03	4.39
22.2	1.71
34.73	10.66
20.2	0.29
260.34	19.56
101.71	3.21
204.29	25.57
27.94	16.03
49.5	17.02
2.85	21.13
12.08	13.16
104.11	3.41
115.09	18.53
47.19	9.05
199.78	31.18
9.05	2.18
4.02	1.52
0.87	4.27
2.97	3.33
128.13	12.6
34.02	15.66
7.39	0.28
24.83	1.94
3.33	2.03
2.58	12.56
2.42	11.41
2.2	1.11
80.78	8.23
99.87	25.64
54.48	18.59
0.12	8.16
1.37	9.02
42.17	15.93
48.04	3.17
19.61	7.62
140.38	16.02
70.27	34.77
117.96	19.64
106.5	7.65
34.99	2.35
5.1	0.36
99.76	22.54
2.97	1.13
29.4	6.61
99.16	11.52
189.58	1.33
111.42	0.33
84.92	1.82
169.96	15
166.55	13.02
0.57	26.41
97.74	19.05
142.11	13
183.7	22.7
116.84	14.88
0.72	3.51
6.31	1.55
26.25	0.53
58.78	2.15
155.16	1.87
101.85	1.78
183.17	0.07
231.79	0.74
28.51	18.84
19.6	7.66
232.07	16.49
231.84	18.03
9.56	0.35
52.16	4.17
28.46	17.69
1	3.27
14.72	28.42
12.39	13.46
16.86	15.44
86.88	11.39
0.64	0.11
9.69	0.04
183.42	14.76
154.68	38.67
147.07	14.04
262.4	67.54
3.15	7.01
294.29	15.41
284.57	28.14
275.83	5.17
219.5	8
203.75	14.64
234.39	9.07
5.9	36.55
0	10.43
80.13	6.23
4.85	27.18
1.74	22.49
6.68	13.46
45.99	6.86
87.74	6.67
110.6	24.15
56.05	15.93
38.78	17.8
30.88	19.86
96.81	16.18
88.6	9.22
5.97	13.62
2.87	2.95
136.54	15.97
1.59	1.29
214	19.59
6.68	14.54
0.9	9.62
5.86	0.65
5.71	1.11
51.11	0.77
29.71	37.14
51.72	26.73
184.77	41.56
19.15	18.9
14.99	36.64
10.4	25.26
59.06	40.9
124.42	53.92
160.23	54.08
21.09	33.38
5.88	48.87
33.32	51.7
44.56	4.76
56.12	10.53
2.9	8.86
20.98	34.44
219.85	41.69
0	20.66
0.23	20.43
3.91	16.61
0.59	11.22
201.9	0.81
149.01	1.55
32.07	2.11
2.26	24.82
0	8.54
8.04	16.2
9.52	20
1.11	26.96
37.81	6.3
0.07	26.83
6.67	10.24
0.07	9.5
76.74	3.4
5.61	1.68
59.5	3.41
2.59	5.34
5.78	6.23
8.38	3.41
12.78	2.22
27.72	3.22
20.9	4.35
7.1	12.8
115.86	12.17
182.77	10.77
6.23	71.61
13.44	76.36
75.24	71.68
0	16.08
0	0.64
28.72	4.27
44.05	2
64.59	5.2
46.9	0.25
54.24	0.8
0.23	0.49
0.09	0.02
9.63	15.96
16.87	8.17
2.92	12.14
264.66	7.03
142.53	5.35
86.08	13.55
201.94	14.03
71.13	15.98
131.98	9.82
162.65	41.35
96.65	42.86
49.79	53.29
134.98	40.37
1.08	54.02
48.41	0.99
87.35	6.59
148.15	6.59
104.5	4.93
16.06	7.49
130.67	16.8
161.93	19.75
0.2	14.44
256.7	32.55
0.53	14.94
2.38	23.45
72.83	4.89
3.89	8.39
83.36	6.8
37.99	11.97
29.42	3.2
238.7	14.5
31.29	47.91
87.59	55.14
39.45	38.74
84.95	36.95
3.77	14.53
131.28	0.26
82.92	27.84
103.63	24.19
165.25	33.33
153.79	2.43
26.75	0.97
133.85	1.21
178.68	1.11
163.9	1.98
16.74	7.15
26.36	8.67
137.96	36.64
1.83	5.33
35.34	6.89
1.62	6.58
25.6	0.59
66.7	1.17
87.16	0.74
0.77	8.87
4	9.06
11.47	4.04
41.18	4.37
3.71	1.03
33.36	5.85
250	32.2
79.99	33.32
153.79	39.14
8.84	8.62
0.31	1.63
1.33	4.12
0	16.96
0	16.07
0.13	0.58
146.15	29.33
123.45	30.37
51.82	4.26
10.36	10.46
1.52	7.93
0.06	8.18
124.54	38.23
34.44	20.18
87.91	13.64
98.38	32.56
4.69	14.93
36.43	35.02
36.65	21.96
10.03	23.12
5.97	19.88
38.51	55.22
6.27	3.68
0.77	34.47
5.4	5.05
41.51	30.48
0	20.48
1.97	42.23
33.11	16.82
0.21	2.27
259.48	30.69
219.74	5.33
223.33	39.91
82.39	19.05
129.15	15.11
91.2	28.46
3.11	21.29
2.4	3.2
0	4.58
2.4	0.93
2.83	1.53
2.54	1.31
6.05	4.61
11.06	13.66
2.16	4.95
0.74	18.52
0.92	2.35
218.45	19.48
91.25	35.8
185.51	17.63
88.77	58.51
139.38	5.04
24.26	3.52
144.07	18.1
147.25	11.4
60.58	12.64
55.71	2.45
241.41	3.15
47.12	9.08
160.93	24.83
167.82	30.6
0.06	19.78
4.92	13.24
1.29	13.64
0.52	4.37
0.68	13.4
0.09	35.86
0.25	0.88
22.03	2.82
0.08	0.79
0	10.12
0.73	22.12
0	5.61
0.25	29.72
1.71	34.4
106.63	36.49
13.91	5.36
0	11.71
57.01	15.34
1.48	45.49
24.8	25.56
8.27	8.2
1.25	11.17
2.05	19.68
1.97	13.16
18.04	34.78
1.88	14.5
52.58	18.37
4.86	16.17
60.15	15.95
0.41	5.56
0.44	19.38
2.89	4.05
45.3	9.74
1.37	6.2
5.09	17.39
8.08	21.06
5.19	40.75
10.29	37.84
7.08	22.72
91.16	19.71
8.53	34.57
0.96	35.79
1.38	41.4
111.11	9.33
41.43	8.86
20.27	8.07
46.67	3.7
2.83	2.63
27.35	6.55
193.8	17
3	5.66
1.98	6.08
9.22	13.02
0.15	31.15
8.1	21.41
1.24	24.65
7.26	45.02
5.73	44.67
2.47	48.38
1.16	2.33
65.12	4.86
126.06	1.48
0.38	5.11
1.22	21.19
21.6	35.13
2.9	1.04
12.33	1.33
120.32	3.09
1.8	1.28
235.52	5.72
131.33	2.78
234.66	21.43
90.13	32
31.04	36.09
19.53	35.74
10.43	18.95
23.58	15.4
198	53.28
80.47	53.08
49.85	34.95
149.44	18.02
0.29	17.46
11.16	12.59
111.84	29.48
84.96	13.89
214.73	37.94
17.8	30.96
111.66	23.01
31.72	8.95
5.56	1.26
190.27	4.62
47.23	18.39
48.46	20.3
53.39	12.76
39.13	12.25
95.47	48.18
85.44	25.06
59.5	63.12
221.67	36.04
2.88	0.65
5.91	15.79
2.07	2.77
0.42	0.2
29.9	15.5
38.95	11.83
140.17	52.03
15.32	23.38
97.39	5.6
170.78	3.51
149.57	2.52
229.79	26.45
290.22	30.17
276.6	27.74
4.58	11.79
13.81	17.61
88.24	21.02
182.8	6.01
140.72	13.32
15.86	37.3
0.72	33.6
36.99	20.08
176.16	22.47
129.35	18.83
22.8	5.32
0	0
258.37	3.54
238.22	66.61
70.57	48.39
164.01	14.31
166.01	7.69
215.53	11.89
138.24	34.2
8.63	39.42
105.68	11.59
1.63	0.65
9.55	4.25
82.3	6.77
200.53	35.46
4.4	45.95
51.62	32.19
10.45	3.98
60.32	31.18
2.78	4.63
4.91	6.73
0	1.08
6.74	37.8
29.12	25.98
5.02	49.98
205.61	6.45
153.43	4.5
17.87	13.31
22.86	12.71
54.3	23.54
49.6	39.45
109.55	60.64
12.64	53.19
206.85	20.93
70.33	2.53
1.38	13.82
191.1	10.86
147.62	5.67
123.7	9.49
0.1	20.73
0.83	0.76
0	2.64
17.33	11.54
9.75	23.68
4.28	28.85
158.14	66.07
33.09	29.78
5.25	26.06
14.19	27.3
13.21	27.22
0.28	41.12
1.49	17.48
0.42	14.57
4	15.24
57.6	0.67
0	6.15
153.31	39.42
0.81	16.57
43.05	23.52
43.89	4.82
223.82	13.28
14.04	4.87
0.62	22.31
0.07	13.94
0	19.81
131.91	7.66
66.19	21.24
53.83	46.93
189.55	25.92
71.84	17.78
209.42	14.71
28.52	31.95
1.18	18.14
0	7.48
153.79	14.36
2.85	18.72
9.58	23.43
1.31	1.93
0.42	3.3
32.92	5.72
34	30.6
17.9	25.95
1.48	18.93
11.4	8.47
13.7	3.07
1.86	0.92
249.17	12.67
39.12	24.87
108.29	18.81
240.33	49.68
6.35	65.99
88.53	23.82
81.8	15.97
223.8	36.95
151.65	4.96
169.55	12.05
192.4	2.73
238.66	9.84
131.05	5.7
257.48	24.39
235.83	6.97
135.88	14.43
196.46	8.42
69.26	5.05
152.49	3.54
69.65	12.26
86.95	18.51
197.48	28.58
166.24	14.54
248.45	24.26
195.7	4.3
163.6	2.57
129.94	1.69
0.63	0.61
41.41	0.99
157.76	1.23
23.69	27.76
11.03	25.56
118.26	32.43
22.72	2.22
90.2	4.27
172.24	8.2
105.48	36.39
128.59	43.56
131.73	40.44
155.13	1.65
226.37	1.23
293.13	1.37
114.43	7.67
[truncated: 395 more rows]
