# Supplementary material for: Inhibiting translation elongation by reducing eIF5A activity induces feedback inhibition of initiation, limiting tumour cell proliferation
Source: Nat Commun. 2025 Dec 13;16:11486. doi: 10.1038/s41467-025-66531-z (PMC12749925; doi:10.1038/s41467-025-66531-z)
Supplement: Supplementary file 5 — Supplementary Data 3 [file 41467_2025_66531_MOESM5_ESM.xlsx]

## Sheet: FigureS12
Region	Hypusine	eIF5A	SDHB	Ki67
Stroma	0.0227384	0.0362993	0.0598226	Negative
Stroma	1.7520661877338275e-5	0.0650871	0.3948462987512886	Negative
Stroma	0.0209257	0.0724379	0.12266359745411042	Negative
Tumour	0.0013476	0.0378173	0.27297595758481247	Negative
Tumour	0.0522437	0.0590924	0.23702922705260496	Negative
Stroma	0.0489578	0.0855461	1.950972612579062	Negative
Stroma	0.0304394	0.0951846	0.5460144085273575	Negative
Stroma	0.00189734	0.11166580477550604	1.075166622986687	Negative
Stroma	0.0814995	0.1352207781659944	1.7310047657272527	Negative
Stroma	0.13688252853682717	0.2369068024453481	1.4004157134205908	Negative
Stroma	0.14749421596527101	0.21300195975850025	1.6500854576130708	Negative
Tumour	0.0647394	0.11455902880159756	0.3952500010419586	Negative
Stroma	0.0357874	0.1869978802683561	1.4170095291150653	Negative
Stroma	0.00524858	0.2090828045814609	0.6217735931665326	Negative
Stroma	0.0443567	0.10253623696125784	0.2945786241866779	Negative
Stroma	0	0.0640766	0.0703618	Negative
Stroma	0.14481600092605074	0.2898695057981271	0.5816653953983444	Negative
Stroma	0.0148642	0.0739486	0.13891795767220663	Negative
Stroma	0.7029449654048716	0.5346662949208589	2.695905224194188	Negative
Stroma	0.0359827	0.09041	0.5162216367071155	Negative
Stroma	0.21702612439237004	0.39076	3.290517769090781	Negative
Stroma	0	0.16132417520195802	1.5703097326877695	Negative
Stroma	0.4198094335265626	0.6159689848808417	1.0459150632185148	Negative
Stroma	0.00303543	0.1579908592579495	0.8423616350511042	Negative
Stroma	0.00996923	0.24772891360430083	0.33864728346162914	Negative
Stroma	0.0258121	0.1939638855455784	1.3168845100958873	Negative
Tumour	0	0.0963766	1.1110296449515709	Negative
Tumour	0.0105221	0.13424056717877314	6.830041051856537	Negative
Stroma	0.00786774	0.14826977808101505	1.8329365254422416	Negative
Stroma	0.0138355	0.0771063	0.5087104577210642	Negative
Stroma	0.00723448	0.19284248948813631	0.4157675651976695	Negative
Stroma	0.0213537	0.0959197	0.750794	Negative
Tumour	0.0795325	0.4188795186721482	1.875883189312278	Negative
Stroma	0.0239803	0.3807297620577393	0.6636619967304997	Negative
Stroma	0.0797291	0.2517630820518968	2.6285362921541138	Positive
Tumour	0.00468218	0.14113866923430476	1.506561303517213	Negative
Stroma	0.00518429	0.10271600097667224	1.0764972901743326	Negative
Stroma	0.0594899	0.0589352	3.75736	Negative
Tumour	0.00847783	0.13437339604351428	1.9963941084963035	Negative
Tumour	0.0209196	0.30867171057678283	1.2997060809680756	Negative
Stroma	0.0187882	0.26476612461632804	2.294430270679015	Negative
Tumour	0.00304661	0.2725104131354397	5.528476342751311	Negative
Tumour	0.00348095	0.15811391774178038	1.356658157123378	Negative
Tumour	0	0.15210098684324647	4.042589685139955	Negative
Tumour	0	0.1285313434732049	1.9409328233061445	Negative
Tumour	7.7850360224265e-4	0.15482249863815445	3.5116070105146817	Negative
Tumour	0.00182664	0.18392744435381236	2.3662702739661268	Negative
Stroma	0.00123914	0.16960353261434047	1.1766596399247646	Negative
Stroma	0.00663778	0.15033025775613973	0.933696	Negative
Tumour	0.00747539	0.2236160069755087	1.7784768766532206	Negative
Stroma	0.00215833	0.0533751	0.7197068866221703	Negative
Stroma	0	0.0981443	4.7761768009003305	Negative
Stroma	0.00673304	0.18997979271927312	2.8296590691866124	Negative
Stroma	0.0269525	0.0966576	0.9942001507996203	Negative
Stroma	0	0.32862313413573185	3.148957076497103	Negative
Stroma	0.022224	0.0792746	0.7810957567625731	Negative
Stroma	0	0.11334497728650432	3.6875872227503232	Negative
Stroma	0	0.0223039	0.0798873	Negative
Stroma	0.0111862	0.19510767121914943	1.8096808184887847	Negative
Stroma	0.0148301	0.3298934683490258	1.8795478952618745	Negative
Stroma	0.0321201	0.18869144389302367	1.4805531816350088	Negative
Stroma	0.0461624	0.3298869738837637	1.0109841346265784	Negative
Stroma	0.20448288281438173	0.26182426928666064	1.227614014125746	Negative
Stroma	0.00806206	0.1813810468837619	3.348666925430298	Negative
Stroma	0	0.15370520125878484	2.495035326794574	Negative
Stroma	0.0131338	0.0995787	0.5334813402786884	Negative
Stroma	7.5882840692327e-4	0.1379217741599355	1.8156683674075185	Negative
Tumour	0.0338327	0.6983609510041913	5.8142251216846965	Negative
Stroma	0.0172235	0.10449581405129096	0.7269977135364255	Negative
Tumour	0.12506748655719072	0.7087578139363917	10.282972069064598	Negative
Tumour	0.1330331171723618	0.8077626704484568	5.487416343271048	Negative
Tumour	0.0196148	0.15967788612169603	1.7531499540613544	Negative
Tumour	4.1381478588157e-4	0.5678687935225039	8.60897	Negative
Stroma	0.3350486190710217	0.6104676769394427	1.8362627817690371	Negative
Stroma	0.6494786445887721	0.6796458272681553	1.55283	Negative
Stroma	0.00180533	0.11474267246623364	0.3972406407273462	Negative
Stroma	0.0542566	0.18548411880573715	1.2405348128021354	Negative
Stroma	0.0112523	0.2630934616800195	2.453641663784761	Negative
Tumour	0	0.6623919913784052	8.513577008858705	Negative
Tumour	0.0115761	0.0982393	0.35458526255622985	Negative
Tumour	0.122713	0.8570220501754772	4.496871842240745	Negative
Tumour	0	0.56691958965399325	6.044590620913057	Negative
Tumour	0.10313257190179737	0.13778466273694956	1.076533672399819	Negative
Stroma	0.0069919	0.1383825332340267	2.8500573137568104	Negative
Tumour	0.10267082197626806	0.5587240243330598	4.749457757146853	Negative
Tumour	0.0148077	0.12857179314962455	1.0902099392935634	Positive
Tumour	0.00353358	0.43029483591220274	4.03067	Negative
Stroma	0.15835815229836633	0.2435503876262357	0.9662511677932145	Negative
Tumour	9.586590890205e-4	0.3566570994014161	4.465395160904031	Negative
Tumour	0.00214701	0.0557023	0.9262514070111822	Negative
Stroma	0.00470661	0.34140864335347243	3.106583147208928	Negative
Stroma	0.07653	0.8336499045584717	3.5556806413566364	Negative
Stroma	0.019915	0.7799541646057797	4.229950722345372	Negative
Tumour	0	0.1597890455275774	1.0147836529100551	Negative
Tumour	0.00625447	0.0294066	0.2650770494538183	Negative
Stroma	0	0.16381895129342336	0.6738083552116075	Negative
Stroma	0.0197741	0.29429916137071177	2.6459510787046763	Negative
Tumour	0.00486867	0.1172824633457148	1.2530413240118037	Negative
Tumour	0.0553085	0.7875995778377696	6.031470465731908	Negative
Tumour	0.013103	1.15073	8.630595050021714	Negative
Tumour	0.17735983954035034	0.7615373097648916	6.1204348312791925	Negative
Stroma	0.0521724	0.2509866546761323	1.1705331941480404	Negative
Tumour	0.0129991	0.28576988644186363	2.4785768582087973	Negative
Stroma	0.0744684	0.13758594409557823	1.8337001524711212	Negative
Tumour	0.15121510503408703	0.674416	6.835945504839006	Negative
Stroma	0.21190963641314184	0.3214264532503814	2.135776460628515	Negative
Tumour	0.051313	0.5189217098689239	0.4578846901588674	Negative
Stroma	0.0175297	0.093574	0.8460495602968777	Negative
Stroma	0.22412824964622244	0.48399092017429496	5.5275696328072135	Negative
Stroma	0.0247313	0.1650618503230714	0.9301864819661264	Negative
Tumour	0.0631968	0.6307169568033246	7.724634045745894	Negative
Tumour	0.0443033	0.24907280562533776	2.8486735741991054	Negative
Tumour	0.00971653	0.5454672829972373	3.262571397754881	Negative
Stroma	0.0661103	0.5136123778625526	4.96683	Negative
Tumour	0.10175582664502654	0.0691522	0.4889679609258083	Negative
Stroma	0.00456922	0.11187935971115208	0.821895	Negative
Stroma	0.0097538	0.12482720632071316	2.010074508710028	Negative
Tumour	0.00414156	0.370864	6.149119356555759	Negative
Stroma	0.00238989	0.22289819882145365	1.8826740726070132	Negative
Stroma	0.10502305389616076	0.42899273034684654	2.511542373050691	Negative
Tumour	0.05947	0.1088611183527592	0.5042280627969192	Negative
Tumour	0	0.24706676285713913	4.303101225414624	Negative
Stroma	0.0215453	0.23562328751431777	3.0034487273427657	Negative
Tumour	0.00294712	0.286934	0.3554509927064039	Negative
Stroma	0.0358671	0.078336	0.6176974617385416	Negative
Stroma	0.0542697	0.6367361284667413	2.579884326998019	Negative
Tumour	0.00677702	0.29305868010269476	5.660199540108442	Negative
Stroma	0.44032702211938474	0.6292014271344828	2.1435863270120614	Negative
Stroma	0.00406542	0.32009463619126227	3.4844124880916576	Negative
Tumour	2.4377654951352e-4	0.15594898169389465	2.006018484809569	Negative
Tumour	0.00569642	0.49768022721776595	5.808009093403816	Negative
Tumour	0.0132728	0.29590717903408575	0.8160793865895152	Negative
Stroma	0.0261941	0.1126525520981438	0.638805	Negative
Stroma	0.0674512	0.6631618154487299	8.377514927665148	Negative
Stroma	4.5449621020219e-4	0.2249819797774156	2.5968212235687127	Negative
Tumour	0.0124365	0.3333529896349057	2.9565930698366687	Negative
Tumour	0.0119487	0.20747361877667053	1.151403337808288	Negative
Tumour	0.13476365363696613	0.6872873994480654	9.720465033767692	Negative
Stroma	0	0.15803171851751557	6.469430439479719	Negative
Stroma	0.0504519	0.7635810695249926	5.411962231621146	Negative
Tumour	0.19580017457636753	0.4143527005185453	6.820287275683972	Negative
Stroma	0.2645034437968594	0.4347559820772835	3.163271945214174	Negative
Stroma	0.0161743	0.1935176817266821	2.8819873985957423	Negative
Stroma	0.1650095179440483	0.8560648577908675	5.115870466118767	Negative
Stroma	0.00918774	0.16095741335187613	0.3178237587052547	Negative
Stroma	0.13657168956554455	0.41123009709560354	4.867683796001518	Negative
Stroma	0.0511545	0.42127776608457057	5.240851823952091	Negative
Stroma	0	0.15434323725375262	8.827349120086723	Negative
Stroma	0.0033034	0.0674456	0.9717763712060751	Negative
Stroma	0.0143079	0.0614221	0.0997492	Negative
Stroma	0	0.0674151	0.13905165729000035	Negative
Stroma	7.474652181069e-4	0.0299592	0.0718335	Negative
Stroma	0	0.0412917	0.0540331	Negative
Stroma	0	0.11165264307792427	2.390045618331885	Negative
Stroma	0.0101549	0.0919807	0.4212539975183556	Negative
Stroma	0.0169887	0.0501894	0.1784634649816711	Negative
Stroma	0.0116491	0.0840846	0.3541784196336545	Negative
Stroma	0	0.11397562312538938	1.2342541635937962	Negative
Stroma	0.0717047	0.12973351501221508	0.5842615386404967	Negative
Stroma	7.845236104913e-4	0.0890549	0.5666500743536744	Negative
Stroma	0.00596944	0.10591021028812976	1.530827690148726	Negative
Stroma	0.0912029	0.0916583	0.41939111862533773	Negative
Stroma	0.0402824	0.27857178712044567	1.3650195167235593	Negative
Stroma	0.0627013	0.1550528952337579	0.8718284881715455	Negative
Stroma	0	0.2109365046427057	1.207494947958637	Negative
Stroma	0.11266842106842016	0.115714	0.46138359261804246	Negative
Stroma	0.0423843	0.17926180830567018	0.6975362596030419	Negative
Stroma	0.00339317	0.13213615671715193	0.9596883413921061	Negative
Stroma	0.00754448	0.11039258693840276	0.32923696667272995	Negative
Stroma	0.00205603	0.0683139	2.073937704907609	Positive
Stroma	0.0708348	0.15153169178072062	0.7182716050709801	Negative
Stroma	0.0130485	0.0368243	0.32765777438376725	Negative
Stroma	0.0450743	0.14925156401513123	0.312436	Negative
Stroma	0.0138212	0.4431849452022743	3.023718153063959	Negative
Stroma	0.0119141	0.27835798499119635	2.846279320083727	Negative
Stroma	0.14010132341942888	0.478164	2.92214	Negative
Stroma	0.0715823	0.13245545241695184	0.433333	Negative
Stroma	0.00315119	0.23760227616876364	4.3539498470723625	Negative
Stroma	0.0137685	0.2926938752006543	1.2239379535968369	Negative
Stroma	0.0012085	0.14667741664769976	0.32100399082357234	Negative
Stroma	0.19952256754897107	0.8399517429971147	6.172722043662236	Negative
Stroma	0.00627975	0.3782409438298958	1.9546679945831948	Negative
Stroma	0	0.41855312693450186	1.317534672965606	Negative
Stroma	0.0219527	0.3514724505298278	2.258216457039702	Negative
Stroma	0.00730189	0.1831621626402185	0.674759	Negative
Stroma	0.0228448	0.3210263991516507	1.5552463494798916	Negative
Stroma	0.0133437	0.9601792406377405	6.438927819735782	Negative
Stroma	0.017554	0.3468659803856929	1.1167846447320484	Negative
Stroma	0.00840502	0.29791291611138404	0.215076	Negative
Stroma	0.0605623	1.5621547200241868	7.718704889015275	Negative
Stroma	0.0341429	0.3141382910962244	0.5558604610342424	Negative
Stroma	0.11016848908752956	1.6201889119228394	2.9226297594043387	Negative
Stroma	0	0.43675850394368165	3.4739282219409944	Negative
Stroma	0.00507542	0.0895082	1.1836202702618073	Negative
Stroma	0.20457258734565512	0.6136625435812255	2.2532314335604986	Negative
Stroma	0.0188013	0.24186235036328435	0.7901290207728744	Negative
Stroma	0.2623332264673644	1.0496648150542494	2.7272766512401856	Negative
Stroma	0.5359588870062277	0.9937631367490841	4.144494570218599	Negative
Stroma	0.0285459	0.3114238921822845	3.382054545201253	Negative
Stroma	0.13267544748490318	1.2489182262828475	5.737519757397342	Negative
Stroma	0.22984841192125255	0.9464843477257806	1.42691	Negative
Stroma	0.0848922	0.8739509048370214	2.0185555341725165	Negative
Stroma	0.0682078	0.3254415593753622	0.6432685837058759	Negative
Stroma	0.048134	0.168416	1.0948007261657968	Negative
Stroma	0	0.42549140203111574	3.294452034850728	Negative
Stroma	0	0.6769658164229504	5.075857353418372	Negative
Stroma	0.0126241	0.4535593111545611	3.9467847986863207	Negative
Stroma	0.14667629708196514	1.592554170116086	3.596338377099171	Negative
Stroma	0.4881788129134784	0.6911412374998527	2.414861886744836	Negative
Stroma	0.0134918	0.2272270221152518	2.13162	Negative
Stroma	0.0025436	0.32943029434774335	2.4919717729445807	Negative
Stroma	0.10734083704978416	0.7359853739141482	0.7339910199900843	Negative
Stroma	0	0.2772105842740578	0.4811096164954485	Negative
Stroma	0	0.10473321235560357	0.8605235137626636	Negative
Stroma	0.0282638	0.35868920490145684	2.2769325730018317	Negative
Stroma	0	0.19836199184405737	0.3788318757144128	Negative
Tumour	0.0026781	0.3662387540746004	2.723485799875101	Negative
Stroma	0.0575225	0.7605361795490203	3.782031324868617	Negative
Stroma	0.04564	0.4891120171523653	3.981848373310641	Negative
Tumour	0.0640718	0.48654275187078466	5.028112174744534	Negative
Stroma	0.00110404	0.5299448592248809	5.311595086393686	Negative
Stroma	0.0221337	0.17543215318203229	0.4634772857247408	Negative
Stroma	0.18142792854500425	0.40735965347909314	1.453845411563268	Negative
Stroma	0.338054	0.3263399081630911	1.4002844536688157	Negative
Stroma	0.0239472	0.242362	0.15945249951134124	Negative
Stroma	0.18433007811419447	0.2762884082305327	0.8540464386953945	Negative
Stroma	0.0236992	0.2178802812745521	1.7743661361974437	Negative
Stroma	0.017603	0.2225629833027803	0.445438	Negative
Stroma	0.0228612	0.20017408909600065	0.5244613716048121	Negative
Stroma	0.2323980117911723	0.6861494712865175	4.230173448128487	Negative
Stroma	0	0.19732871123558873	0.7643705003045418	Negative
Stroma	0.0460852	0.31664726057236914	0.6158957342012671	Negative
Stroma	0.1158570048938148	0.4336197641121704	1.849524001813488	Negative
Stroma	0	0.423133	1.3413061626501137	Negative
Stroma	0.036089	0.1669556681667985	1.2500072242014253	Negative
Stroma	0.12565388600341976	1.587282321357634	8.77763	Negative
Stroma	0.0196848	0.18042602623801812	1.4562294003019929	Negative
Stroma	0.00546365	0.2182896033975116	0.9057265407029996	Negative
Stroma	0.0204202	0.4555	0.9395038483108019	Negative
Stroma	0.0375402	0.1761456126832661	0.472524	Negative
Stroma	0.148765	0.6911714056534974	3.286037516907196	Negative
Stroma	0.0582471	0.36707776075038384	0.9026606865667217	Negative
Stroma	0.0270636	0.6559802175969961	0.46355208332083886	Negative
Stroma	0.0324653	0.3376264462658497	0.9787988585065788	Negative
Stroma	0.412607	0.47504321431499974	1.0385651330330543	Negative
Stroma	0.00261277	0.2174424948170781	0.4715977341322036	Negative
Stroma	0	0.0797776	0.36084491330965435	Negative
Stroma	0.5301118138576707	0.6161912204998155	1.8848692613743967	Negative
Stroma	0.00362808	0.14534454415402104	0.4615869275624714	Negative
Stroma	0.065936	0.5817502931148993	1.0236987734762886	Negative
Stroma	0.4098550461282666	0.6211078497737446	1.1791665263023952	Negative
Stroma	0.3124018812645747	0.5231766979412993	1.8695392545583196	Negative
Stroma	0.00538788	0.4619798464915736	1.414390565182018	Negative
Stroma	0.2708637248262886	0.6457415300552264	4.882771747356111	Negative
Stroma	0.0121588	0.12304150635180504	1.0697079781736982	Negative
Stroma	0.00597175	0.0631287	1.1606166535895674	Negative
Stroma	0.14365560908592184	0.6542595107673974	2.915226952060667	Negative
Stroma	0.5132392067365695	0.5939563853675838	1.6832585347517166	Negative
Stroma	0.0049111	0.2342444573966971	2.1880615807403596	Negative
Stroma	0.043998	0.28833350971884403	3.528795952571259	Negative
Stroma	0.0205401	0.5166954519908603	1.7290294697977664	Negative
Stroma	0.0474376	0.30101	1.996553878200502	Negative
Stroma	0	0.4438984946134578	4.111068956329521	Negative
Stroma	0.3029847370558663	0.5152049799400725	2.3187890417849353	Negative
Stroma	0.0383416	0.29663409831884663	1.2156644775679235	Negative
Stroma	0.024819	0.5141040362931532	6.346624676523538	Negative
Stroma	0.25802777624268575	0.9379143214112595	3.0888992589485795	Negative
Stroma	0.00257855	0.17263769703787685	1.0491822298665512	Negative
Stroma	0.00132067	0.49880968331545594	4.109352562785149	Negative
Stroma	0.0735801	0.34268409820180745	2.7977	Negative
Stroma	0.4726171648855937	1.0854	4.001804790001804	Negative
Stroma	0.0157333	1.0927109897092602	3.1974827626047757	Negative
Stroma	0	0.17432754897642172	0.5390520726059433	Negative
Stroma	0	0.525941	5.095630512718695	Negative
Stroma	0.0149597	0.2818067465893558	2.370801304650233	Negative
Stroma	0.0204529	0.291339	1.7230632471413736	Negative
Stroma	0.0651467	0.4653089883227869	1.5338228394107594	Negative
Stroma	0.00518788	0.30555623381445973	1.9423152292936536	Negative
Stroma	0.0241076	0.6927939410793957	1.6544123558428487	Negative
Stroma	0.0283449	0.2384089091131764	0.6802376632248202	Negative
Stroma	0.0257703	0.23601005469801095	0.782924	Negative
Stroma	0.0394481	0.22217509910287592	0.36959589953007904	Negative
Stroma	0	0.472275	0.8035776546405208	Negative
Stroma	0	0.2725356763803235	1.2278965330708806	Negative
Stroma	0.0969145	0.3670763638011127	2.003598707205317	Negative
Stroma	0.0107841	0.12602833010732456	0.3104575811640212	Negative
Stroma	0	0.25694448076188564	3.3436406065523623	Negative
Stroma	0.5379208727018502	1.025324834804786	2.6018995071264137	Negative
Stroma	0	0.5523673216594713	2.9717309820317777	Negative
Stroma	0.10091892500125352	0.23651367429625336	0.30681781480969184	Negative
Stroma	0.0189183	0.11739078140152352	0.32605234518913284	Positive
Stroma	0.041586	0.13099516856182908	0.3475895427915243	Negative
Stroma	0.089349896998869055	0.4887720735260734	1.4790026499855298	Positive
Stroma	0.3999761678278446	0.6806028902811824	2.1658755220332235	Negative
Stroma	0.0416904	0.38464514173877734	0.7670628594855468	Negative
Stroma	0.0902092	0.3869136997790478	2.2731817523712543	Negative
Stroma	0.0192303	0.2821133000941216	0.45600269810308386	Negative
Stroma	0.0167706	0.2640956070997732	0.7747300188258129	Negative
Stroma	0.30614302890996137	0.8460470838679208	2.798173359615935	Negative
Tumour	0.00298834	0.1697103293496184	1.6674262851127424	Negative
Tumour	0.11572959063397276	0.4414006101169867	1.1332302837787818	Negative
Stroma	0.0222259	0.5913265128677935	1.3918416228037158	Negative
Stroma	0.0180154	0.3108913826857515	2.3783523069376153	Negative
Stroma	0.0259785	0.1553015345932493	2.223019256108049	Negative
Stroma	0.00980193	0.45307305296174966	2.411009693191501	Positive
Tumour	0.00279804	0.2613539143175375	3.652426861397556	Negative
Tumour	0.00505322	0.18955844044685363	0.7684216390131041	Negative
Stroma	3.5812449589204e-4	0.42922530387727065	1.4182452076941394	Negative
Tumour	0.00613087	0.35769294518880895	1.778916960104412	Negative
Stroma	0.0467473	0.21175311237227085	0.7721954351940821	Negative
Stroma	0.24836817885783904	0.3023567663675005	1.5885559579327624	Negative
Stroma	0.0843581	0.5911679435881876	0.9513840561762692	Negative
Tumour	0	0.20248049338988497	2.1058887874387437	Negative
Stroma	0.0270666	0.31047480285007467	1.764343116436434	Negative
Stroma	0.00942908	0.787333	3.7829955156275377	Negative
Stroma	0.00177982	0.1114111720235087	0.2639515394694172	Negative
Stroma	3.2881631621584e-4	0.445814	2.8629775940094113	Negative
Stroma	0.0489573	0.42725692669696674	1.0452197261373786	Negative
Stroma	0.00823417	0.109266	0.37964748086309746	Negative
Stroma	0.0483035	0.5801043353271331	2.494002643700833	Negative
Stroma	0.0515333	0.6858365968004678	1.7815319000025631	Negative
Stroma	0.0170075	0.43949231026428087	2.7378540833791094	Negative
Stroma	0	0.24564314642339016	0.770237	Negative
Stroma	0.00973215	0.2231348302975864	1.732437920083121	Negative
Stroma	0.009615	0.21839071142096672	1.4437679103785943	Negative
Stroma	0	0.15744741102428855	0.4315950886119862	Negative
Stroma	0.0126469	0.32667608616784927	0.8500124930980659	Negative
Stroma	0.0106576	0.26782242608764634	2.1004056754098697	Negative
Stroma	5.1997222428051e-4	0.1422887018079278	1.59888	Negative
Stroma	0.00807368	0.15624987222759973	0.840217	Negative
Stroma	0.0078788	0.0752991	0.260628	Negative
Stroma	0.0386442	0.13783105190730455	1.075795458550706	Negative
Tumour	0.0771361	0.26265459631057764	1.5094703005639134	Negative
Stroma	0.0473802	0.403581	1.0279277791543042	Negative
Stroma	0.28272894223531086	1.3111604068014358	1.422723384035958	Negative
Stroma	0.00959327	0.3026265417166213	3.011074290313619	Negative
Stroma	0.0163261	0.33042337443605696	1.3514463501974476	Negative
Stroma	0.13329513860749198	0.46931830741517194	0.1066081003787426	Negative
Stroma	0.16748975804897354	0.6191415490911287	1.532010961762246	Negative
Stroma	0.2161661794157007	0.2973524845331322	2.520212410188658	Negative
Stroma	0.0370065	0.893238	2.1722534868866203	Negative
Stroma	0.0035208	0.3813814948306238	0.4743653395675498	Negative
Tumour	0.0671701	0.5389966340019152	2.3364976776333957	Negative
Stroma	0.0144602	0.14963069692427336	0.9883317737948409	Negative
Tumour	0.00758729	0.5446010125969833	3.621516206598544	Negative
Stroma	0	0.306692	1.724041949929172	Negative
Tumour	0.00231249	0.20529297689596812	3.105024178988404	Negative
Stroma	0.00410199	0.3029	3.0523663726889274	Negative
Stroma	0.0439716	0.25600148729669553	0.8239234800824299	Negative
Stroma	0.10148975164245028	0.49996927742837766	4.404389150509047	Negative
Stroma	0.0630911	0.9174837772149207	1.0549584726288996	Negative
Tumour	0.0209673	0.4568351973771584	2.511720380463529	Negative
Stroma	0.24081325270235537	0.4139817452058196	1.0944004290777705	Negative
Stroma	0.0622816	0.4398718989143769	0.996711	Negative
Stroma	0.0729884	0.36380405442622327	2.214403496798101	Negative
Stroma	0	0.22311157525814684	0.6567726879927915	Negative
Stroma	0.3399651032316205	0.2971964544810405	0.48149	Negative
Tumour	0.00544585	0.26134162564235536	3.840527282896168	Negative
Stroma	0.0066563	0.22126984389046944	1.6947780994356736	Negative
Stroma	0.00395095	0.15649987329617612	1.2944754097352988	Negative
Stroma	0.00281715	0.1866400702034726	3.0707599761731483	Negative
Stroma	0	0.26899474716999316	3.4852418356321073	Negative
Stroma	0.0016412	0.5704329855373649	2.181405833957951	Negative
Stroma	0.013643	0.33418553929440065	2.450030564559532	Negative
Stroma	0.0187727	0.6531296955296196	1.871442675012916	Negative
Stroma	0	0.17443946692528148	0.9375488587626906	Negative
Stroma	0.0195856	0.7057790116836818	2.975216983244396	Negative
Stroma	0.0116453	0.29833861430806496	1.1426029546126242	Negative
Stroma	0.00172744	0.14457088982629956	2.3633076344814263	Negative
Stroma	0.469068	1.403521506088799	4.067650355506634	Negative
Stroma	0	0.22931291224674943	0.6773104923405896	Negative
Stroma	0.00666551	0.43610286818633615	1.2732648630901962	Negative
Tumour	0.0259698	0.15518297094523031	0.6920691141749129	Negative
Stroma	7.277945252625566e-5	0.21495871734805405	2.224965440011338	Negative
Stroma	0.0962935	0.5595081820909944	3.072214046092791	Negative
Stroma	0.6882307831943035	0.9226359574496745	2.9290138184279204	Negative
Stroma	0.0581378	0.23398510325286123	3.901671101603611	Negative
Stroma	0.11280831713465196	0.9771182150403156	2.4543244006890284	Negative
Stroma	0	0.24289363863006716	1.718653213112585	Negative
Stroma	0.0659246	0.12452848498355104	1.613892276796092	Negative
Stroma	0.0534046	0.31538503699832493	2.449865359173278	Negative
Stroma	0.00920777	0.14184580064777816	0.40191911267382763	Negative
Stroma	0	0.00895438	0.0163359	Negative
Tumour	0.0424374	0.10771971005916356	2.7745482128173595	Negative
Stroma	0.00441781	0.16518318223302114	2.0048756583687393	Negative
Tumour	0.32136105324645514	0.544337	2.296081615540662	Negative
Tumour	0.0357548	0.16796581145316203	3.936471563888425	Negative
Stroma	0.0141568	0.15274107176556043	1.6903786171492332	Negative
Stroma	0.0106127	0.14200650470894435	1.7578968785529914	Negative
Tumour	0.00844502	0.12005224989896472	0.7739928427744995	Negative
Tumour	0.0651097	0.13971195169998443	1.621282175731133	Negative
Tumour	0.0690508	0.0678731	0.5954391309946461	Negative
Tumour	0.0119769	0.0713542	0.8105188936966917	Negative
Tumour	0.00417129	0.14149920566863303	0.48515851226811474	Negative
Tumour	0.0994595	0.23060680652946927	0.3622518165340258	Negative
Tumour	0.00266422	0.19205300496501285	1.2826802397114334	Negative
Stroma	0	0.0776643	0.34920121050884634	Negative
Tumour	0.00953926	0.25060264555042455	0.7272397931248705	Negative
Stroma	0	0.26093420872221823	2.009533167263304	Negative
Tumour	0.00295339	0.0904281	0.30693116579070795	Negative
Tumour	0.0161298	0.23465662722497485	1.8709328456442484	Negative
Tumour	0.0359837	0.0877559	0.31338934852141637	Negative
Stroma	0.11534946745839612	0.2144949547143589	0.5394328672214058	Negative
Tumour	0	0.17025080275702842	0.9681879080005218	Negative
Stroma	0	0.2908097511658875	4.37242	Negative
Tumour	0.00363976	0.32100594274681993	2.284040722712839	Negative
Tumour	0	0.4389119467470381	2.4020810079574586	Negative
Stroma	0	0.1209304600734921	2.2550985916572457	Negative
Stroma	0.00184883	0.20715823558808008	0.8966503930741577	Negative
Tumour	0	0.2803764406760985	1.7954141577479965	Negative
Stroma	0.0123922	0.0983541	0.789221	Negative
Tumour	0	0.290542	2.0311576223483296	Negative
Stroma	0	0.4393897044848888	1.681831256823337	Negative
Stroma	0.00694414	0.7549646379150174	2.0511088383349554	Negative
Stroma	0.0466341	0.7315053838085873	2.919781033861072	Negative
Stroma	0.0876306	0.13264684832375037	1.9076812431913583	Negative
Stroma	0	0.094862	1.0619708950994764	Negative
Tumour	2.5280840554327e-4	0.0692876	1.1718752519139704	Negative
Stroma	0	0.7993656139482151	3.7019348632205618	Negative
Tumour	0	0.3224452920065025	1.9980368934224304	Negative
Stroma	0	0.14025626363138022	0.18611622671202077	Negative
Stroma	0	0.3662897606690725	1.857113138627675	Negative
Tumour	0.00410759	0.2492808357472885	2.6104403135269236	Negative
Tumour	0.00658401	0.32772895823536297	0.9924670205388764	Negative
Stroma	0.0290599	0.2172131704311203	1.83267	Negative
Stroma	0	0.18993057306795344	0.7481846708228916	Negative
Stroma	0	0.15768794827939325	0.251648	Negative
Tumour	0.0572016	0.1918206626635998	0.27665521540902843	Negative
Tumour	0.00396694	0.0979572	0.37326452107383656	Negative
Tumour	0.0128125	0.28655334158373397	2.5402565241609243	Negative
Tumour	0.00306981	0.0433359	0.42282555671879135	Negative
Stroma	0.0250888	0.6778570973413056	2.957588101792995	Negative
Stroma	0	0.24938573213876225	1.5812593451119028	Negative
Stroma	0.00895039	0.14475998771800236	1.0227409888397565	Negative
Stroma	0	0.2021597510896116	2.638961549438731	Negative
Stroma	0.2851923555135727	1.0614641070365909	5.087768599763512	Negative
Stroma	0.0348285	0.0698386	0.4386221264091764	Negative
Stroma	0	0.10553053833954916	0.8340126400974792	Negative
Stroma	0.00163859	0.20709571967649665	2.225471944693062	Negative
Stroma	0.0312946	0.648686	4.26739	Negative
Stroma	0.00556547	0.12023230100878413	0.9451953095901342	Negative
Stroma	0	0.3888855338549886	3.3350314712399767	Negative
Stroma	0	0.6760041897621336	4.820052098624314	Negative
Stroma	0.0022168	0.0791049	0.5357214447110892	Negative
Stroma	0.0127335	0.1743201232170341	0.843488	Negative
Stroma	0.00814404	0.32105035703936846	0.6819352963341212	Negative
Stroma	0.00554357	0.026858	0.0509199	Positive
Stroma	0.00160926	0.18423458479707483	0.8742257422742854	Negative
Stroma	0.0639299	0.19525159155840385	1.7230725173345385	Negative
Stroma	0.0247298	0.0667363	0.2820753387595509	Negative
Stroma	0.0129725	0.16270297074859794	0.564702	Negative
Tumour	0.0192739	0.073099	0.3231191515294184	Negative
Tumour	0	0.0950936	0.12307873533099098	Negative
Tumour	0.31387327232144097	0.36939375981914274	0.7597300031419957	Negative
Tumour	0.3913472095251682	0.5013577563631999	3.0039480437416977	Negative
Stroma	0.0106942	0.0535718	0.0535936	Negative
Stroma	0	0.10035104333486372	0.5039614533047074	Negative
Stroma	0	0.2522679850582249	4.436331989597683	Negative
Stroma	0.0104738	0.1209211545477947	3.569388697189944	Negative
Tumour	0.00444866	0.0891708	0.16062140681526876	Negative
Stroma	0.0138955	0.1579652564524936	0.5111005684536268	Negative
Tumour	0.0151991	0.4651187080659984	5.788730630542709	Negative
Stroma	0.00469921	0.0601538	0.9609280775884071	Negative
Tumour	0.0142957	0.0360884	0.6713613951510756	Negative
Stroma	0.0653729	0.42470064937512125	3.062076513044435	Negative
Tumour	0.00117502	0.342739	3.3353600328040245	Negative
Tumour	0.0300464	0.1691366200447598	0.543345	Negative
Stroma	0.00249263	0.0921924	2.0529368999954416	Negative
Tumour	0	0.1376174958872384	0.45710580366952663	Negative
Tumour	0.0670748	0.094908	1.378504775088588	Negative
Tumour	0.0221555	0.15594551421367053	1.221839050751891	Negative
Stroma	0.00983951	0.20568013306474311	0.5568301844061352	Negative
Tumour	0	0.3594488080554796	4.264856743147072	Negative
Tumour	0	0.3532043335529474	1.5245805202195275	Negative
Stroma	0.3081856944817838	0.371155	1.7804728532740013	Negative
Tumour	0.1169415635337424	0.46176736166589705	2.6758779856740245	Positive
Stroma	0.10027440608694003	0.2734378227247642	0.22239847042812752	Negative
Stroma	0.00100723	0.24883415918905755	3.5254236095883313	Negative
Tumour	0	0.4565718699956224	1.1833608206361532	Negative
Stroma	0.00510168	0.24531688656202025	2.7831029599163557	Negative
Stroma	0.00939601	0.26639174889993794	3.0580917060868456	Negative
Stroma	0.02316	0.25041171300411225	1.316959298491478	Negative
Stroma	0.1430085698879582	0.6583132989867083	3.954529069665808	Negative
Tumour	0.0751027	0.7191425956487656	5.181697263836861	Negative
Stroma	0	0.10131217864882044	0.30099851302332986	Negative
Tumour	0.00204279	0.2334551470010605	1.8465596411087848	Negative
Stroma	0.011096	0.3732682941330446	4.3297711121069415	Negative
Stroma	0.0104183	0.21811652596419057	0.7743089785551032	Negative
Stroma	0.00198589	0.33212327451758406	2.0354492278773817	Negative
Stroma	0.00659748	0.20327643577597643	1.1545007616673646	Negative
Stroma	0.00607423	0.12469502342996044	1.9587569759345391	Negative
Stroma	0.00234678	0.16082385023138993	1.364966258430767	Negative
Stroma	0.12056053422608422	0.33993745156681365	3.5169450508123172	Negative
Stroma	0.0182292	0.43990724196581366	2.8125670217393055	Negative
Stroma	0.0474016	0.0719826	0.3607226822871802	Negative
Stroma	0.00361049	0.1164255348570726	0.9518409669129312	Negative
Stroma	0.20027625025218765	0.6862946269664938	4.0884937715935425	Negative
Stroma	0.0151527	0.12523409470629235	0.7269919332904883	Negative
Stroma	0.20343153310284884	0.6592307878696319	4.070131174743226	Negative
Stroma	0.12037859240751617	0.083008	0.11300002482197984	Negative
Stroma	0.00387082	0.3322778189908867	0.6801236531858849	Negative
Stroma	0.0239447	0.122734	0.22145663008488944	Negative
Stroma	0.030537	0.0826708	0.5269530057041368	Negative
Stroma	0.0224374	0.3663516714750808	4.019463321384118	Negative
Stroma	0.00665126	0.20947084179328335	0.2417273522291239	Negative
Stroma	0.0157579	0.25491237843948633	1.0457901412448107	Negative
Stroma	0.017753	0.19871592414501596	1.4231940930173412	Negative
Stroma	2.940759301823e-4	0.0817998	0.5453262453211501	Negative
Stroma	0.0187229	0.11213342532929448	0.36923867807620103	Negative
Stroma	0.0757134	0.32461636990774423	0.4612815068879475	Negative
Stroma	0.0210571	0.13112093095800706	0.6437666668689677	Negative
Stroma	0.013602	0.15131505922629282	0.6088470646722631	Negative
Stroma	0.0749857	0.38607296036710415	1.4487610955939705	Negative
Stroma	0.0800766	0.16759766709868945	0.7524795387915083	Negative
Stroma	0.0412253	0.0652303	0.6362192787506564	Negative
Stroma	0.1294971988118928	0.5120986811431317	2.871717883338188	Negative
Stroma	0.1101774664899326	0.15263723072058435	2.294141052725688	Negative
Stroma	0.0963327	0.5179773474778604	1.7801654601657608	Negative
Stroma	0.0069593	0.2468103540074358	4.285201841770713	Negative
Stroma	0.0729722	0.12828927943783422	0.086278	Negative
Stroma	0	0.056231	0.13636319276348158	Negative
Stroma	0.13222995303084503	0.5169155595721162	0.553592	Negative
Tumour	0.49064335131840986	0.4249270510771414	1.1428789161553563	Negative
Stroma	0.0400467	0.0976576	0.11093272645064074	Negative
Stroma	0	0.17640801796927874	1.089672767925401	Negative
Stroma	0.0379544	0.0898847	1.0188505508921155	Negative
Tumour	0.0448604	0.186774	3.0681719871806017	Negative
Stroma	0.0438037	0.12986611421017544	0.23602395917959332	Negative
Stroma	0.16866185638089168	0.40681673075795777	1.3900838514534652	Negative
Tumour	0.0545148	0.34118564098541226	0.46827720204634327	Negative
Stroma	0.0721103	0.5440121386945248	1.2118935274183753	Negative
Stroma	0.0446402	0.0762374	0.5779854631206641	Negative
Stroma	0.0458246	0.29842108943056866	0.6527109726439001	Negative
Tumour	0.0133253	0.17675737637722697	1.0482164608972155	Negative
Stroma	0.00210305	0.17307341218092084	0.9410141281101829	Positive
Stroma	0.0559557	0.20145452879419065	1.2318474163107056	Negative
Stroma	0.51844	0.13750235556896465	1.9484860545877989	Negative
Tumour	0.071604	0.32005775875627657	4.339223378795689	Negative
Tumour	0.16982135718519037	0.8788954565277347	2.6943482833055707	Negative
Stroma	0.00274443	0.19524037968220864	2.023635237781651	Negative
Stroma	0.0830608	0.6190039541267749	3.635794297329285	Negative
Stroma	0.00936162	0.2621885889520248	1.9619254392704792	Negative
Stroma	0	0.21799332029029225	2.24157	Negative
Tumour	0.00661234	0.2104418040448878	0.6662541889280331	Positive
Stroma	0.0993577	0.31864456913687966	5.0582012176513675	Negative
Stroma	0.0655981	0.20701169770640823	0.6462864795019134	Negative
Stroma	0.00445309	0.0609181	0.8897651036920613	Negative
Stroma	7.6833757729576e-4	0.0534641	0.7680186425416043	Negative
Stroma	0.19236479151689587	0.36964468639126546	5.194354876180103	Negative
Tumour	0.25545675954931685	0.7206280451388128	3.467746064787911	Negative
Tumour	0.28618296883794686	0.5666975947096944	0.871099	Positive
Stroma	0.00619273	0.3127984623482198	1.4440104377858434	Negative
Stroma	0.0177427	0.21377380074896288	2.7974617449068786	Negative
Stroma	0.0182867	0.3052924057529842	2.019559388339031	Negative
Tumour	0	0.12288341417822034	4.589700305791095	Negative
Stroma	0.00917711	0.27880724566057324	1.4878722273458085	Negative
Stroma	0.0785498	0.12026321172903656	1.2264902546244152	Negative
Tumour	0.0390651	0.30700485767694474	1.8096966424657828	Negative
Stroma	0	0.11612967804074288	1.865103157637641	Negative
Stroma	0.0883826	0.31662494290087906	1.1586633121727832	Negative
Stroma	0.0105548	0.300295	0.3789325218665208	Negative
Stroma	0	0.2005433144276602	0.8861661225884108	Negative
Stroma	0.0924719	0.4549848899850699	2.0970954599930822	Negative
Stroma	0.0359498	0.1447312550779472	0.45697449445624344	Positive
Stroma	0.0144055	0.21652203352388108	0.3114268748428334	Negative
Stroma	0.0522636	0.5606896979270297	4.4908260555003245	Negative
Stroma	0.10755785085260867	1.5162447252869606	4.4951153969764706	Negative
Stroma	0.00163356	0.23144937966590964	3.059344947338104	Negative
Stroma	0.0117565	0.37768267801839794	4.352060050671955	Negative
Tumour	0.0841013	0.10811906316701105	0.37757585887413697	Negative
Tumour	0.00954494	0.15241340254735417	1.1638548331201686	Negative
Tumour	0.039826	0.17792316661516747	1.923994469053803	Negative
Stroma	0.0966554	0.5234857393332576	5.479044178487042	Negative
Stroma	0.0187222	0.15841028032203516	0.4562501557612498	Negative
Stroma	0.0214606	0.2265016008115392	4.0308257664667915	Negative
Stroma	0	0.1290218539428539	0.48589741266690767	Negative
Tumour	0	0.32253998095250647	0.8871808178884828	Negative
Stroma	0.0287791	0.23284106075928357	0.9832384294434064	Negative
Stroma	0.00658608	0.3738303535633325	1.394522240971992	Negative
Tumour	0.0160906	0.25140832639798255	1.0137309364675144	Positive
Stroma	0	0.0896338	0.0908085	Negative
Tumour	0.0129499	0.21912393394756963	0.47382320473725725	Negative
Stroma	0.00317871	0.27699088482876066	1.0463004565487306	Negative
Stroma	0.00539123	0.0402997	0.5762943064947741	Negative
Tumour	0.00540017	0.278976	2.1093631557684493	Negative
Stroma	0.00100831	0.3923218495625279	2.269121627258512	Negative
Tumour	0.00102819	0.34479085243276125	1.736618730579795	Negative
Stroma	0	0.3181335967890719	3.0619423949622853	Negative
Stroma	0.00975783	0.2674884841272918	2.1173301858905083	Negative
Stroma	0.00776917	0.2129700166248792	2.3530743282187627	Negative
Tumour	0.00640418	0.5652253691481768	0.4652630972439015	Negative
Tumour	0.00170618	0.0928897	0.8326826673475609	Negative
Stroma	0.10992811067563268	0.1437365910466848	0.32721569369866255	Negative
Tumour	0.00641765	0.7413436649046067	1.58672	Negative
Stroma	0.11199487300346726	0.28084383424088033	0.3656617149953609	Negative
Tumour	0.0405617	0.30059801594360724	1.791770563675807	Negative
Stroma	0.071911	0.29193548721482426	1.2864677717091797	Negative
Stroma	0.0284579	0.39718132086662233	2.4637485982843637	Negative
Stroma	0.00822383	0.10838648617934823	1.4306734183274987	Negative
Stroma	0.0461807	0.3402728357264218	0.9192120556631505	Positive
Stroma	0.0842172	0.30303494062046615	3.2972095595026505	Negative
Stroma	0.0140811	0.1303436234932054	0.5893527271480046	Negative
Tumour	0.0467273	0.304288	2.5823965928795043	Negative
Stroma	0	0.22322499430131004	2.2047126077965875	Negative
Stroma	0.0827738	0.16942050167173148	0.33625874293595553	Negative
Stroma	0.0286784	0.2614562315519812	1.3261935224929868	Negative
Stroma	0.0256389	0.13057061593028027	1.7338890117319787	Negative
Stroma	0.0191501	0.17259736775895188	2.3872955640656626	Negative
Stroma	0.00201768	0.263198	3.803912727015488	Negative
Stroma	0.0549582	0.4351405627105707	2.4701219500950824	Negative
Stroma	0.1660281865108282	0.21212501587220153	0.32665042916690945	Negative
Stroma	0.0145646	0.4345013001981454	3.630596062751152	Negative
Stroma	0.322319	0.17057017656043172	1.3880283970441392	Negative
Stroma	0.0261695	0.30994015097559435	1.0198050171107522	Negative
Stroma	0.0171442	0.19144960228592303	0.8807644835980655	Negative
Stroma	0.0104289	0.11651379278837108	0.11141131394184552	Negative
Stroma	0.0299439	0.1821045698143723	1.6290804624739217	Negative
Stroma	0.00196364	0.11062811530810066	1.2099568392779376	Negative
Stroma	0.0133105	0.0903796	1.4689581537862186	Negative
Stroma	0.2062099933764845	0.2898161865700528	1.6081158073162132	Negative
Tumour	0.0475365	0.4575843732930506	3.247907251557311	Negative
Stroma	0.00745129	0.16748858166029926	0.13214202396599967	Negative
Stroma	0.00665641	0.0838792	0.2212316590857001	Negative
Stroma	0.00206711	0.0896799	0.3933864620344415	Negative
Stroma	0.0309426	0.14708654667166146	1.1111659986540825	Negative
Tumour	0.0027519	0.15056722551488724	1.9641108901645892	Negative
Stroma	0	0.13834537529822336	1.0577356607200357	Negative
Tumour	0.0118611	0.120449	0.8649803284495589	Negative
Stroma	0.0170022	0.10271062027097372	1.351461542682498	Negative
Stroma	0.00633495	0.2257418386482944	0.5701283252514575	Negative
Stroma	0.093228	0.3134438888968732	0.693934	Positive
Stroma	0.0780853	0.0997932	0.42459773858481986	Positive
Tumour	0.0213547	0.1558800823574896	1.354499507160312	Negative
Tumour	0.0134045	0.1532226507193767	0.536728	Negative
Stroma	0.0166764	0.11399579550075624	0.2781123222342429	Negative
Tumour	9.8238986086201e-4	0.0889157	0.8641222181943925	Negative
Stroma	0	0.3168802581148574	2.8993782389002876	Negative
Tumour	0.12514054361585672	0.20283237949529767	0.8848063166604028	Negative
Stroma	0.0258659	0.2188373078556917	1.104642698803718	Negative
Stroma	0.0132604	0.18340034593524243	3.382415171201009	Negative
Tumour	0.0161224	0.20856636256854516	0.7428927884115655	Negative
Stroma	0.0136964	0.0554872	2.261614525307861	Negative
Stroma	0.00523673	0.21536028610690855	2.105611603515543	Negative
Stroma	0.00708503	0.3876090515121288	2.2448181226698276	Negative
Stroma	0.00117285	0.16793013205488194	0.2822191442169671	Negative
Stroma	0.00933143	0.14730215398594737	1.3528321536917547	Negative
Stroma	4.259742764984e-4	0.0770198	0.7168724348273459	Negative
Tumour	0.00283619	0.088018	1.4675372902093733	Negative
Stroma	0.00286619	0.0626573	0.381737	Negative
Tumour	0.095327	0.2721084587868642	3.2674025946444916	Negative
Stroma	0.0321083	0.39653808698141474	3.5865337366792445	Negative
Stroma	0.0136119	0.0623447	0.5411148537701417	Negative
Stroma	0.0304567	0.13257836874496812	0.6964267178166968	Negative
Tumour	0	0.2536767092624716	3.747583169270964	Negative
Stroma	0.00825846	0.0993444	0.815819	Negative
Tumour	0.00880712	0.10297608840901194	4.861345399356759	Negative
Stroma	0.0167625	0.15908644384353193	2.5691659474288095	Negative
Stroma	0.0216077	0.1573360387686711	0.7754295236982738	Negative
Stroma	0.00654271	0.0907188	0.7146269483923279	Negative
Stroma	0.0423084	0.48628571574334745	6.028741375364438	Negative
Stroma	0.00718033	0.0790962	0.3446168344022718	Negative
Stroma	0.0136922	0.15594867161280818	0.7285003862846241	Negative
Stroma	0.00790283	0.4174120450951159	1.3198089901544154	Positive
Stroma	0.0171957	0.12668192530858569	0.7960970014069987	Negative
Stroma	0.0174694	0.1308615730764965	1.7675996372001428	Negative
Stroma	0.00444409	0.1166297150635036	1.5901897935295286	Negative
Stroma	0.14309625266181245	0.3342737622026886	3.5039220837528235	Negative
Stroma	0.0069479	0.2106663222892053	0.614158	Negative
Stroma	0.0115257	0.0473009	0.30879413045942783	Negative
Stroma	0.00544154	0.14893714670759084	0.15380731730985997	Negative
Stroma	0.00634249	0.5884121663755539	0.8255216779206136	Negative
Stroma	0.00504782	0.2811634614240812	4.064254449366267	Negative
Stroma	0.0228086	0.2930794601377688	3.2223197760289177	Negative
Tumour	0.00230713	0.1657433957742019	1.0668242604488676	Negative
Tumour	0.0139113	0.19442259836404657	0.26395883762206024	Negative
Tumour	0.044738	0.2733003415821775	1.0816619410808828	Negative
Stroma	0.00841404	0.13924197044797695	2.123372483905071	Negative
Tumour	0.0139392	0.0899774	1.0307117082355988	Negative
Tumour	0.00249636	0.13301918760235673	1.9220394680616013	Negative
Tumour	0.0188757	0.0809997	1.0966327727754723	Negative
Tumour	0.033126	0.0550919	0.1705558989823115	Negative
Stroma	0.054694	0.41658194043806623	2.5982057233187525	Negative
Tumour	0.0463087	0.2905356327547189	1.0942409599675291	Negative
Tumour	0.0227644	0.12184864934030416	0.7848936013776708	Negative
Tumour	0.0378228	0.0947211	0.5146728707042592	Negative
Tumour	0.00570297	0.0714846	0.19151419770843223	Negative
Tumour	0.00813753	0.1170073774171202	0.5416009826202915	Negative
Tumour	0	0.19043887517652155	0.2557793360735689	Negative
Stroma	0.0028736	0.2126321012361182	0.4237527786883422	Negative
Stroma	0.0946286	0.10894458452773996	0.6877197099065846	Negative
Stroma	0.0015538	0.21449378125633073	1.5799247858704475	Negative
Tumour	0	0.27490771682230086	3.019853047622403	Negative
Tumour	0.0181993	0.10083347541554798	0.30759539760702803	Negative
Stroma	0.0284022	0.16268136332748015	0.7593445161059087	Negative
Stroma	0.02601	0.13050349920988083	0.5147338541597128	Negative
Tumour	0	0.1919911545458563	1.4998636848041655	Negative
Stroma	0.0187083	0.13997000962328376	0.7281348311276024	Negative
Tumour	0.0141329	0.104175	0.37539481995723295	Negative
Stroma	0.00563855	0.20324066808298435	2.223587419704301	Negative
Stroma	0	0.15902269327449142	3.990265002901401	Negative
Stroma	0.0017284	0.1481763187671701	3.312719909747442	Negative
Stroma	0.0079276	0.11166963735317338	0.41784520040669326	Negative
Stroma	0.00612851	0.14260790531054465	2.475681606680155	Negative
Stroma	0.0324505	0.23685871441693823	1.1833555579770727	Negative
Stroma	0	0.1557734736588097	3.0933336956548865	Negative
Stroma	0.00233595	0.15112059476720816	1.8198353432229544	Negative
Stroma	0	0.12662488723100487	1.743573920487353	Negative
Tumour	0.23679711458248065	0.6766051343465979	2.9931979745727135	Negative
Tumour	0.0352011	0.0699153	0.45418729269800107	Negative
Stroma	0.00439887	0.2235258101884808	5.6362362632489935	Negative
Stroma	0.11913564220248234	0.35279314016350805	3.083125776091179	Negative
Stroma	0.0368249	0.2230142077487042	0.572853	Negative
Stroma	0.2324710284903252	0.2760599809330055	2.4794532999825116	Negative
Stroma	0.00496302	0.15903231242306567	1.004128343739252	Negative
Stroma	0.00223786	0.1529162506296955	2.5757397837867892	Negative
Stroma	0.0227671	0.0771054	0.25524325315958596	Negative
Stroma	0.034505	0.16367742782614172	3.2161232867037985	Negative
Stroma	0.0178555	0.2593458846770227	4.53023	Negative
Stroma	0.0158849	0.4308352212555805	3.350416464413878	Negative
Stroma	0.00459768	0.18964555467256403	1.747661637543401	Positive
Stroma	0.0401662	0.5311497567459871	2.167886462574604	Negative
Stroma	0.13271230531548991	0.5663916567087318	0.5160017007875971	Negative
Stroma	0.0164901	0.5846461182246443	2.80726	Negative
Stroma	0.00302263	0.18747324163364945	0.16691055328540078	Negative
Stroma	0.11221392487573344	0.3466298474674249	0.9491540687648874	Negative
Stroma	0	0.3244850218357626	0.3765645538849278	Negative
Stroma	0	0.22025109049757471	1.4970543391874616	Positive
Stroma	0.0632511	0.5395339774520029	3.8611132660402134	Negative
Stroma	0.030214	0.2384824838106006	1.726531386832683	Negative
Stroma	0.0242689	0.2925627711104518	0.743114	Negative
Stroma	0.0475741	0.8012455075979232	0.9688349958612688	Positive
Stroma	0	0.7320974367229561	4.459906353239427	Negative
Stroma	0.10649971184320749	0.15432012583129107	0.8914652097225191	Negative
Stroma	0.0847848	0.5485607335092249	0.8395333921788511	Negative
Stroma	0.025608873681018222	0.7099792698356218	2.1643056225283703	Negative
Stroma	0.6010898541200076	0.1991660507236965	1.939881828918135	Negative
Stroma	0.14043761717696343	0.5440152053751292	1.3406436521239498	Negative
Stroma	0.0111338	0.6408106876427636	4.039965350399999	Negative
Stroma	0.1314093173173681	0.6831717967955887	2.170175157877067	Negative
Stroma	8.921036797185098e-5	0.1010290468927078	0.2410397546855123	Negative
Stroma	0.1261204461518087	0.1419721412983604	0.6371150078406012	Negative
Stroma	0.0699148	0.8562848771873274	3.3772391080856323	Negative
Stroma	0.5410441567964224	1.3511388987661843	5.282068338738867	Negative
Stroma	0.0711767	0.0696481	0.6297135981259799	Negative
Stroma	0.0262939	0.18324205945885064	1.0585714561097763	Negative
Stroma	0.0472822	0.42325915372560896	2.0302167167818106	Negative
Stroma	0.0118516	0.6152039193003983	2.560974116025904	Negative
Stroma	0.5894320649276306	1.2253035750094947	2.4739743364708766	Negative
Stroma	0.6614217105425066	0.566275	1.024620720661349	Negative
Stroma	0.0168617	0.5616561033116931	3.1676655776144664	Positive
Stroma	0.0180856	0.4103806880302727	0.493729	Negative
Stroma	0.026336	0.1933819065767306	0.4060789276949234	Positive
Stroma	9.6269813589394e-4	0.2996392859675633	2.743862725806218	Negative
Stroma	0.0471559	0.6215237863255398	3.326644003587509	Negative
Stroma	0.0164056	0.066616	0.12218094507981309	Negative
Stroma	0.0377134	0.21547397798353649	2.0543428169765385	Negative
Stroma	0.00147648	0.31211029295700254	1.3693146169395514	Negative
Stroma	0.00412507	0.6686657588069256	1.2037286342909703	Negative
Stroma	0.0562562	0.23639285859492123	3.4851931602269124	Negative
Stroma	0.0500956	0.23981458082232832	0.9723772690192145	Negative
Stroma	0.1373784064667345	0.8445877260187777	3.6851309495485896	Negative
Stroma	0.00857985	0.1093916246726502	3.160654961236866	Negative
Stroma	0	0.3165034125502928	3.577789461711444	Negative
Stroma	0.00992409	0.24702309027668976	1.4584641107727612	Negative
Stroma	0	0.5504299290802168	0.476909	Negative
Stroma	0.00203329	0.34993	0.9278871869057538	Negative
Stroma	0	0.4715045923857312	5.945884191153342	Negative
Stroma	0.0211866	0.40630527600847394	1.251328384554064	Negative
Stroma	0.14723762311041355	0.4683232425438787	0.9589829433285547	Negative
Stroma	0.00552347	0.12447401830375349	0.0772155	Negative
Stroma	0	0.9514914963926587	1.0614831490176064	Negative
Stroma	0.00119419	0.14969673201343733	0.2665867788978575	Negative
Stroma	0.0149772	0.30924199012593484	1.9423505072022829	Negative
Stroma	0	0.15572685557531146	0.23470245247207036	Negative
Stroma	0.0052955	0.2356074031763124	0.6468809104913118	Negative
Stroma	0.0300521	0.43877283473160456	0.3052226635098288	Negative
Stroma	0.0101726	0.13268265356974945	1.645674894892034	Negative
Stroma	0.00953412	0.0822322	1.3475399779019046	Negative
Stroma	0.0644625	0.3046271595240429	1.7619299360162377	Negative
Stroma	0.13088281055219295	0.24942844048640583	1.0895006003313112	Negative
Stroma	0.11028446634242564	1.0721449389011282	2.8887310423754124	Negative
Stroma	0.0315728	0.15800275596625665	0.24555250979667784	Negative
Stroma	3.8835984703741e-4	0.33846930898072425	2.6181635074317455	Negative
Stroma	0.0174188	0.1158286546868784	0.2924488892124311	Negative
Stroma	0.0928675	0.0892072	1.1917554310794118	Negative
Stroma	0.00495415	0.1536059790354186	0.5396165280304488	Negative
Stroma	0.26761265070074136	0.13369631812804275	1.2799662300282055	Negative
Tumour	0.00480483	0.16179847021897634	0.6664387251933416	Negative
Stroma	0	0.22198600944350744	0.6550919643804138	Negative
Stroma	0.00341839	0.10751273935394629	0.7950129853783264	Negative
Stroma	0.27530171554212624	0.5025060431051978	4.311552061424779	Negative
Stroma	0.19628251743103775	0.5609658418926505	1.5007936233958723	Negative
Tumour	0.22895964749246656	0.48440433203237143	2.5654133258911664	Negative
Stroma	0.0394478	0.3960259262196444	1.6691548090842034	Negative
Tumour	0.0503815	0.0617736	0.2924093790145384	Negative
Tumour	8.8169343851424e-4	0.16718136562177768	0.5871620042925025	Negative
Tumour	0.0106844	0.18835148267573648	0.9555830214104039	Negative
Stroma	0.0252698	0.2831394895290335	0.18711502521552825	Negative
Tumour	0.00664278	0.2306858105479745	2.9375343750425653	Negative
Stroma	0.0216293	0.16071250005247625	0.5136862141961182	Negative
Tumour	0.0286999	0.13907736406622387	1.0029176976170064	Negative
Tumour	0.00313425	0.14594082143362408	0.1514985729008913	Negative
Tumour	0.13262660741806032	0.819331	3.154213045835495	Negative
Tumour	0	0.3088498377172873	1.0906040106529664	Negative
Stroma	0.0079749	0.16939374649440156	0.8452490536412495	Negative
Stroma	0.12917910404102775	0.4806685341942694	1.7330180509917197	Negative
Stroma	0.0109547	0.3731164683470096	2.5053789916223494	Negative
Tumour	0.572382	0.9680450295981688	3.796824706240724	Negative
Stroma	0	0.10817738864001487	0.6388473637467128	Negative
Tumour	0	0.27928343776669073	0.7171143569904773	Negative
Stroma	0.0154894	0.1495905253622267	1.130296346451704	Negative
Tumour	0.0162445	0.4712253346510421	2.938504567882835	Negative
Stroma	0.0273632	0.1804944524856827	1.0683254400693525	Negative
Tumour	0.00364431	0.10758409220481284	0.39760159076431434	Negative
Stroma	0.0598602	0.27780017195396634	1.2726647198970718	Negative
Stroma	0.10397210489454228	0.1550218841573427	0.3446203198316446	Negative
Tumour	0.00180107	0.254261	0.36240974172121954	Negative
Stroma	0.00229707	0.27882465746614243	3.179658427834511	Negative
Tumour	0.0149194	0.6283232623935435	1.7300725416280327	Negative
Tumour	0.00292593	0.2728885443338865	1.6200787568747808	Negative
Tumour	0.00282906	0.4085706056794152	2.0766959353815766	Negative
Stroma	0.0284438	0.1998409751363457	1.9021379361376491	Negative
Tumour	0.892329	1.4815428833876336	4.3731780483609155	Negative
Stroma	0.0169145	0.3005789064548232	3.4168821429184666	Negative
Tumour	0.0231384	0.5457014625892043	7.83518	Negative
Tumour	0.0236844	0.1415073552242156	2.9418531649847157	Negative
Tumour	0.0606861	0.9795925544925256	5.624964993041341	Negative
Stroma	0.25868319389612776	0.639064	1.7047998493456322	Negative
Tumour	0	0.651644	8.202360053062439	Negative
Stroma	0	0.20463714709916672	1.45291	Negative
Tumour	0.00804505	0.27336035268681663	0.45294378048950634	Negative
Tumour	0.0401864	0.1404180906916225	4.769365529676802	Negative
Tumour	0.021739	0.1870806284018399	0.9421063873187168	Negative
Stroma	0.0189286	0.5159892177706613	2.541681256866892	Negative
Stroma	0.00545209	0.20735009984466535	1.3352385892249574	Negative
Stroma	0.0419731	0.4383793043229601	2.7459126326373253	Negative
Tumour	0.0172428	0.15838627480403628	0.2778103968612272	Negative
Stroma	0.0067554	0.6663910593854356	3.0922905279331885	Negative
Stroma	0.0178679	0.4036668988218444	3.9133256947267863	Negative
Stroma	0.0265271	0.28816793205148383	2.990018324008802	Negative
Tumour	0.00318314	0.3250813735841677	4.146980052672584	Negative
Stroma	0.11139442517921544	0.3683843994918077	0.913216	Negative
Tumour	0.0119385	0.27646922689060677	1.834845371932712	Negative
Tumour	0.0910197	0.35862328790159403	3.471417961197917	Negative
Stroma	0.00471133	0.17826719963720636	0.8670593045408959	Negative
Tumour	0	0.5079147505063203	1.5947654713245647	Negative
Stroma	0.0144732	0.6139696130029312	3.2358836359230847	Negative
Tumour	0	0.3365476277023554	0.7443866379857064	Negative
Tumour	0.0104025	0.0981709	0.4608807862965489	Negative
Stroma	0.17597095506248878	0.3377677881921391	3.075157386861359	Negative
Tumour	0.0803501	0.5409784047267376	1.2030447684992582	Negative
Tumour	0.00146327	0.4648466314811733	3.780397676919376	Negative
Stroma	0	0.19319217093288896	0.8782524308029177	Negative
Stroma	0.0593469	0.5913963432618004	3.084522653968736	Negative
Tumour	0.00587083	0.2219041153917917	0.38792625729305047	Negative
Tumour	0.0217916	0.15193734973894826	0.5373842954409845	Negative
Tumour	0.0847849	0.47715532596028126	4.9440013142519215	Negative
Stroma	0.00368922	0.13531660992238256	0.804844	Negative
Tumour	0	0.5203981261740449	2.436253952242995	Negative
Tumour	0.0361821	0.246571	1.8561770186503177	Negative
Tumour	0.12002515375614166	0.506855	2.151508979929818	Negative
Tumour	0.0557421	0.6293737468218183	3.721279849292915	Negative
Stroma	0.0644124	0.24884686324799407	1.7949460822872925	Negative
Tumour	0.014123	0.272154	1.4807791918394018	Negative
Stroma	0.0262824	0.48804184002435114	3.166354891675429	Negative
Stroma	0.0286869	0.5924001018206279	1.7959268025699116	Positive
Tumour	0	0.8992954309170063	7.432460922878105	Negative
Tumour	0.0117916	0.0986191	6.446253065655871	Negative
Tumour	0.00250148	0.3661939203123416	2.0503570011126766	Negative
Tumour	0.0641846	0.5672444179262809	2.415176491589606	Negative
Stroma	0.0435946	0.3111213686215317	1.8517457428268895	Negative
Tumour	0.0180373	0.3402012152963674	1.9222790652420372	Negative
Tumour	0.00801704	0.2864414584978173	2.5409624438629383	Negative
Tumour	0.00352682	0.1128582574681125	0.997831	Negative
Tumour	0	0.31682738721370696	1.0256213495433333	Negative
Stroma	0.0155622	0.2493797129214247	0.9999371980611198	Negative
Stroma	0	0.47780515217781067	2.3116354751586914	Negative
Tumour	0.0177108	0.5194932566494634	3.770790589844237	Negative
Tumour	0	0.3137115393030016	1.583078525344232	Negative
Tumour	0	0.3199316529291017	1.1489981240307798	Negative
Stroma	0.1737690664716621	0.6889591468729783	1.608400302461872	Negative
Tumour	0.00469485	0.605245	1.2653382969352434	Negative
Tumour	0.0210257	0.1366349200407664	1.6640271111173206	Negative
Tumour	0.10401464614662388	0.15465640396855418	2.9640920715539583	Negative
Tumour	0.30240274092980796	1.1250921360935484	4.210229427048138	Negative
Tumour	0.00172168	0.17762988947686695	1.261673455037886	Negative
Tumour	0.0832448	0.6726054464280605	3.63511	Negative
Stroma	0	0.1681042575598264	2.469923489025327	Negative
Stroma	0.00110992	0.0720938	0.46554725373700995	Negative
Tumour	8.5148051332887e-4	0.1787655721855588	0.36543498690387766	Negative
Tumour	0.0290418	0.3213867572057678	0.9814109463715949	Negative
Tumour	0.0381791	0.3207020670704452	1.1366384458371703	Negative
Stroma	0.00405876	0.19519441451349248	1.263384396824058	Negative
Tumour	0.00446557	0.0667952	0.08639	Negative
Tumour	0.0564538	0.0691147	0.15863913105567917	Negative
Tumour	0.0138677	0.3729511075541377	1.5211896452754736	Negative
Stroma	0.044339	1.2744084703279477	2.909614742094395	Negative
Tumour	0.0177407	0.2888556435512371	1.38549	Negative
Tumour	0.0570821	0.2773191745313628	1.5196569124361994	Negative
Tumour	0.00452	0.18148341859686432	2.447241697407447	Negative
Stroma	0	0.4474859231858389	4.212981812708767	Negative
Tumour	0.0264092	0.29001375970019155	3.4275085239909417	Negative
Stroma	0.0387298	0.11119399264454842	0.25597323501482605	Negative
Tumour	0.0603125	0.4324225016518846	0.7723950508667471	Negative
Stroma	0.0241377	0.12192689305141804	0.4634518163973495	Negative
Stroma	0	0.206498	3.4614448458751044	Negative
Stroma	0.0551195	0.4011124404003986	1.770032717822454	Negative
Tumour	0.00127066	0.3836320698022205	1.5501192599176403	Negative
Stroma	0.0336443	0.3496165133811332	2.766446229070425	Negative
Tumour	0.2391256230161679	0.3734942426386949	2.495923442062953	Negative
Tumour	0.17110376102787456	0.2577645456659024	0.7254057909455596	Negative
Tumour	0	0.5682057150921156	1.6939903536970302	Negative
Tumour	0.0080334	0.24833422156088816	1.249886588998088	Negative
Tumour	0	0.4566319147009909	2.0557200191197573	Negative
Tumour	0.0589055	0.292536	2.6923637904904107	Negative
Tumour	0.0129604	0.377137	2.8006981034105753	Negative
Tumour	0.0106995	0.2590551535232049	0.7704563676238512	Negative
Tumour	0	0.45067366109566487	1.862111327337458	Negative
Tumour	0.0669939	0.46241323680619995	1.8167967758826888	Negative
Tumour	0.00163206	0.5075094860726861	3.2833768319038823	Negative
Tumour	1.1547079922199466	1.0657341879981477	4.199647305519792	Negative
Tumour	0.012686	0.6444749671124643	7.136520888536207	Negative
Tumour	0.00149934	0.39311624556807934	1.7252891368827028	Negative
Tumour	0.10290182852153236	0.11521699693467882	2.6558062785941376	Negative
Tumour	0	0.27040790333304293	1.7176277789958687	Negative
Tumour	0	0.44840253761001664	3.758537440761632	Negative
Tumour	0.0280998	0.27878106343018455	1.2953669208600078	Negative
Tumour	0.0196404	0.7369825915970238	4.694883208850334	Negative
Stroma	0.0478892	0.150115	1.8703659893909712	Negative
Stroma	0.0282397	0.6370692596566386	4.618460085988045	Negative
Stroma	0.0254565	0.1903448095034859	1.053784987251338	Negative
Stroma	0.0335564	0.2360716162971696	0.4113089742176995	Negative
Tumour	0.0796403	0.6307900112661176	4.718429227482598	Negative
Tumour	0.00734139	0.17039093744938258	0.8913720309532978	Negative
Stroma	0.0144373	0.20445856996520212	0.742463	Negative
Stroma	0.0270423	0.1595768596029334	0.8160049800613993	Negative
Stroma	0.0220878	0.35147317218883284	1.1952056313543742	Negative
Stroma	0.0162046	0.379619	1.6913555965444251	Negative
Stroma	0.0171113	0.3473589850317051	1.4754923600703478	Negative
Stroma	0.00370417	0.2969708545331625	1.64112	Negative
Tumour	0.0594452	0.20752478678795425	3.5483398753002593	Negative
Tumour	0.00536543	0.6195977307549895	3.8093906479747326	Negative
Stroma	0.14819323660741593	0.20151638288436263	1.2345593067592588	Negative
Tumour	0.0058074	0.26838420017893555	1.5957958603584317	Negative
Tumour	0.0211176	0.2684952864802374	4.539849848151852	Negative
Stroma	0.0229499	0.5375134258376442	2.818941474745148	Negative
Stroma	0	0.3247682605841145	0.40404012359632474	Negative
Stroma	0.17560824882099055	0.9460680467779176	5.666595660168724	Negative
Stroma	0.010004	0.6123858312262105	5.268714549032958	Negative
Stroma	0.036234	0.4553634022864011	1.9003368047498048	Negative
Tumour	0	0.4452331529501925	2.4919746300594054	Negative
Stroma	0.0645561	0.46283886637716065	1.996542066541456	Negative
Stroma	0	0.5592542879448996	6.233157244126002	Negative
Stroma	0.1264147311593442	0.6931710822522178	4.23721	Negative
Stroma	0.00837071	0.4684952168921832	3.533762280734218	Negative
Stroma	0	0.37733226195774616	0.8857602486237485	Negative
Stroma	0.2543628255472235	0.717897	4.9721224972087406	Negative
Stroma	0.0409983	0.20872832505883257	5.683943765368235	Negative
Stroma	0.13852189997290823	0.43120230760439826	4.781818187190401	Negative
Stroma	0.2153790561358134	0.8031447402636211	5.565990769689281	Negative
Tumour	0.0331139	0.3254341965346009	1.4780625112713566	Negative
Tumour	0.0786247	0.7293966947283064	2.12191	Negative
Tumour	0.00384524	0.26027883436325766	1.6249692666968074	Negative
Stroma	0.0180213	0.7124501930673918	4.172524378647407	Negative
Stroma	0.0282928	0.2101691255811602	0.2579135224223137	Negative
Stroma	0.0512982	0.2410225370885247	0.6976449381981562	Negative
Stroma	0.00288015	0.19493755374861743	1.0045932823574388	Negative
Stroma	0.18907288312911988	1.6564377149939538	6.530354286432266	Negative
Stroma	0	0.46469202595815234	1.947723379463292	Negative
Stroma	0.023601	0.38771159384420817	4.296504714949564	Negative
Stroma	0	0.41751800648060194	4.236674342887947	Negative
Stroma	0.5130129285033577	0.23293204919612112	0.43828868421471934	Negative
Stroma	0.0161315	0.26464906841997177	2.0711774841191306	Negative
Stroma	0.0265124	0.20763944897108377	0.35427507022972654	Negative
Stroma	0.13871249092210616	0.2594492708332837	0.9111500616850596	Negative
Tumour	0.21650711054151708	0.7471949633041567	3.9102810947732487	Negative
Tumour	0.0215379	0.5845468112348039	1.7221961131802312	Negative
Stroma	0	0.5382669656554784	4.518888874789596	Negative
Stroma	0.0328172	0.4245598971473504	1.1132999620637538	Negative
Stroma	0.11412897758624133	0.3548937248613904	1.2310793371323276	Negative
Stroma	0.2858557990855641	1.151259139223754	5.168988396636924	Negative
Stroma	0.9380809453787743	0.7740204767021652	4.531400451025405	Negative
Stroma	0.00159185	0.15397526562699806	2.0823777716141194	Negative
Stroma	0.0260039	0.556908	1.7800689766632252	Negative
Stroma	0.015729	0.3247311067368303	1.4862921491458818	Negative
Stroma	0.00256157	0.4318607315273568	2.5547943596202547	Negative
Stroma	0.00626922	0.6243465244447514	2.9034772128253787	Negative
Stroma	0	0.2079702807299861	0.6439704147910853	Negative
Tumour	0.15470274394031033	0.33212868243970683	0.6510440192040156	Negative
Tumour	0.40958087205548177	0.7938960318764051	2.354701453594096	Negative
Stroma	0.00208407	0.19336309508120608	0.7087856811487069	Negative
Tumour	0.00348792	0.17083926260139856	0.3737168400469473	Negative
Stroma	0.009409	0.24273136230324632	1.7441963466690549	Negative
Stroma	0.0036708	0.18792280404085523	1.7202680642936337	Negative
Tumour	0.0140818	0.18680687418038192	0.7465307371231256	Negative
Stroma	0.00189558	0.2993681544664307	1.0953195503335504	Negative
Tumour	0.00665158	0.40247314550420815	2.9698464861687492	Negative
Tumour	0.0650257	0.6040935981482145	0.7611223869638923	Negative
Tumour	0.0130314	0.0612393	0.15420188841720422	Negative
Tumour	0.2699649121442979	0.6107287215153602	1.6431610996475106	Negative
Stroma	0.4305895462879265	0.6014755580441228	2.636689339593357	Negative
Tumour	0.069474	0.4409401150550812	1.8243951717403477	Negative
Stroma	0.0116613	0.1100341927130424	1.627656993655423	Negative
Stroma	0.0173818	0.3076051753747651	2.724081166909905	Negative
Tumour	0.0133527	0.37014973363247367	0.7979706247949468	Negative
Tumour	0.5698946524998578	1.0400971546769142	4.056339267641306	Negative
Tumour	0.0037161	0.10419827301566507	0.5460305391792574	Negative
Stroma	0.00102769	0.5714532287443632	3.891739531332376	Negative
Stroma	0	0.361431	4.680996125042438	Negative
Stroma	0.0233735	0.3879148351367224	2.9972324078394608	Negative
Stroma	0.00735708	0.5193746103959925	2.659444374897901	Negative
Stroma	4.6590098312922e-4	0.1737163765888129	0.6482870104589633	Negative
Tumour	0.14538604397710195	0.4293124907348743	2.1674628686844644	Negative
Stroma	0.00133395	0.2899894051140908	1.884686466652166	Negative
Tumour	0	0.14654083311427055	0.7952535362881527	Negative
Stroma	0	0.810007	1.9764344032321657	Negative
Tumour	0.0057911	0.083324	0.5650286122250396	Negative
Tumour	0.00737728	0.4073277025082924	1.581987065289107	Negative
Stroma	0.151794	0.4439632727119785	1.1477759927511215	Negative
Stroma	0.00332359	0.1316349704296161	2.441877514219437	Negative
Stroma	0.1667781168451676	0.24257930444601256	1.900506122849691	Negative
Stroma	0.0019957	0.35984737407534245	1.3479085965298636	Negative
Stroma	0.0090464	0.3259644392946381	1.801500754510881	Negative
Tumour	7.1250385683001e-4	0.34612911075126124	1.7951016194322182	Negative
Stroma	0.00200061	0.6738000027363813	2.2994890418610994	Negative
Stroma	0	0.3241524614289507	1.7850456943514046	Negative
Stroma	0	0.1596328415515193	0.6672634012009724	Negative
Tumour	0.00972145	0.17991413543110385	0.2992175389738644	Negative
Tumour	0.0314086	0.4471173004657736	0.6223378130212709	Negative
Stroma	0	0.0783572	0.4277446235407346	Negative
Stroma	0.0676768	0.3919128401486098	0.659457	Negative
Tumour	0.00690455	0.5547343365736862	2.774354013088924	Negative
Stroma	0.00752767	0.3876436091959477	0.9304059343629105	Negative
Tumour	0.0125761	0.6512592068455857	2.1384073066171903	Negative
Stroma	0.006768	0.0881345	0.32479052390994095	Negative
Stroma	0.19889850358841785	0.7572686109155163	1.5794113387622066	Negative
Tumour	0.0642004	0.44945250198612974	3.9581147283775566	Negative
Stroma	0.1866824435531546	0.8531947079875054	6.587458282435706	Negative
Tumour	0.0211645	0.7135413606124728	5.025089424670391	Positive
Tumour	0.00259325	0.2743173499998703	2.210569307327407	Negative
Tumour	0.009785	0.38687470807751895	0.5581457182464801	Negative
Stroma	9.7781898198174e-4	0.12285560186879307	1.835824433148053	Negative
Tumour	0.14546247800955406	0.8746827544214634	4.156308276148943	Negative
Stroma	0.0139063	0.7389568859736805	4.599037468739568	Negative
Tumour	0	0.29005458665915496	0.856485	Negative
Tumour	0	0.100825	2.275518868463459	Negative
Stroma	0.11280708106664512	0.41462179468228266	4.613040400812259	Negative
Tumour	0.0565532	0.26893883304936544	1.8308614251295945	Negative
Stroma	0.0132704	0.3717318378742424	1.3897664879754787	Negative
Tumour	0.1829196773853499	1.3018956591480786	1.7441832452397985	Negative
Tumour	0.0548772	0.7804817873321974	3.601334759074709	Negative
Tumour	0.0603045	0.2672207735836153	1.094940361920102	Negative
Stroma	0.0187817	0.4855019423959782	2.3155032083090408	Negative
Tumour	0.0426973	0.2493230117961946	1.001886949533733	Negative
Stroma	0.00166966	0.150366	0.4158332358562836	Negative
Stroma	0.00197379	0.2439676321436914	0.7732453659248125	Negative
Stroma	0.5205905065484291	0.7847769291133341	1.9655056035649168	Negative
Stroma	0.00687755	0.30207249085576116	1.536465778656594	Negative
Stroma	0.1036244062820404	0.27734777376782604	0.9424406418167963	Negative
Stroma	0	0.10575207315181216	0.31887547226546153	Negative
Stroma	0.028182892613815812	0.4344742492814373	0.7828835346929307	Negative
Tumour	0.2054722763944504	0.8050251986398252	3.341685825309088	Negative
Tumour	0.0502983	0.7069199164398015	2.5875425040721893	Negative
Tumour	0.0225491	0.17667542400909222	1.5931001243394192	Negative
Stroma	0.5531950144484492	1.0460209311677675	2.037917041837579	Negative
Tumour	0	0.3074640668242987	1.2328693746971937	Negative
Tumour	0	0.3856015958103305	0.6923002199870898	Negative
Stroma	0.12251473772220124	0.6466232501447965	1.7355750017345717	Negative
Stroma	0.0242099	0.2215182764123972	1.4876370952426368	Negative
Stroma	0.0280981	0.28664931041352887	1.842563671889488	Negative
Stroma	0.0904963	0.2256654330729684	0.7179171257192576	Negative
Stroma	0.00139359	0.390392	0.8935890364926309	Negative
Stroma	0.0128852	0.9268525814581098	6.3219361745498395	Negative
Tumour	9.1162160459356e-4	0.17341058304223894	1.1195883286713992	Negative
Stroma	0.0444328	0.22783316839851583	0.8966376279401624	Negative
Tumour	0	0.4876040707470155	3.3457765466734473	Negative
Stroma	0	0.19233484975429196	1.0069772943898232	Negative
Tumour	0.7245656909986532	0.7890015520332826	4.183328890552123	Negative
Tumour	0	0.5526016199286898	2.855925609317512	Positive
Stroma	0	0.26378240701712036	1.639162980653102	Negative
Tumour	1.0340286456630563	1.111684502437129	2.835958340438083	Negative
Tumour	0.0172013	0.401748	2.170787648066109	Negative
Tumour	0.0168584	0.24840401629836573	1.207951287959697	Negative
Stroma	0	0.4942998465114427	6.737148324552091	Negative
Tumour	0.0181837	0.41809434984541183	2.2891155043475067	Negative
Tumour	0.00491783	0.34663913400159985	2.1531823580998157	Negative
Tumour	0.0201126	0.24116105560487483	0.47911488996955737	Negative
Stroma	0.0471633	0.23394313436455844	1.412757245460298	Negative
Tumour	0.00649001	0.0882899	0.34977945912538505	Negative
Stroma	0	0.6434897721089698	9.527417070335812	Negative
Tumour	0	0.26739372379152027	0.13843670330897587	Negative
Stroma	0	0.24273959787275928	1.612048982606771	Negative
Stroma	0.0249092	0.24402755468439025	0.5434879201034514	Negative
Stroma	0.023711	0.5240406743748095	0.9116771014280688	Negative
Tumour	0.0153973	0.314048	3.6119672055893504	Negative
Tumour	0.00356132	0.31139601250389715	1.5774385267728237	Negative
Stroma	0	0.3123303660764717	1.0071051912024045	Negative
Stroma	0.0275826	0.5401812669865432	5.094491323988352	Negative
Stroma	0	0.585897	3.884546618481151	Negative
Stroma	0.18688751799546607	0.23474056565967516	0.22914466996321348	Negative
Stroma	0.0235689	0.3293699328690612	0.9576675616359959	Negative
Tumour	0.00360413	0.31022155415693314	2.3979912746043603	Positive
Stroma	0.6309144900691125	0.5065117322048673	3.399762563928161	Negative
Tumour	0.0208966	0.5665886544762817	1.5547380666567447	Negative
Stroma	0.0540873	0.8446052143799847	4.13206	Negative
Stroma	0.0175515	0.29407929919741965	2.635901863963067	Negative
Stroma	0.00960234	0.360241	0.9071405166169492	Negative
Stroma	9.9511141026461e-4	0.32168956629839945	1.292238990396813	Negative
Tumour	0	0.3552679901557236	1.8584873350658293	Negative
Stroma	0.168779	0.6880324753170663	5.861420253867453	Negative
Stroma	0.00944004	0.1879294129962824	0.49981190492304006	Negative
Stroma	0	0.2648228422185639	1.6065879728412256	Negative
Tumour	0.0227763	0.2311195577258023	1.1622831564775462	Negative
Tumour	0.00103955	0.6344337900950786	1.1121853997517628	Negative
Stroma	0.13323437413573266	0.7208478788733481	2.400148216366768	Negative
Stroma	0	0.5150865253205128	1.8599952989726103	Negative
Stroma	0.11962226235102905	0.41053496185445193	2.211976801824509	Negative
Stroma	0	0.5067146666430308	3.886630423243534	Negative
Stroma	0.10100360900897128	0.45641724150531343	1.1301355896121943	Negative
Stroma	0.042368	0.23016148544890885	1.128954676027122	Negative
Stroma	0.0190156	0.4703693853124328	3.5067662493447247	Negative
Tumour	0.0992749	0.27167569833897776	0.8968119009808507	Positive
Stroma	0	0.29814472265781894	0.6206597568447231	Negative
Stroma	0.00966867	0.2634179358193207	0.3837866283332308	Negative
Tumour	0.0302658	0.24224218137321937	0.7949283987644219	Negative
Stroma	0.00670469	0.151743	0.4653110985815959	Negative
Stroma	9.1973019556866e-4	0.31655337296736735	0.983306	Negative
Stroma	0.00515557	0.23670316993125848	0.5330546234202173	Negative
Stroma	0.0175943	0.38132255758310474	1.321516750293762	Negative
Stroma	0.10313949926119102	0.2750410481699203	0.36878232679476863	Negative
Stroma	0	0.19298169877202737	0.2834330172100592	Negative
Stroma	0.00326778	0.5443594328117096	5.979714173523859	Negative
Stroma	0.00462285	0.21893801208851593	0.8227139363597548	Negative
Stroma	0.0111817	0.3854804420080341	0.299551	Negative
Stroma	0.31433833989674453	0.436015	3.2456733883609847	Negative
Stroma	4.7917089431114e-4	0.3775736168432729	2.309227676579246	Negative
Stroma	0.7153944363762137	0.9359965084697163	3.562840330403387	Negative
Stroma	0.0027383	0.2508441584340751	0.3339643016861284	Negative
Stroma	0.00667961	0.11360479664942875	0.3519659995397912	Negative
Tumour	0.00551622	0.5628120137267133	0.28619235510436386	Negative
Stroma	0.0182475	0.49580693448131735	2.069140436748663	Negative
Stroma	0.0742828	0.47913965762153954	2.302194996276635	Negative
Stroma	0.0421056	0.5492067495494654	2.0638939068790827	Negative
Stroma	0.022479	0.5139524313390896	1.260096641918344	Negative
Stroma	0.31303242097298306	0.5943155099948247	2.17645	Negative
Stroma	0.0137581	0.11175940622357412	0.5423032559093173	Negative
Stroma	0.00131877	0.1441157800374461	0.36076266345023456	Negative
Tumour	0	0.18385588300639183	0.34935964349036414	Negative
Stroma	0.0299329	0.24604473102110375	1.662957960993228	Negative
Stroma	0.004292	0.2394485666327472	0.6687948942799505	Negative
Stroma	0.0200879	0.15187154610476425	0.9671854311377523	Negative
Stroma	0.0228182	0.28549465651140193	1.6067343867535508	Negative
Stroma	0	0.17484377907975665	0.9020807373355019	Negative
Stroma	0.0032134	0.18004704252675627	1.074902821699101	Negative
Stroma	0.00941949	0.1636982165673613	0.18446600827753204	Negative
Stroma	0.0296256	0.3958728568323251	1.6235280592562789	Negative
Tumour	0.0124664	0.14037794445372992	1.8434264379853411	Negative
Stroma	9.3429629663819e-4	0.3801681622862816	0.6983954574894703	Positive
Stroma	0	0.2151198013681115	2.0601030299032477	Negative
Stroma	0	0.14597357664166427	0.6678014247928087	Negative
Stroma	0.1103892114867146	0.316399	0.5524458634414865	Negative
Stroma	0.0711333	0.2615186761866307	1.7516786294752325	Negative
Stroma	0.00588322	0.27738966314314767	2.661267054395686	Negative
Stroma	0.00244241	0.22959890944713895	0.1573239012706009	Negative
Stroma	0.0205806	0.3021628711072878	2.2769553563432674	Negative
Stroma	0	0.15776947414168732	0.634466	Negative
Stroma	0.0275397	0.2174634818001427	1.4143175074961245	Negative
Tumour	1.8078209284473e-4	0.10518019203114888	0.33522564517083014	Negative
Stroma	0.2853416339439504	0.9298709560843075	4.961416979046429	Negative
Stroma	0.0204311	0.24022664046197223	0.6187957632044951	Negative
Tumour	0	0.22054972340955453	0.7795432498612824	Negative
Stroma	0.0827266	0.26910365013484383	1.3993742478827775	Negative
Stroma	0.0339664	0.4927768956248959	2.4924745878437533	Positive
Tumour	0.4019837452782483	0.6564134193136345	2.2416705132662496	Negative
Stroma	0.0108968	0.1270262674448551	0.924976	Negative
Stroma	0.18332545979078427	0.21998699214453848	0.1596911650641944	Negative
Stroma	0	0.5538002213632519	3.0222396228293125	Negative
Stroma	0.0974057	0.3531355454245719	3.946293940776732	Negative
Stroma	0	0.39545216057872906	2.1597053525567222	Negative
Stroma	0	0.16862709439523957	1.2448722371174132	Negative
Stroma	0.0754275	0.624633	3.6206926803194706	Negative
Stroma	0	0.17401669811007087	1.0960253587831834	Negative
Stroma	0.12908469014248605	0.5180155351800096	4.8175653992273375	Negative
Stroma	0.0408862	0.2514974750744499	0.6873022511921776	Negative
Stroma	0.00679378	0.17234862118395938	0.25139989860418466	Negative
Stroma	0.0181006	0.403769	3.09805	Negative
Stroma	0.00533067	0.16995041424085974	1.9899451014840737	Negative
Tumour	8.232487842094e-4	0.5482490116102231	1.09683	Negative
Tumour	0.00821165	0.13603959868338947	0.4031524621900551	Negative
Tumour	0.0674436	0.3571109452168457	2.330384974523137	Negative
Stroma	0.14243816606523024	0.35500540063228636	3.1732984981721355	Negative
Stroma	0.12718764456161055	0.7452810918500864	2.5411120751820295	Negative
Stroma	0.34245489557844494	0.4719501036549768	1.7376525782980026	Negative
Tumour	0.1150731046443165	0.14729740096680446	0.2007982734605152	Negative
Stroma	0.0325384	0.1877781660361609	0.3923560124100514	Negative
Stroma	0.003191	0.14385909571404187	2.929998656481225	Negative
Stroma	0.00846284	0.14066485106013715	0.20298196937294063	Negative
Stroma	0.00756486	0.3088755380825788	2.202148082464384	Negative
Stroma	0.16375330648433542	0.21945245935630175	2.1065732099433645	Negative
Stroma	0.0196431	0.2273634211802534	0.9444209172406459	Negative
Stroma	0	0.31535099483554874	3.45545	Negative
Stroma	0.1743075958624178	0.4049116894602776	0.5256027266079065	Negative
Stroma	4.4813919334839e-4	0.15482305558637166	0.8004510586436552	Negative
Stroma	0.0108758	0.14976959237689846	1.8067227715014744	Negative
Stroma	0.0300837	0.19015044509157125	0.6538517043554029	Negative
Stroma	0.10853987106109982	0.7359378897943796	0.46589796122937627	Negative
Stroma	0	0.2514330049184547	3.3065085483821988	Negative
Stroma	0.00271034	0.14476120478001894	0.673505	Negative
Stroma	0.00963797	0.13879690729713037	0.6909010258298052	Negative
Tumour	0.11535769921134818	0.45583587821403687	1.5028029806086456	Negative
Stroma	0.00181817	0.1715519766831863	1.1661238751261898	Negative
Stroma	0.00727101	0.21171128649458096	3.169337337860813	Negative
Stroma	0.0258728	0.3052971341718848	2.477633862956785	Negative
Stroma	0.0800776	0.6459307066634693	1.4568111126401784	Negative
Stroma	0	0.33981194027541767	3.3744064379748098	Negative
Stroma	0.2440928854894909	0.7380476798708282	1.62475	Negative
Stroma	0.00331263	0.17908681222712097	2.809655753438765	Negative
Stroma	0.0213473	0.27228974975736403	0.6612290588048536	Negative
Stroma	0.032908	0.20668340312635025	0.6463135964986755	Negative
Tumour	0.0108561	0.11341392333534632	0.0918892	Negative
Tumour	0.0221764	0.1526836798981811	0.6611069917515682	Negative
Stroma	0.00872715	0.20067669666740437	0.4975239993235486	Negative
Stroma	0.0154598	0.3988901456350116	1.8559347914434725	Negative
Stroma	0.1480222046375275	0.8753209120035171	5.2913784488042195	Negative
Tumour	0.0154402	0.21923011634130724	0.8942498587837568	Negative
Stroma	0.5033731789751487	0.6282053736631166	0.812474	Negative
Stroma	0.0792171	0.35527	3.7274335425098735	Negative
Stroma	0.0164408	0.13053536997827073	1.2402082117451303	Negative
Stroma	0.1641606769319308	0.6087064782189111	2.5611507602793684	Negative
Stroma	0.00812848	0.4480906645620956	5.319925664449638	Negative
Tumour	0.0225194	0.20756170509986951	1.2825691582609529	Negative
Stroma	0.00248625	0.11425719695899011	0.5976830428609481	Negative
Stroma	0.20648787511415737	0.5063891940766332	2.5073702509132767	Negative
Stroma	0.020678	0.28709411733434537	2.1211147134541535	Positive
Stroma	0.6068439491367333	0.9601753456082855	4.2689315366132234	Negative
Stroma	0.329569	0.41469108322421194	2.105105460225337	Negative
Stroma	0.0169602	0.2502700583483294	0.888465	Negative
Tumour	0.0343746	0.23965681480326165	2.502146018187509	Negative
Stroma	0.24592623322949572	0.6409429180420051	3.8521599571331073	Negative
Stroma	0	0.22226258752457165	1.738058372069213	Negative
Tumour	0.5343115531255545	0.6950722887262779	1.7855162300516905	Negative
Stroma	0.0209289	0.2550296220313577	1.2994234670423768	Negative
Stroma	0.166983	0.594174	2.1683920955247418	Negative
Stroma	0.0638054	0.5173697657883167	3.9875079440780214	Negative
Stroma	0.13644238997420127	0.38162401508201255	1.8905178084800187	Negative
Stroma	0.0424549	0.2489249709027785	2.0508408781003067	Negative
Stroma	0.1693700879601942	0.23657706728573108	2.0081654498053174	Negative
Stroma	0.0208281	0.2390736401939267	1.3550689143777206	Negative
Stroma	0.0285964	0.37043667809172925	2.471638222058703	Negative
Stroma	0.00578885	0.1206994165001171	0.5038935268918673	Negative
Stroma	0.0406258	0.33506685760662414	2.0138678338491554	Negative
Stroma	0.00113275	0.47166175720019216	3.103937023056623	Negative
Stroma	0.0202656	0.3709290398487655	0.7558615247506907	Negative
Stroma	0.0450187	0.23811291130119233	4.024534414835911	Negative
Stroma	0.0432058	0.25121563299749766	1.0978631468871185	Negative
Stroma	0.0255264	0.1416387901203159	0.922807	Negative
Stroma	0.00323712	0.10320208958427238	0.8813603795400471	Negative
Stroma	0.0311639	0.3052510915641686	4.274026291676655	Negative
Stroma	0.0673877	1.1742011918624242	10.62323889096578	Negative
Stroma	0.00710703	0.17218588687865122	0.595781	Negative
Stroma	0.55404	0.8610729300124303	1.8431358244163647	Negative
Stroma	0.0516033	0.12469221651554108	2.1974370801517513	Negative
Stroma	0.3714372065602517	0.8141781225496408	1.891586609134058	Negative
Stroma	0.00692134	0.18566705659031868	2.026453539161455	Negative
Tumour	0.0317086	0.1764634543938971	0.3353614349872237	Negative
Stroma	0.0596223	0.5092908890660981	3.8396084189158066	Negative
Stroma	0	0.20263984481948363	2.9753734816233037	Negative
Stroma	0.00301221	0.1906045433411847	1.406256473331309	Negative
Stroma	0.00154768	0.1272348769122574	0.29437350787146743	Negative
Stroma	0.0695005	0.3781427998524324	3.5322831423409218	Negative
Stroma	0	0.6804254873515033	6.53358	Negative
Stroma	0	0.14448766232391072	2.1188252090126465	Negative
Stroma	0.0201726	0.1445943355503703	0.9439363512973785	Negative
Stroma	2.3181215998088e-4	0.19617782203418216	0.7931478530409162	Negative
Stroma	0.0022065	0.14130197889080234	2.7866303369595933	Negative
Stroma	0.00254009	0.17705856226631347	0.8933399544646408	Negative
Stroma	0.078014	0.45208	2.039977859878382	Negative
Stroma	0.00552213	0.24034689156672892	0.5209027874068572	Negative
Stroma	0	0.24063489006973116	0.8063257073341799	Negative
Stroma	0.00903977	0.0883413	0.5134714154260499	Negative
Stroma	0.0479819	0.38773393357512687	0.8508126188999344	Negative
Stroma	0.00919421	0.10549658544634172	1.1775323117452832	Negative
Stroma	0.0525657	0.13703720920908077	1.7044685611475283	Negative
Stroma	0.0247605	0.07244	0.4010295493697578	Negative
Stroma	0.014258	0.074566	0.43571537414013795	Negative
Stroma	0	0.14475432002754626	0.10831939670232152	Negative
Stroma	0.00473853	0.19924139688754905	0.4521444047704853	Negative
Stroma	0.0114448	0.11921282001846543	1.166677934515315	Negative
Stroma	0.1556179408456789	0.46598984484511025	0.5511129412743199	Negative
Stroma	0	0.0242888	0.2922926395189921	Negative
Stroma	0.0230801	0.1643472133009923	1.1571701211409535	Negative
Stroma	0.009051	0.17349553345770077	0.6491182917450073	Negative
Stroma	0.0607727	0.28909029755456983	0.3737421898839583	Negative
Stroma	0.00185284	0.0384033	0.2394691351801157	Negative
Stroma	0.00681408	0.12948679056043932	0.3669354389136543	Negative
Stroma	0.00636667	0.0587557	0.081308	Negative
Stroma	0.2623673319246945	0.5681161253342351	1.2962688657012087	Negative
Stroma	0.00128455	0.0278362	0.1062018048182568	Negative
Stroma	0.0538272	0.6850545754647843	2.9771360305091994	Negative
Stroma	0.0148208	0.25107888879040174	0.4449567501227149	Negative
Stroma	0.031853	0.1298962996928638	0.4328123813800072	Negative
Stroma	0	0.078939	1.0179542660501923	Negative
Stroma	0.10548606001939928	0.1962068320297804	0.5454533165347473	Negative
Stroma	0	0.0338132	0.0718224	Negative
Stroma	0.00942429	0.0560703	0.17713310452116326	Negative
Stroma	0	0.10116868980252113	0.48283882946286616	Negative
Stroma	0	0.0117983	0.0211763	Negative
Stroma	0.003093	0.1444132656758886	0.7603876000273557	Negative
Stroma	9.7101094382526e-4	0.3278417117456881	1.3617819748876567	Negative
Stroma	0.00455674	0.397499	2.908965412265899	Negative
Stroma	0.00739408	0.1510791052861706	0.642475	Negative
Stroma	0.0102614	0.22819582464569432	1.9860667715611773	Negative
Stroma	0.0866614	0.2633921347121941	0.48883464783624125	Positive
Stroma	0.0228041	0.1659967187128922	0.8745886839594672	Negative
Stroma	0	0.17909746187635597	0.515255	Negative
Stroma	0.0628351	0.20784840822548217	0.8810411395991963	Negative
Stroma	0.00293886	0.5024025003727712	5.371816808927685	Negative
Stroma	0.0612699	0.3877753329431733	0.20823326569555675	Negative
Stroma	0.00728478	0.2234499013895611	0.43267997518423007	Negative
Stroma	0.015064	0.25853078059541684	1.8164957069287384	Negative
Stroma	0.0236365	0.5302784253807762	1.41567	Negative
Stroma	0.0313336	0.0958764	0.7609905441872832	Negative
Tumour	0.0726197	0.21698535073882164	0.7278321958448163	Negative
Stroma	0.0059094	0.23213094061359835	2.999685790665044	Negative
Stroma	0.0403322	0.0776044	0.7228608316104664	Negative
Tumour	0.017625	0.15520518402258554	0.3757657985223664	Negative
Stroma	0.14531161880993343	0.6013321219780645	0.7803938609736782	Negative
Stroma	0	0.22722097754123663	1.2874904633987518	Negative
Tumour	0.0309049	0.3537304393751057	2.169197361249673	Negative
Stroma	0.0136121	0.21635583982551615	3.1263054002571615	Negative
Stroma	0	0.39544786616593974	4.858048421059605	Negative
Stroma	0.00356207	0.11503533888608217	1.382615654473193	Negative
Stroma	0.00514471	0.2923415061717192	1.923832051233348	Negative
Stroma	0.0211489	0.27362277323007583	1.928787400647998	Negative
Stroma	0.0360879	0.1354886336012347	0.6449676506073758	Negative
Stroma	0.0138699	0.27008282605445744	0.44430327972002104	Negative
Tumour	0.00320482	0.21052235565961352	0.2713751474188434	Negative
Stroma	0.00104483	0.16176050439762155	1.3728185503177666	Negative
Stroma	0.0198589	0.29086585207750987	2.3405630197741236	Negative
Stroma	0	0.1619417107531003	0.6662921826044719	Negative
Tumour	0.0694448	0.42296261940822466	1.7865922490123265	Negative
Stroma	0.0608423	0.11101920604002924	0.6529348704776486	Negative
Stroma	0.0104396	0.17586568020608115	0.8895205502924712	Negative
Tumour	0.017013	0.28790659088550546	2.387902934231409	Negative
Tumour	0.00454748	0.2016533758130153	2.4992025613746778	Negative
Tumour	0.014019	0.18324240093966523	1.1553888292281171	Negative
Tumour	0	0.35069350763674706	2.110804934367057	Negative
Stroma	0.00868259	0.2239684218015426	0.7290006421315365	Negative
Tumour	6.7979597473797e-4	0.14531678999837946	0.8577038396838796	Negative
Tumour	0	0.1506929959298349	0.9765964830020333	Negative
Stroma	0.0653367	0.15862177678821038	0.8613948728585121	Negative
Tumour	0.1579836881154276	0.2507047415684069	0.3425733862347858	Negative
Tumour	0.4808092654159624	0.6834534751208814	0.5828062577181619	Negative
Tumour	0.0233819	0.1203238708083518	0.5167624804889783	Negative
Tumour	0	0.0389337	0.0454488	Negative
Tumour	0.0085075	0.16009961742015066	0.39562249843735026	Negative
Tumour	0.0201159	0.0985593	1.4526892819837347	Negative
Tumour	0.0214445	0.1213555938985972	0.259976	Negative
Tumour	0.0776838	0.11605537291981426	1.063856925713081	Negative
Tumour	0.00965976	0.0541638	0.12429091486887173	Negative
Tumour	0.00309142	0.2333662800065823	0.6396597251921092	Negative
Tumour	0.0220184	0.14416251847996636	2.0113066630893126	Negative
Tumour	0	0.19992478941112085	0.2252402537033186	Negative
Stroma	0.00362008	0.1829435988900608	1.271729240048552	Negative
Stroma	0.0155146	0.10862927055151192	0.3947990654341349	Negative
Tumour	0.00222629	0.13553147998713486	1.0532582147991487	Negative
Tumour	0.0240773	0.3667305037743469	2.40069	Negative
Stroma	0.0213808	0.16638358809746975	0.27984564971438675	Negative
Stroma	0.0185091	0.21189902556399184	2.6016317227194388	Negative
Stroma	0.0461099	0.310657	0.5405107874211786	Negative
Stroma	0.00209656	0.1640195314639381	0.4450950530579402	Negative
Tumour	0.0257611	0.8299402455841891	2.878980068441213	Negative
Tumour	0.0260103	0.20587572843202803	0.8655280488762048	Negative
Tumour	0.0343775	0.45554837376155233	5.369880757784402	Negative
Tumour	0.0124796	0.14458102084884122	1.0330371473829787	Negative
Tumour	0.0682799	0.2357952989525165	0.8800272117783167	Negative
Tumour	0.0082303	0.5187544947707214	2.669998084303517	Negative
Tumour	0.0485042	0.41039566536632816	1.0878654809333803	Negative
Tumour	0.0744613	0.12181787652294948	0.3412828759315449	Negative
Tumour	0.0192469	0.17424203035574296	0.20382656278493613	Negative
Tumour	0.00627213	0.2866102453220535	4.002560367938634	Negative
Tumour	0.11048350586921354	0.5382049798568561	1.2607646450588974	Negative
Tumour	0.015178	0.33480343962940623	0.3256883482148839	Negative
Tumour	0.00774741	0.6907535691878626	3.423931832801627	Negative
Tumour	0.0810222	0.1989897448922797	2.8191939439924285	Negative
Tumour	0.0458603	0.19732595298767144	1.2472989887403747	Negative
Tumour	0.0523357	0.5054456171375222	1.2980396519377222	Negative
Tumour	0.0250396	0.16328479322837666	0.2237580281973351	Negative
Tumour	0.00766743	0.21340472824298415	0.2935476942284667	Negative
Tumour	0.0121479	0.1626570286189622	1.2063561065241375	Negative
Tumour	0.00242048	0.297587	2.0572430243814908	Negative
Tumour	0.011589	0.5087583223165991	2.311800358296975	Negative
Tumour	0.0101658	0.3751899075814696	1.4566669810973285	Negative
Tumour	0.0017619	0.814826	4.6941062804731395	Negative
Tumour	1.2714505428448e-4	0.501651	4.9652385916095225	Negative
Tumour	0.0166421	0.29512399966932007	1.1963507454290434	Negative
Tumour	0.11476221691246984	0.6426319776109529	3.5630393344179803	Negative
Stroma	0.0258563	0.1314736650576883	0.9041806910336562	Negative
Stroma	0.0166296	0.18687809780664996	1.1296951618867117	Negative
Tumour	0.15220889067651505	0.9545342585604105	3.7595711736939847	Negative
Tumour	0	0.37608283063253534	1.4395984016740933	Negative
Tumour	0.0410196	0.46446279486940223	2.8012251229381855	Negative
Tumour	0.0175763	0.41859259998355247	2.609866462322088	Negative
Tumour	0.0791942	0.49318673353656073	3.5395112511975393	Negative
Stroma	0.00933176	0.33571531022993883	1.2665617141948673	Negative
Stroma	5.3817992875589e-4	0.3426610756233252	1.32934	Negative
Stroma	0.0827655	0.7198434638259702	3.93112	Negative
Stroma	0.00741194	0.5856573410875084	2.340038482520973	Negative
Tumour	0.0018775	0.41971978423566314	1.1429746163420016	Negative
Stroma	0	0.5343387163472626	3.2904605876724675	Negative
Stroma	0.0611272	0.5577458562564763	2.2008988137225813	Negative
Stroma	0.00533517	0.2905964480687668	1.917780699677208	Negative
Stroma	0.0177447	0.49781683098846746	1.0380223309736194	Positive
Stroma	0.0129883	0.3907089598587676	1.518856248212459	Negative
Stroma	0.21764611854112567	0.5380983805164284	1.8331192671022285	Positive
Stroma	0.0419914	0.5456524748699402	0.7736594248685998	Negative
Stroma	0.0297747	0.36163111074247223	0.9361911521907356	Positive
Stroma	0.00225196	0.5326391535227076	2.603333498509127	Negative
Stroma	0.0090422	0.48203466653569854	2.024051214978946	Negative
Stroma	0.00153514	0.6156007051974738	1.170643041461554	Negative
Stroma	0.0150697	0.4123984079920035	2.0065841546730327	Negative
Stroma	0.0281943	0.5738142775861841	4.892090009890323	Negative
Stroma	0.0253322	0.4894538865801656	5.446829462911756	Negative
Stroma	0	0.8535274775992883	5.277616678982189	Negative
Stroma	0.00148255	0.4750129267070178	4.386902800350675	Negative
Stroma	0.2607917345335914	0.6509905442039275	4.178346259829898	Negative
Stroma	0.0274737	0.3765990031654683	1.7432952894471914	Negative
Stroma	6.8965058088837e-4	0.3884144832918863	2.9395669879717543	Negative
Stroma	0.35973231776454356	0.37309077334995405	1.5916536939304091	Negative
Stroma	0.0577597	0.5775752774533931	2.6378250877383387	Negative
Stroma	0.1284849528185625	0.3490973788323954	2.6522301822263734	Negative
Stroma	0.0664487	0.16784212343381405	1.0865186340706323	Negative
Stroma	0.1774159746533697	0.7679240353109604	3.977754299122074	Negative
Stroma	0.10111264925313948	0.5647353355701629	4.732144315030884	Negative
Stroma	0.0221469	0.896287	2.1859855331030897	Positive
Stroma	0.0767927	0.802083	4.805416077646193	Negative
Stroma	0.0113294	0.9870626106858252	3.5655538306786463	Negative
Stroma	0.00118509	0.5300961064445552	3.7923821696625937	Negative
Stroma	0.0463303	0.3421792818941255	2.481922028250122	Negative
Stroma	0.046726	0.6947947458853734	3.8017242513404983	Negative
Stroma	0.0167554	0.2426240341615859	0.8006144971647768	Negative
Stroma	1.270903196616e-4	0.25690349242226646	0.8438186668710788	Negative
Stroma	0.00552737	0.3952710233318309	0.802789	Negative
Stroma	0.21038275057055655	0.4500215501578892	2.107546329566271	Negative
Stroma	0.0106345	0.38014708266820046	1.6890979383669391	Negative
Stroma	0.036574	0.4726644377398459	2.697607172603276	Negative
Stroma	0.037438	0.6327633730750652	3.987134445653437	Negative
Stroma	0.0195541	0.586283	2.91364	Negative
Stroma	0.11227715253059206	0.7044532567091372	1.5206498316992287	Negative
Stroma	0.00172672	0.33571192819659634	2.760463966349899	Negative
Stroma	0.0114725	0.185661	1.5778823769373806	Negative
Stroma	0.0243423	0.1387859125318152	0.2876326952841175	Negative
Stroma	0.003152	0.376355	1.7520578831878015	Negative
Stroma	0.0194147	0.5610411474799929	5.202538740527268	Negative
Stroma	0.00778778	0.33951983501197425	0.596669	Negative
Stroma	0.00195117	0.12289130266734286	0.4330765769057881	Negative
Stroma	0.00118155	0.21269063162295496	0.7746299553130355	Negative
Stroma	0.0145911	0.30000757782278875	0.8611252448354898	Negative
Stroma	0.024352	0.2211738536581397	0.8858258024528622	Negative
Stroma	0.0174606	0.29657128544655875	1.1032113085975213	Negative
Stroma	0.0108709	0.23452702112139223	1.5406407966734248	Negative
Stroma	0.0167348	0.1274307168691474	0.13277674444458065	Negative
Stroma	0.00546599	0.13889579424061457	1.4002369047787326	Negative
Stroma	0.00419683	0.12453936987576332	1.3455020838139695	Negative
Stroma	0.00460794	0.32916560661776556	1.317555939940655	Negative
Stroma	5.85318023708e-4	0.1884024741668855	1.336848186286089	Negative
Stroma	0.00787912	0.13295805190284193	0.7985712930651531	Negative
Stroma	0.00104459	0.12368314747509115	0.5376421245443938	Negative
Stroma	0.0191392	0.026303	0.0310804	Negative
Stroma	0.0321735	0.6644695173814759	2.354799455988246	Negative
Stroma	0.1132628351070319	0.4271152979534143	0.6795928357643591	Negative
Stroma	0.2845733512361566	0.17010934983604942	0.6150649429138364	Positive
Stroma	0.38229994307749154	0.46469681378363115	4.55715	Negative
Stroma	0.0061388	0.24766091728473413	1.178008569316829	Negative
Stroma	0.0134598	0.39869129629312466	1.0946795914983638	Negative
Stroma	0.00622856	0.11960095764161684	1.1201043373976762	Negative
Stroma	0.10347882356810648	0.17713922643451951	2.0130109728779644	Negative
Tumour	0.5541034391431441	0.9459128664849804	2.348432106680648	Negative
Tumour	0.00566926	0.22287266136657807	0.6040943040842971	Negative
Tumour	0.00932656	0.2158166523479546	0.2515718025000145	Negative
Stroma	0	0.16202164420359572	0.5612678617816156	Positive
Tumour	0.0339712	0.43179536107406546	0.603411	Negative
Tumour	0	0.0650817	1.0402096798786753	Negative
Tumour	0.2924791918778271	1.0533226593310787	4.218	Negative
Tumour	0.12623893724728938	0.3293121447531532	0.9496891688529964	Negative
Tumour	0.00911198	0.2986863265390945	3.2111728805554125	Negative
Stroma	0.0161927	0.16365309556325278	1.4331723908809098	Negative
Tumour	4.04629793913e-4	0.18931543527368727	0.5948938329875803	Negative
Tumour	0.00280479	0.1864714258704829	2.261580139266706	Negative
Stroma	0.0125478	0.24753202871705585	1.7103878769999237	Negative
Tumour	0.00822591	0.2582492846757808	0.5385733457955908	Negative
Stroma	0	0.23883236777181777	0.7365192275985267	Negative
Stroma	0.00281954	0.17957895122129808	0.6088823184483882	Negative
Tumour	0.0333428	0.38493150637359985	2.3929436861384494	Negative
Tumour	0.0149586	0.17679162674943855	1.4191091687760162	Negative
Tumour	0.0311821	0.13033383032558735	1.2727053135029367	Negative
Tumour	0.014785	0.17418310709150606	2.534969787150131	Negative
Tumour	0.0166666	0.1897496448512724	1.0255496085403448	Negative
Tumour	0	0.25567728757858277	1.5212135860621927	Negative
Tumour	0.0573194	0.23310731414705516	1.6163372970819474	Negative
Tumour	0.00943753	0.1839283020284615	1.156731802813317	Negative
Tumour	0.00561603	0.24659921024092205	0.6561083176334179	Negative
Tumour	0.00138323	0.2040701433165273	0.3217554771941779	Negative
Tumour	1.1450846035317597	0.7182757242373585	2.0184604184212698	Negative
Tumour	0.0110893	0.1500913879727912	1.0855496460245104	Negative
Stroma	0.018614	0.2131978447603829	0.6216667897889719	Negative
Tumour	0.0403819	0.20040822319025475	0.837631	Negative
Stroma	0.0634204	1.4920665845752528	0.9963258297827381	Negative
Stroma	0.0311341	0.34637972879939516	1.186128541111214	Negative
Stroma	0.5938270695823961	0.49486822116055657	2.6432241465335418	Negative
Stroma	0.10521702934452828	0.2761738131575762	0.7159185113424951	Negative
Tumour	0.00207415	0.2138040539959969	1.2349589005883397	Negative
Stroma	0.10952764395050016	0.4225233733850954	1.657778149232728	Negative
Stroma	0	0.3002892638295155	1.6412492529879064	Negative
Stroma	0.2555099410886786	0.4768221228985132	0.41662838192969825	Negative
Stroma	0.00226938	0.39146627845435306	2.0652343948582237	Negative
Tumour	0.00457644	0.20338435216296105	1.3836448864110054	Negative
Stroma	0.0299839	0.2608044675377372	0.5081219993388424	Negative
Stroma	0.00350718	0.23671167279179725	1.4140878744009469	Negative
Stroma	0.00889647	0.3807262801456937	3.3553189256899927	Negative
Tumour	0.00219184	0.33917313653625836	3.0688556362540353	Negative
Stroma	0.00931791	0.19058932357151573	0.9576429726402148	Negative
Tumour	0	0.18482505854626652	1.130098774243379	Negative
Stroma	0	0.17513085105621876	0.46736990178221366	Negative
Stroma	0.00199054	0.20632970647975096	0.6770812774830985	Negative
Tumour	0.034473	0.3660064154285026	0.2890732979037232	Negative
Stroma	0.0445157	0.24309528039016745	1.7454486195357484	Negative
Tumour	0	0.1678575312781737	1.2603054432837284	Negative
Tumour	0.002271	0.36414991607994174	0.6789158966727136	Negative
Tumour	0.0173245	0.3005863709600064	4.484964982831273	Negative
Tumour	0.0324157	0.2273120838031173	0.13855686312541363	Negative
Stroma	0.0424342	0.1980832637152599	1.1642011882637748	Negative
Stroma	0.00666533	0.0998159	0.8761327260558656	Negative
Tumour	0.25094510527885505	0.3147591693317376	4.027368925625297	Negative
Stroma	0.0846677	0.34270494417861513	7.419413238355558	Negative
Stroma	0.28376761692912067	0.5624182990594814	4.9525	Negative
Stroma	0.2571404035485799	0.41872477861334434	2.4859999015704908	Negative
Tumour	0.0230292	0.36000995859924684	1.0516921647503383	Negative
Tumour	0.00725081	0.24474849534281612	7.304658628427066	Negative
Stroma	0.24221793327076707	0.3181068660790282	2.091123674856086	Negative
Tumour	0.0285971	0.1347897849864994	4.650020415012566	Negative
Stroma	0.20109253967023313	0.4702074468785674	3.2517329767272245	Negative
Stroma	0.0177374	0.17342769958242013	3.9392734395380873	Negative
Tumour	0.00918951	0.10552445646965562	0.44465686931050447	Negative
Tumour	0.0191456	0.37831859277834035	2.6000384080725665	Negative
Tumour	0.16848294999705166	0.26763145925684106	1.0748565630175364	Negative
Stroma	0.0459658	0.0775598	0.16764118854265547	Negative
Tumour	0	0.13448506116672138	1.4161788456705071	Negative
Tumour	0.5983091327074317	0.578309	2.1262037998387293	Negative
Tumour	0.020961	0.5109356588550976	2.28586	Negative
Stroma	0.0347448	0.36516550306206275	7.300915807328726	Negative
Tumour	0.3695512086685214	0.6676402980195625	7.441909169192825	Negative
Stroma	0.9644325891185042	0.5628615838487119	2.4104254993134764	Negative
Tumour	0.1668362260803463	0.5609426885608613	2.269947424648315	Negative
Tumour	0	0.1317754674255848	2.9340431698560714	Negative
Stroma	0.0821262	0.6537721983720142	3.2762301229365427	Negative
Tumour	0.7641928605100965	0.7258520629083962	3.259059276650934	Negative
Stroma	0.0685801	0.3589401978639547	4.028113755080002	Negative
Tumour	0.2133618312940169	0.2418048878859603	3.2690348231390622	Negative
Tumour	0.0162136	0.17097673952812328	0.1567444831482135	Negative
Stroma	0	0.16960160952435233	2.23345	Negative
Tumour	0.0235249	0.0635097	0.2826525925810696	Negative
Stroma	0.0021979	0.23854617213866872	0.8254603884895059	Negative
Tumour	0.0597511	0.5360752737541108	4.211423722184767	Negative
Stroma	0.0119965	0.28122065775096416	0.7347454302830667	Negative
Tumour	0.0187983	0.1338314202330683	0.6968881363939979	Negative
Tumour	0.00137189	0.1513884223548763	2.620526604955814	Negative
Stroma	0.0378358	0.20408208502663505	0.5348795581805078	Negative
Tumour	0.0231697	0.18601572464474225	0.707014	Negative
Tumour	0.0385234	0.3128325478065499	1.0841336970672355	Negative
Tumour	2.1115144402344e-4	0.1959523501927438	1.809817583344522	Negative
Stroma	0.0218299	0.2289955967300853	2.1120498856139736	Negative
Stroma	0.0771019	0.4278272289838364	2.154625479454425	Negative
Stroma	0.00859083	0.1886973059946793	0.42882217571663495	Negative
Stroma	0.0505564	0.159594	0.43067020472901113	Negative
Stroma	0.0360829	0.1387	0.942121	Negative
Tumour	0.0626585	0.2714084865461381	1.2242572095657465	Negative
Stroma	0.00955251	0.23464773357978888	0.8711541803394045	Negative
Tumour	0.0715751	0.37878368620565805	3.048426323043284	Negative
Stroma	0.0143522	0.12095263576369264	0.8889319364896079	Negative
Stroma	0.00470793	0.2605593085754663	3.1191503923872244	Negative
Tumour	0.17892995257263036	0.9662041353514016	3.0422067941753084	Negative
Tumour	0.39930841106837406	1.1200764486496162	5.3666615876320165	Negative
Tumour	0.00445485	0.163896	1.104796186217974	Negative
Stroma	0.15762452620902362	0.7992941670077797	2.9872585222628647	Negative
Stroma	0.00459226	0.1359350023949278	1.0595711031963024	Negative
Stroma	0.0212477	0.44573200560122167	4.466074401674406	Negative
Stroma	0.20658896781529756	0.7714607103686153	5.976583937650284	Negative
Tumour	0	0.18097956172589744	0.8483341233804822	Negative
Stroma	0.0107809	0.17955369787224432	0.40452207808968105	Negative
Tumour	0.00794776	0.1411116551674849	1.1267218178694247	Negative
Tumour	0.0201722	0.14441927931001108	1.023582135357203	Negative
Tumour	0.0198981	0.2956781711984188	5.127142139254732	Negative
Tumour	0.00179715	0.12762378407642244	1.3832813548903244	Negative
Tumour	0.10170329277063812	0.4472271179972336	3.9032052184421366	Negative
Stroma	0.0239434	0.0624949	0.10605180193670094	Negative
Tumour	0.18541050772456563	0.703198	2.330490483606563	Negative
Stroma	0.0541552	0.0757252	0.5260543811324415	Negative
Stroma	0.0036933	0.21345201853325724	1.630141061609998	Negative
Tumour	0.0390475	0.0993475	0.2344056170800498	Negative
Tumour	0.18332036281184805	0.712752	3.8421272563357514	Negative
Stroma	0.0159178	0.4761037099308202	4.591475908032486	Negative
Tumour	0.14777983299505446	0.5906717534354303	2.847318759037251	Negative
Tumour	0.0274077	0.3665634104355569	2.9457192994954875	Negative
Stroma	0.0316443	0.18501180641478232	0.9072719995877637	Negative
Stroma	0.0156201	0.6143849824244777	2.9455836762984595	Negative
Tumour	0.0381014	0.32679898609760505	1.663230685217456	Negative
Tumour	6.2845656311655e-4	0.9047637568360352	2.822362015046269	Negative
Tumour	0.0288736	0.291101	2.1461277905628204	Negative
Tumour	0.0271176	0.48568324751141384	6.191752815440773	Negative
Tumour	0.16960654242005876	0.8990242797762346	4.778975185637657	Negative
Stroma	0.0424537	0.2460630850127412	1.170935680705164	Negative
Stroma	0.00291569	0.30951469843234636	4.093905346715345	Negative
Tumour	0.021542	0.10545093200600414	1.1668831308497425	Negative
Tumour	0.00258337	0.5358926181920937	3.826117131412029	Negative
Tumour	0.1337257543418457	0.7368817172214963	3.968687490225723	Negative
Tumour	0.0274767	0.15662516847086352	0.6164791589009695	Negative
Tumour	0.00983608	0.11041657364738168	1.882904290396692	Negative
Tumour	0.0217049	0.18782422628386744	1.6949341865589045	Negative
Tumour	0.0116313	0.44140417171184887	5.07601	Negative
Tumour	0.086622	0.8039493551111128	5.264878798892179	Negative
Tumour	0.1229617915912108	0.2127259934473444	0.7061963111720979	Negative
Tumour	0.1373801044957086	0.1345203799362331	0.26891551464877406	Negative
Tumour	0.025653	0.4094760809987784	1.67592	Negative
Tumour	0.0530657	0.632607	5.90237	Negative
Stroma	0.0956541	0.6042260516022404	4.804505907237258	Negative
Tumour	0.0287848	0.0929162	0.9236221321439017	Negative
Tumour	0.0290814	0.256186	0.4821132663583875	Negative
Tumour	0.0100101	0.0727358	0.22495400167971968	Negative
Tumour	0.27705058350693434	0.431251	4.245399756589904	Negative
Stroma	0	0.10218896163172844	1.0848391611774373	Negative
Stroma	0	0.42699736401550753	1.4829707201150126	Negative
Tumour	0.0665391	0.434524	2.7000747670534095	Negative
Tumour	6.8262862888249e-4	0.29378251602703875	3.021659290299497	Negative
Stroma	0	0.36549192520656754	0.9894597038626672	Negative
Stroma	0.0221795	0.28417913285488994	0.9738062065256679	Negative
Tumour	0.0197628	0.17855257407718936	1.3877331584889367	Negative
Tumour	0.34177227563134605	0.1215211129259138	0.30975781789710444	Negative
Stroma	0.0573959	0.3707566374563286	2.030484625824443	Negative
Stroma	0.0031682	0.42579626240606966	2.7796476932092644	Negative
Tumour	0.10963487095026256	0.189242	0.8425786935745978	Negative
Stroma	0.0165504	0.10024800897794373	0.8701012817521891	Negative
Stroma	0.2747009883324305	0.8743728661040465	5.433496955523888	Negative
Tumour	0.00684118	0.16127675116028753	1.6716162030305295	Negative
Tumour	0.11736205881628804	0.21499664262271748	1.4227422070661615	Negative
Stroma	0.00189321	0.38447218275611195	3.7400218809770926	Negative
Tumour	0.0254803	0.23938539110062537	1.0388825211273738	Negative
Tumour	0.1969197646817535	0.5948703519588828	1.7894380110188273	Negative
Tumour	0.00191621	0.24551303828609192	4.120316621700007	Negative
Stroma	0.00676201	0.4543386874566939	3.597550259821199	Negative
Tumour	0.00542121	0.11521733198738232	0.7943445849391125	Negative
Tumour	0.0414703	0.096595	2.453673686623295	Negative
Tumour	0	0.3223660848671343	1.3363848675678416	Negative
Stroma	0.10543522459984814	0.45669287509344086	3.47431	Negative
Stroma	0.0027258	0.41269839638545847	1.1585243367639726	Negative
Tumour	0.00202132	0.2563764156999989	3.574473040462747	Negative
Stroma	7.4354625944595e-4	0.27391722495250376	2.3518952357258955	Negative
Tumour	0.00525358	0.25677499728781117	1.317529030884882	Negative
Tumour	0.00141044	0.17245976031090773	2.4153672861371267	Negative
Tumour	0.00497587	0.28814795621598077	1.9725505347367112	Negative
Tumour	0.0618119	0.28397201140951206	3.7161486247340503	Negative
Stroma	0.13120623159656217	0.7273289953802966	4.766444439237768	Negative
Stroma	0.0198832	0.0945394	0.8041729664855256	Negative
Stroma	0.00826174	0.2509196388090651	2.6351058025417284	Negative
Tumour	0.0657987	0.2749952474945254	1.5321299739310086	Negative
Tumour	0.0260568	0.34122002084274944	3.657258591489166	Negative
Stroma	0.24817062437939805	0.3674752882675451	3.0545847279330096	Negative
Tumour	0.0455553	0.25770251877140254	1.994204619195726	Negative
Tumour	0.0714848	0.34069256599421704	1.0571543410700817	Negative
Tumour	0.3205035580301496	0.4449102450089897	2.1989718372138536	Negative
Stroma	0.00894921	0.5179820048989672	5.7488081572633805	Negative
Stroma	0.1764704654593348	0.3657330879707778	1.180875997725391	Negative
Stroma	0.0115601	0.3425306244674107	4.609582423656976	Negative
Stroma	0	0.5205848842927414	3.8411203529912887	Negative
Stroma	0.5002347491681576	0.6964583033695817	8.432266547646321	Negative
Tumour	0.0112571	0.23100470308683171	2.5165519450624654	Negative
Tumour	0.2187488855843389	0.4452860810810058	2.731421671640849	Negative
Tumour	0.0215476	0.2670734967148119	2.3127057165580607	Negative
Tumour	0.039055	0.36034617599422536	2.4279792543617993	Negative
Stroma	0.417153	0.6748937289028064	1.8776864634043928	Negative
Tumour	0.0527714	0.46041627566061794	2.98246	Negative
Stroma	0.00220959	0.18347274283073223	0.1781878469483857	Negative
Stroma	0.1147861327181625	0.4082030304313829	2.376843100571183	Negative
Stroma	0.3385559292692764	0.8308274263844772	3.5994366806950056	Negative
Stroma	0.0274452	0.29142256520688536	1.3691336185857654	Negative
Stroma	0.11935902486357214	0.7068872287431184	4.950951597084422	Negative
Stroma	0.00679041	0.1821785568352347	2.1239031248536153	Negative
Tumour	0.13809800384068252	0.62873	2.081596558120581	Negative
Stroma	0.0201887	0.18105764360990617	2.2436325525726986	Negative
Stroma	0.0383829	0.4460377858506344	2.699688949363784	Positive
Stroma	0.0520373	0.340256	1.5671024602086214	Negative
Stroma	0.0484295	0.11132364276638056	1.4616183022552347	Negative
Stroma	0.0465722	0.19985109833734377	2.326505322344404	Negative
Tumour	0	0.43283655726607295	4.656938647014507	Negative
Stroma	0.2276011206281995	0.6995395339157396	7.477950907050117	Negative
Stroma	0.6064445302326079	0.7604361169737335	4.849129655904937	Negative
Stroma	0.0180421	0.2660374667506225	2.1538364900871896	Negative
Tumour	0.00551862	0.47258694032043747	2.6734589484699987	Negative
Stroma	0.17965119169093668	0.49684653570875525	2.325780434999615	Negative
Stroma	0.20416216862000777	0.4570616883686168	4.1554194658659815	Negative
Stroma	0.0250027	0.35187742009729844	6.080352737754583	Negative
Stroma	0.0272385	0.3615842739484665	3.1956567201593606	Negative
Tumour	0.00886577	0.6385623304897053	4.788810192304812	Negative
Stroma	0.00546213	0.24360276053209795	3.298565962814352	Negative
Stroma	0.0386934	0.33569437061326907	3.121	Negative
Stroma	0.0218085	0.40206874904106366	2.0261124785174616	Negative
Stroma	0.065169	0.5480761171409512	3.328230230466986	Negative
Stroma	0.0316296	0.27505790076728137	2.372910893820929	Negative
Stroma	0.11976239561362374	0.6145023923731388	3.6436034069025425	Negative
Tumour	0.1344444528222084	1.2011511400341988	6.953396153450012	Negative
Stroma	0.0583868	0.3794210274574889	2.1798065428090636	Negative
Stroma	0.0760191	0.30835207029772194	2.199542512439961	Negative
Stroma	0.0727661	0.371357	2.9796097559765693	Negative
Stroma	0.14058884849552722	0.2793420019157815	3.850467348946076	Negative
Tumour	0.00129662	0.1594496352794391	1.0943999685691836	Negative
Stroma	0.00215352	0.35514202775876635	3.0704553501098752	Negative
Tumour	0.10097048314692134	0.1848741809906842	2.5207342625652895	Negative
Tumour	8.0596928549284e-4	0.1435631463894307	0.21840887941825804	Negative
Tumour	0.0844987	0.37281795742420915	2.735678330130942	Negative
Stroma	0	0.3507505406429168	4.679221956933639	Negative
Tumour	0.3895504224506736	0.5027778273831833	3.0371292677945365	Negative
Tumour	0.0112353	0.5877494434867285	4.253363836655574	Negative
Stroma	0.0453089	0.23868793018886617	3.8156105139632785	Positive
Stroma	0.0306341	0.13424190247559364	0.9059994656393545	Negative
Tumour	0.11075927449905491	0.15875771800687716	1.6503721291417297	Negative
Tumour	0.087939	0.2661330727488585	1.5846914805847556	Negative
Stroma	0.0679337	0.14926533529998412	1.1362905101719456	Negative
Tumour	0.00519592	0.19065635701659409	0.6719022227804569	Negative
Tumour	1.0527969673907354	0.6689649375502841	1.8448019338361288	Negative
Tumour	0.043927	0.3158923025298612	3.1627660372450603	Negative
Stroma	0.0201925	0.22266343268472075	2.2282242500952445	Negative
Tumour	0	0.27077523987777163	1.3571029866833495	Negative
Tumour	0.21144707530344783	0.39755830169949485	2.379503283355581	Negative
Tumour	0.00646929	0.23948986288900587	1.6918627048304322	Negative
Tumour	0.00542677	0.1684832236796771	0.4653385481141072	Negative
Stroma	0.00727339	0.2085528850784669	1.9505045868055175	Negative
Stroma	0	0.27590578337969807	1.8755183826076849	Negative
Tumour	0.00545421	0.1347194354981184	0.7895950199392708	Negative
Stroma	0.10370987300939909	0.15342061754488787	1.5919018249391326	Negative
Tumour	0.24119718403865897	0.7179852788491795	3.068515496018032	Negative
Tumour	0.0374624	0.41832192493923787	2.390894488322324	Negative
Stroma	0.048631	0.2177691327609644	1.3697626140609287	Negative
Tumour	0.00584938	0.15970477866525737	1.1025158001295248	Negative
Tumour	0.0440084	0.206335	1.0650820373385042	Negative
Stroma	0.00815672	0.37817908423021435	4.678641014918685	Negative
Tumour	0.039029	0.11888744626526854	0.7965659581390875	Negative
Stroma	0.12727214045922405	0.11603851523458228	1.0465635858376376	Negative
Stroma	0.0842472	0.10125609661105932	0.6900144968571704	Negative
Stroma	0.5039187128319166	0.6680899972659268	4.440991828266863	Negative
Tumour	0.00532119	0.212455	1.0101585544142693	Negative
Tumour	0	0.12717617531914427	1.8010875243369653	Negative
Tumour	0.0788832	0.2945700672644846	3.8587274021756506	Negative
Tumour	0	0.13532278521193397	1.5601336709327167	Negative
Tumour	0.0122739	0.1466339655488194	0.4549190810362914	Negative
Tumour	0.0160688	0.0815335	0.21387878556602768	Negative
Tumour	0.0028825	0.23400065145688131	2.02796	Positive
Tumour	0.0206854	0.5403929837048054	1.318113903076418	Negative
Stroma	0.00651552	0.5230868900845568	0.5256592832864767	Negative
Tumour	0.0135932	0.13042124260141694	0.6595801073643897	Negative
Tumour	0.12588609122778793	0.18307635137640624	1.701248222219932	Negative
Stroma	0.0165274	0.098728	0.657407	Negative
Tumour	0	0.14375896505632643	0.8445136767133312	Negative
Tumour	0.00929486	0.2708763074989502	0.468981	Negative
Stroma	0	0.2542408111605894	2.5925960385215445	Negative
Tumour	0.0223885	0.3177408892661333	2.6111307504408536	Negative
Stroma	0.0456838	0.2894408312993339	3.2229539018724327	Negative
Tumour	0.00377275	0.14903562949039045	0.7076944464351982	Negative
Tumour	0.0339599	0.21396519921612567	1.3533282499366368	Negative
Tumour	0	0.6070253922707505	1.1400778823428683	Positive
Tumour	0.00404894	0.1618377106533069	2.1134771198687172	Negative
Stroma	0.0335778	0.4315399768783526	2.3918253527013795	Negative
Tumour	0.0043656	0.2310753505787806	3.4710584860508176	Negative
Tumour	0.00402301	0.16509982363521297	0.6379028815335991	Negative
Tumour	0.21818097275464648	0.4569345372463601	3.835924427280772	Negative
Tumour	0.17217175680257024	0.6911379906360979	3.1544618287498687	Negative
Stroma	0.085103	0.7112079032005802	6.708386298148863	Negative
Stroma	0.0799085	0.49349012356167954	3.1648499774558663	Positive
Tumour	0.11351705356661616	0.47797554823858984	2.3315441818201337	Positive
Tumour	0.43179796909520385	1.0194216622125118	2.7252606273791113	Negative
Tumour	0.0769459	0.4885223501606991	2.0806686137459782	Negative
Tumour	0.110477	1.0307596204598457	2.9201443557539126	Negative
Tumour	0.00998734	0.4392935079070434	2.2610361933220458	Negative
Tumour	0.1957316414236316	0.30795980357275954	0.7326615841352735	Negative
Stroma	0.0332498	0.5994755251824491	5.402335192711075	Negative
Tumour	0.0833559	0.1059316634908662	3.722064213612662	Negative
Tumour	0	0.686546	7.33046	Negative
Stroma	0.10790270758331368	0.6148007565323229	4.988597980879862	Negative
Tumour	0.0409239	0.6169670717391584	1.5885489575564862	Negative
Tumour	0.051295	0.21715311245803817	1.525076090965582	Negative
Tumour	0.19730381808190975	1.1184313106087018	3.643165266738748	Negative
Tumour	0.10591586530594628	0.48044533286378793	3.2988422709888745	Negative
Tumour	0.49588130596949137	0.804356	2.7012238885675157	Negative
Stroma	0.5266846323013306	1.4110791540145875	2.384081983566284	Negative
Tumour	9.4812821527445e-4	0.0524971	1.971029912925655	Negative
Stroma	0.26537972707592417	0.3722236412577331	1.9624322686577216	Positive
Stroma	0.0104932	0.6033169248282677	2.840488445550087	Negative
Stroma	0.13108598980864491	0.6839883143289222	2.413018738342957	Negative
Tumour	0.0435547	0.4668275142176469	2.9208808276850267	Negative
Tumour	0.2762067855203453	0.7790996340317193	3.6641563809161264	Negative
Stroma	0.0223477	0.44952386604415046	1.6990567094418738	Negative
Stroma	0.0197952	0.3746658214455787	2.980424666179801	Negative
Stroma	0.0586839	0.5200342023943333	2.303533197955248	Negative
Tumour	0.36183408503052145	0.7175713056068627	2.030386480764091	Negative
Stroma	0.17919604228637465	0.4680166648636943	3.2103256385055885	Negative
Stroma	0	0.18692598726268103	2.9262593413742497	Positive
Stroma	0.00152518	0.23332041851630167	0.867712	Negative
Stroma	0	0.0701185	3.529687884308043	Negative
Tumour	0.0418265	0.46723304847318703	2.7015466025339907	Negative
Tumour	0.00323283	0.3144239882628123	4.4623430202463785	Negative
Stroma	0.0379439	0.20432025860511857	2.6908943755357337	Negative
Stroma	0.10007950339628302	0.7471003245724284	3.9041607138579306	Negative
Tumour	0.16058893255565476	0.5655523712544338	2.3676682224092276	Negative
Stroma	0.00109172	0.4295212138814949	2.6284715737882665	Negative
Tumour	0.06392	0.7611771918048984	3.9371220771419377	Negative
Tumour	0.10761314469282744	0.34191417886463343	2.6865514125919243	Negative
Tumour	0.00450816	0.4093768344732678	4.1045369895784845	Negative
Stroma	0.0114012	0.49727356217124247	2.4730345396832987	Negative
Stroma	0.0115342	0.3715132470597119	2.74961	Negative
Stroma	0.035614	0.40824466554688355	0.6968794512682625	Positive
Tumour	0.00310509	0.39178502322597936	2.4108284902758896	Negative
Stroma	0.0264729	0.2823635147977895	2.81499	Negative
Tumour	5.4211438608713e-4	0.18735412835451587	2.359096535994979	Negative
Stroma	0.00482125	0.3216971386647975	1.0694203594740093	Negative
Tumour	0.00541347	0.2882265199704054	0.5488569981565601	Negative
Stroma	0.00103733	0.18919425425260808	0.7856277375425579	Negative
Stroma	0	0.4481277650514447	3.140463725055199	Negative
Stroma	0.138631	0.7150582056278469	3.428524278361222	Negative
Tumour	0.00252389	0.34760802533477547	0.4267955286428332	Negative
Tumour	0.00351878	0.47568325879138734	1.3766694774984811	Negative
Tumour	0.0479263	0.2923584992243165	2.65986	Negative
Tumour	0.0123195	0.7290487245858608	2.959380901049349	Negative
Tumour	0.0364476	0.30244876177665964	1.0679853462151003	Negative
Tumour	0.3438341079902996	0.34871587094227624	2.234830703012141	Negative
Tumour	0.0510577	0.165548	1.5374658348491783	Negative
Tumour	4.202904607597235e-6	0.24652049558877256	0.34346295750797023	Negative
Stroma	0.24109573179567365	0.6245802055657382	2.4864758761406183	Negative
Stroma	0	0.4133780013911332	1.7637410901392565	Negative
Tumour	0	0.3533319980624788	1.859648378607832	Negative
Stroma	2.7983698111049e-4	0.45468	1.0704420255873934	Negative
Tumour	0.041441	0.953044	6.564460527236106	Negative
Stroma	0.0282543	0.3835786199066001	2.745496628569885	Negative
Tumour	0.25986128245424106	0.6492512521387512	6.629987184633345	Negative
Tumour	0.00138232	0.3282518630485399	1.916270261392068	Negative
Tumour	0.0127393	0.441856	2.504418603497553	Negative
Stroma	0.0688685	0.7012632109480113	3.868068738054263	Negative
Tumour	0.23039355870077316	0.448557	3.7940736041668264	Negative
Tumour	0.0284568	0.4749403194536602	4.759174904026287	Negative
Tumour	0.0286611	0.3929940508069848	3.207470777061056	Negative
Stroma	0.0115891	0.328477	4.924370937321308	Negative
Tumour	2.7571351100236e-4	0.3897705327114489	2.3835410425184755	Negative
Tumour	0.0412176	0.20705	0.7904788758605719	Negative
Tumour	0.0404544	0.6162113093098418	0.9288151402388595	Negative
Stroma	0.0305083	0.3127120716126984	1.7468130686527632	Negative
Tumour	0	0.9945277128233967	5.434956608048404	Positive
Tumour	0.00364422	0.4120478755964415	3.1890268791330993	Negative
Tumour	9.9701523290249e-4	0.2746380061033822	1.4424119959949466	Negative
Stroma	0.0201745	0.2441932438228624	0.7501337080373376	Negative
Stroma	0	0.9840975298679301	3.763110662854853	Negative
Stroma	0.056715	0.17372054364532233	0.28202529686846234	Negative
Stroma	0.00238136	0.21474851432832937	2.6935912076679487	Negative
Tumour	0.01343	0.5342461899327476	4.533963929406658	Negative
Stroma	0.0353374	0.38302739557601345	1.9504666463741729	Negative
Tumour	0.0274053	0.19589619525474555	4.224303827108292	Negative
Stroma	0.00276127	0.4211552718728287	1.0286396039489485	Negative
Stroma	0.0734996	0.662468	5.117415914612431	Negative
Stroma	0.0964064	0.6331740090360192	5.5793012795648025	Negative
Stroma	0.053377009553996393	0.2612096438839283	0.4731953512860215	Negative
Stroma	0.0411109	0.7165057444944978	5.94582	Positive
Tumour	0.0137601	0.1745744730417545	0.30445502284341136	Negative
Tumour	0.010212	0.19595196405134627	2.009129453304922	Negative
Tumour	0.0228376	0.6779492727065154	3.79857	Negative
Stroma	0.00124575	0.2307474725037528	1.1197967721398867	Negative
Stroma	0.00497175	0.20691671635423384	2.1789330860546654	Negative
Stroma	0.0892082	0.6517430250723344	2.723994428755847	Negative
Stroma	0.0496395	0.4946245407664227	3.1385805735300325	Negative
Tumour	0.00127636	0.28170370540752165	1.3974382661571596	Negative
Stroma	0.00652913	0.12659239869480585	0.14010082316021882	Negative
Tumour	0	0.7694697161254132	3.4331369470608863	Negative
Stroma	0.0228287	0.4345338672951416	2.523178848978362	Negative
Tumour	0.15277828158038417	0.5334723889827728	2.6477092559017787	Negative
Stroma	0.0576195	0.7059285433999464	4.1771	Negative
Tumour	0.00169492	0.1478120590976918	0.4076871903026631	Negative
Stroma	0.2847860367656443	0.826767	1.671187910041368	Negative
Stroma	0.4240901916015411	0.9881987776480565	5.66611	Negative
Tumour	0.00493138	0.1981287378425661	1.3647564480963503	Negative
Stroma	0.0164105	0.4242705245742529	1.1604363165743148	Negative
Stroma	0.0354676	0.6377881128679622	4.731323239478198	Negative
Stroma	0.0420184	0.37896825899336023	1.7445221001241549	Negative
Tumour	0.0259304	0.11109721258751988	0.7263380350383717	Negative
Stroma	0.0114891	0.6254950400305952	3.884437151238528	Negative
Stroma	0	0.42490971811075035	5.126727723684467	Negative
Tumour	0.0667227	0.725527	4.665159137128926	Negative
Stroma	0.0625267	0.3388481368884224	0.6631709905845925	Negative
Stroma	0.0305965	1.172715758523309	3.6849586522004687	Negative
Stroma	0.36900424379682345	0.6523422850799319	1.349174153147819	Negative
Stroma	0.0665564	0.7077159107315774	3.7074456022358406	Negative
Stroma	0.0223226	1.326859870672226	4.11894	Negative
Stroma	0.00474051	0.18449674111457995	1.9361810672236848	Negative
Tumour	0	0.35170641793654517	1.6823345921073969	Negative
Stroma	0.00356019	0.5339007584112031	2.8646138025181633	Negative
Stroma	0.0280032	0.5326681284549327	2.059550928802917	Negative
Tumour	0.0532617	0.12216494946898716	0.3939988409010869	Negative
Stroma	0.0344701	0.8243858250605185	5.842198044566785	Negative
Stroma	0.264306	0.775903	1.804556927007691	Negative
Stroma	0.0609967	0.31367905052659445	1.1932157352736823	Negative
Stroma	0	0.5728748192389806	3.2886649037400884	Negative
Stroma	0.0586812	0.48025193815601286	3.763241165568089	Negative
Tumour	0.0354049	0.067889	0.9096083603016718	Negative
Tumour	0.4131927341809423	0.9034865317998205	5.076006493934496	Negative
Stroma	0.1326551769751233	0.6069030732690514	1.8721327935526897	Negative
Stroma	0.00235723	0.2500953216016471	1.0107309055140987	Negative
Stroma	0.00360676	0.20228291077894628	1.1244599584576194	Negative
Tumour	0.0106621	0.43012560983381326	3.296008450833298	Negative
Tumour	0	0.5289417679998136	1.9156851472244376	Negative
Stroma	0.0425434	0.5278151499446747	2.3384986364841462	Negative
Tumour	0.0155469	0.17326502593706794	1.6634865717322969	Negative
Tumour	0.00991119	0.5249365079609385	4.326883978692882	Negative
Tumour	0.0547716	1.3981113254783617	4.960274354104073	Negative
Tumour	6.7615807056426e-4	0.1102543635248411	0.6222136243269211	Negative
Tumour	0.00373799	0.3218460222778394	1.6681232860153037	Negative
Tumour	0.0103719	0.6322691749420858	1.5595582127571106	Negative
Tumour	0.0246198	0.28516279966218994	2.5929656351196035	Negative
Stroma	0.00209349	0.5715737473803368	1.6758584102822676	Negative
Tumour	0.2852724288900693	0.84798554910553825	5.3087733599874705	Negative
Tumour	0.00635071	0.4659222783865752	3.190103008219647	Negative
Tumour	0	0.15267708888504564	0.4852423353529558	Negative
Tumour	0.0106801	0.1905399251596204	0.15564745892437973	Negative
Stroma	0.0186073	0.32864370603266657	1.040059626161021	Negative
Tumour	0.0537833	0.2541793509263475	2.7435746115439064	Negative
Tumour	0.00151329	0.2726440798504497	1.4418976347615071	Negative
Tumour	0.1020169908599567	0.6604435842686384	2.4391957303119254	Negative
Tumour	0.0194076	0.5621844815061643	2.9241638882343586	Negative
Tumour	0.0342439	0.3947421710162113	1.1531234587853154	Negative
Stroma	0.00502667	0.0970554	0.15690671715172047	Negative
Stroma	0	0.8815110717626179	4.094652325791471	Negative
Tumour	0.1976645571091689	0.8444326516446167	4.538848730992145	Negative
Tumour	0.0361975	0.20707225360858597	0.3055123283013113	Negative
Tumour	0.0475646	0.239242	2.6663703014481963	Negative
Tumour	0.0347364	0.657458	3.5829445210307145	Negative
Stroma	0.0143245	0.611962	4.133903082511196	Negative
Tumour	0.0180586	0.5585194095102853	2.954737000202024	Negative
Stroma	0.0490369	0.3793135011573406	1.4329286565501764	Negative
Tumour	0.0350748	0.28644423115642825	0.6198986473694519	Negative
Tumour	0	0.4787132696248591	2.890910893106567	Negative
Tumour	0	0.19032489616131665	0.770014	Negative
Stroma	0	0.1738094526059254	0.9308028828848329	Negative
Tumour	0.0116868	0.6617914645675583	3.745822044256341	Positive
Tumour	0.0138502	0.10251198947560368	0.3294152546870081	Negative
Stroma	0.32425011529219677	0.8937531051679133	3.3625783595431353	Negative
Stroma	0.0174338	0.0454102	0.9339854014346953	Negative
Stroma	0.0598044	0.43627417390314777	3.0422981623624197	Negative
Stroma	0.0910612	0.201729	0.5136057358431189	Negative
Tumour	0.00637251	0.5317797795366898	1.9350737207066673	Negative
Tumour	0.00493057	0.2655393137700028	0.8537719399131164	Negative
Tumour	0.0137124	0.23943163092106076	1.0541794773254354	Negative
Stroma	0.0284799	0.216659	1.1343954436380768	Negative
Tumour	0	0.42310737023004014	2.0361567486385654	Negative
Stroma	0.0377793	0.6110264646571757	2.885995503994498	Negative
Stroma	0.0406681	0.559317	3.6662880569948992	Negative
Tumour	0.0334839	0.1640507724486536	1.087589204712749	Negative
Stroma	0.0445664	0.47054774311321385	1.0437203120184309	Negative
Tumour	0.087997	0.5401939346936325	2.682534315485832	Negative
Stroma	0.0751396	0.27583987055265385	1.6178	Negative
Tumour	0.0366757	0.7489458761020513	4.215506591308424	Negative
Stroma	0.0937655	0.49854341282484094	0.7570006435787355	Negative
Stroma	0.0746774	0.2948675314696987	0.7778092171745687	Negative
Tumour	0.0317682	0.414706	2.13578	Negative
Tumour	0.00279038	0.3095316480198675	1.2251502346740035	Negative
Stroma	0.0547333	0.6121356922676676	1.475230122397363	Positive
Stroma	0.11356559856715848	0.5184278370559974	3.800492449458373	Negative
Stroma	0.00577324	0.2617157970071132	2.1677246258161436	Negative
Tumour	0.00614718	0.27179759407922494	2.7009329061624348	Negative
Tumour	0.0233596	0.28054974173816544	1.3682731917403914	Negative
Stroma	0.0284299	0.2169367223623253	0.4949219284667855	Negative
Stroma	0.00593259	0.1251330492246364	0.528568	Negative
Stroma	0	0.5717527158347304	2.9251621018556966	Negative
Stroma	0.00351943	0.33151052495193595	0.3414163232601724	Positive
Stroma	8.1423452470154e-4	0.47165696575940974	3.3932800903891636	Negative
Stroma	0.020766	0.2526640396119667	1.9681406342974657	Negative
Tumour	0.10945592949998433	0.26770079191241947	2.2740439689265832	Negative
Tumour	0	0.43039930650553154	0.6344101496718146	Negative
Stroma	0.00155074	0.31415012679019266	0.6613297075398754	Negative
Tumour	0.3031852102852067	0.5207503391254794	1.434024627979588	Negative
Stroma	0.00228145	0.7620852367016508	3.417460904414974	Negative
Stroma	0.0321364	0.9846352451942234	1.9303247123417036	Negative
Stroma	0.0338307	0.7249397221695474	3.3103974650143115	Negative
Stroma	0.00991769	0.44783359840237347	2.801186813941961	Negative
Tumour	0.078227	0.6542427258735354	1.0674656995915792	Negative
Stroma	0	0.4401500792200886	2.6408269166279195	Negative
Stroma	0.0182303	0.5054971721968544	1.1608293985252949	Negative
Stroma	0.0074693	0.40497219658906186	1.976143579429655	Negative
Stroma	0.10480557916493252	0.6387622459695257	4.480001753414499	Negative
Stroma	0.0174937	0.2718571677840161	1.8795733559382384	Negative
Stroma	0.0857924	0.3169203490979785	2.6913608631428474	Negative
Stroma	0.0108773	0.8721823823491209	2.8818899841390944	Negative
Stroma	0	0.4409880145011763	1.5718687176214237	Negative
Stroma	0.4236472811915596	0.7202702991816462	2.288765825854623	Negative
Stroma	0.00182834	0.35002196941149327	0.742287	Negative
Stroma	6.7191198468208e-4	0.4029417638666928	2.2484402453564867	Negative
[truncated: 887,403+ more rows]
