# Supplementary material for: Inhibiting translation elongation by reducing eIF5A activity induces feedback inhibition of initiation, limiting tumour cell proliferation
Source: Nat Commun. 2025 Dec 13;16:11486. doi: 10.1038/s41467-025-66531-z (PMC12749925; doi:10.1038/s41467-025-66531-z)
Supplement: Supplementary file 8 — Source data [file 41467_2025_66531_MOESM8_ESM.xlsx]

## Sheet: Fig 1
Fig 1a					Fig 1b								Fig 1c								Fig 1d								Fig 1e								Fig 1f								Fig 1g
					Hypusine								eIF5A								p-eEF2								p-eIF2a								ATF4
					Time	0	0.5	3	6	18	24		Time	0	0.5	3	6	18	24		Time	0	0.5	3	6	18	24		Time	0	0.5	3	6	18	24		Time	0	0.5	3	6	18	24
					R1	1.64	1.32	0.95	0.87	0.61	0.61		R1	1.58	1.02	0.89	0.71	1.38	0.41		R1	0.54	0.81	0.89	0.88	1.32	1.55		R1	0.86	0.78	1.01	1.25	0.89	1.21		R1	0.25	0.15	0.36	1.07	2.1	2.07
					R2	1.25	1	1.15	1.24	0.63	0.74		R2	1.43	1.07	1.04	1.04	0.71	0.71		R2	0.44	0.68	0.86	0.85	1.49	1.69		R2	0.74	0.72	1.01	1.18	1.26	1.09		R2	0.26	0.18	0.73	1.08	1.97	1.79
					R3	1.25	1.22	1.12	1.11	0.74	0.55		R3	1.08	0.97	1.13	0.89	1.03	0.9		R3	0.38	0.57	0.64	0.59	1.85	1.98		R3	0.58	1.17	0.92	0.58	1.35	1.39		R3	0.26	0.06	0.33	0.59	2.27	2.48
					R4	1.43	1.29	1.09	1.18	0.56	0.46		R4	0.94	0.8	1.25	0.99	1.1	0.92		R4	0.23	0.26	0.72	0.99	1.59	2.21		R4	0.57	0.75	0.67	0.81	1.29	1.91		R4	0.62	0.28	0.86	1.41	1.67	1.15
					R5	1.41	1.1	1.06	0.94	0.76	0.73		R5	1.17	1.14	1.15	1.12	0.9	0.52		R5	0.27	0.4	0.77	0.66	2.13	1.77		R5	0.58	0.53	0.95	0.87	1.8	1.27		R5	0.28	0.06	0.31	0.6	2.19	2.56
					R6	2.15	1.6	0.69	0.47	0.56	0.54		R6	0.94	0.84	0.79	1.7	0.61	1.11		R6	0.43	0.63	1.04	1.36	1.09	1.45		R6	0.58	0.61	0.56	1.94	0.8	1.51		R6	0.63	0.5	0.36	1.75	1.12	1.65
					R7	1.85	1.5	0.99	1.26	0.18	0.22		R7	1.02	1.14	1.22	0.94	0.99	0.7		R7	0.45	0.81	0.88	0.77	1.5	1.59		R7	0.8	0.75	0.94	0.97	1.29	1.24		R7	0.33	0.44	0.86	1.47	1.52	1.37
					One-Way ANOVA								One-Way ANOVA								One-Way ANOVA								One-Way ANOVA								One-Way ANOVA
					Dunnett's multiple comparisons test	Summary	Adjusted P Value						Dunnett's multiple comparisons test	Summary	Adjusted P Value						Dunnett's multiple comparisons test	Summary	Adjusted P Value						Dunnett's multiple comparisons test	Summary	Adjusted P Value						Dunnett's multiple comparisons test	Summary	Adjusted P Value
					0 vs. 0.5	ns	0.1197						0 vs. 0.5	ns	0.538						0 vs. 0.5	ns	0.3526						0 vs. 0.5	ns	0.9675						0 vs. 0.5	ns	0.9265
					0 vs. 3	***	0.0003						0 vs. 3	ns	0.8957						0 vs. 3	**	0.0052						0 vs. 3	ns	0.5673						0 vs. 3	ns	0.8496
					0 vs. 6	***	0.0003						0 vs. 6	ns	0.8492						0 vs. 6	**	0.002						0 vs. 6	*	0.0351						0 vs. 6	**	0.0016
					0 vs. 18	****	<0.0001						0 vs. 18	ns	0.3525						0 vs. 18	****	<0.0001						0 vs. 18	**	0.0023						0 vs. 18	****	<0.0001
					0 vs. 24	****	<0.0001						0 vs. 24	**	0.0099						0 vs. 24	****	<0.0001						0 vs. 24	***	0.0002						0 vs. 24	****	<0.0001

## Sheet: Fig 3
Fig 3a				Fig 3b		eIF5A1			Fig 3c		NDUFS1			Fig 3d		TIMM44			Fig 3e		SDHA			Fig 3f		SDHB			Fig 3g		MRPL37			Fig 3h		MRPS15			Fig 3i		RPS6			Fig 3j		RPS25			Fig 3k
						24 hr GC7	24 hr GC7 + ISRIB				24 hr GC7	24 hr GC7 + ISRIB				24 hr GC7	24 hr GC7 + ISRIB				24 hr GC7	24 hr GC7 + ISRIB				24 hr GC7	24 hr GC7 + ISRIB				24 hr GC7	24 hr GC7 + ISRIB				24 hr GC7	24 hr GC7 + ISRIB				24 hr GC7	24 hr GC7 + ISRIB				24 hr GC7	24 hr GC7 + ISRIB
					R1	0.450267	0.970277			R1	0.307318	0.486841			R1	0.472555	0.574366			R1	0.536442	0.467668			R1	0.338448	0.439983			R1	0.269206	0.292281			R1	0.0681465	0.142115			R1	0.714573	0.98374			R1	0.65287	1.15857
					R2	0.641157	0.746516			R2	0.291193	0.310176			R2	0.59084	0.561822			R2	0.434149	0.433967			R2	0.406022	0.157662			R2	0.972493	0.906717			R2	0.000964324	0.0148693			R2	0.573679	1.36458			R2	0.709045	0.883778
					R3	0.904616	0.721812			R3	0.391542	0.384397			R3	0.489894	0.512582			R3	0.626908	0.577294			R3	0.0237313	0.0632728			R3	0.631585	0.546145			R3	0.0536497	0.0324844			R3	0.746424	1.15397			R3	0.793585	0.932104
					Unpaired one-tail t-test	Summary	P-value			Unpaired one-tail t-test	Summary	P-value			Unpaired one-tail t-test	Summary	P-value			Unpaired one-tail t-test	Summary	P-value			Unpaired one-tail t-test	Summary	P-value			Unpaired one-tail t-test	Summary	P-value			Unpaired one-tail t-test	Summary	P-value			Unpaired one-tail t-test	Summary	P-value			Unpaired one-tail t-test	Summary	P-value
					24 hr GC7 vs 24 hr GC7+ISRIB	ns	0.3912			24 hr GC7 vs 24 hr GC7+ISRIB	ns	0.3471			24 hr GC7 vs 24 hr GC7+ISRIB	ns	0.4851			24 hr GC7 vs 24 hr GC7+ISRIB	ns	0.605			24 hr GC7 vs 24 hr GC7+ISRIB	ns	0.8374			24 hr GC7 vs 24 hr GC7+ISRIB	ns	0.8821			24 hr GC7 vs 24 hr GC7+ISRIB	ns	0.6452			24 hr GC7 vs 24 hr GC7+ISRIB	*	0.0161			24 hr GC7 vs 24 hr GC7+ISRIB	*	0.044
[truncated: 3 more columns]

## Sheet: Fig 4
Fig 4a						Fig 4b	HRI							Fig 4c	p-eIF2⍺							Fig 4d	ATF4							Fig 4e						Fig 4f	PERK							Fig 4g	p-eIF2⍺
							Control	HRI A	HRI B	Control +GC7	HRI A +GC7	HRI B +GC7			Control	HRI A	HRI B	Control +GC7	HRI A +GC7	HRI B +GC7			Control	HRI A	HRI B	Control +GC7	HRI A +GC7	HRI B +GC7									Control	PERK A	PERK B	Control +GC7	PERK A +GC7	PERK B +GC7			Control	PERK A	PERK B	Control +GC7	PERK A +GC7
						R1	2.04444	1.17659	1.15892	0.665968	0.364637	0.589451		R1	1.12933	0.639568	0.706132	1.27502	1.06775	1.1822		R1	0.457237	0.881591	0.54661	3.64711	0.345982	0.121469								R1	2.54765	0.317541	0.308243	2.21841	0.253618	0.35454		R1	1.05138	0.638209	1.02333	1.71173	0.711758
						R2	1.44428	0.847125	0.859032	1.02654	0.841781	0.981246		R2	0.876987	0.973406	0.804903	1.39402	1.09862	0.852069		R2	0.335576	0.185938	0.262083	4.58187	0.279024	0.355511								R2	2.06723	0.431483	0.332623	2.6057	0.316322	0.246639		R2	0.988104	0.632618	0.949118	1.54641	0.917297
						R3	1.76465	1.20656	0.938123	0.993414	0.477171	0.620076		R3	1.05979	0.804459	0.571875	1.62237	1.23183	0.709673		R3	0.581879	0.806835	0.862489	2.4418	0.756002	0.550994								R3	2.94256	0.150431	0.477761	1.43155	0.379184	0.618509		R3	1.16284	0.662089	0.692869	1.65228	0.922569
							One-Way ANOVA								One-Way ANOVA								One-Way ANOVA														One-Way ANOVA								One-Way ANOVA
							Tukey's multiple comparisons test	Summary	Adjusted P Value						Tukey's multiple comparisons test	Summary	Adjusted P Value						Tukey's multiple comparisons test	Summary	Adjusted P Value												Tukey's multiple comparisons test	Summary	Adjusted P Value						Tukey's multiple comparisons test	Summary	Adjusted P Value
							Control vs. HRI A	*	0.0295						Control vs. HRI A	ns	0.5893						Control vs. HRI A	ns	0.9982												Control vs. PERK A	****	<0.0001						Control vs. PERK A	**	0.0028
							Control vs. HRI B	*	0.0127						Control vs. HRI B	ns	0.2018						Control vs. HRI B	ns	0.9999												Control vs. PERK B	****	<0.0001						Control vs. PERK B	ns	0.3251
							Control GC7 vs. HRI A GC7	ns	0.4895						Control GC7 vs. HRI A GC7	ns	0.2803						Control GC7 vs. HRI A GC7	****	<0.0001												Control GC7 vs. PERK A GC7	***	0.0002						Control GC7 vs. PERK A GC7	****	<0.0001
							Control GC7 vs. HRI B GC7	ns	0.9395						Control GC7 vs. HRI B GC7	*	0.0195						Control GC7 vs. HRI B GC7	****	<0.0001												Control GC7 vs. PERK B GC7	***	0.0004						Control GC7 vs. PERK B GC7	****	<0.0001
[truncated: 8 more columns]

## Sheet: Fig 5
Fig 5b											Fig 5c										Fig 5d					Fig 5e	ATF4							Fig 5f	Hypusine							Fig 5g					Fig 5e	ATF4
												0	0.5	3	6	9	18	24	Menadione
	Control			GC7 3H			GC7 24H				R1	1220.33	837.67	291.67	599.67	611.33	504	259	272067								Control	OMA1 A	OMA1 B	Control +GC7	OMA1 A +GC7	OMA1 B +GC7			Control	OMA1 A	OMA1 B	Control +GC7	OMA1 A +GC7	OMA1 B +GC7								Control	DELE1 A
Elongated	98.6364	100	100	100	100	97.7273	2.53165	0	0		R2	442.33	795.67	399	483	280	287	254.33	198935							R1	0.4312	0.38461	0.20233	2.52808	1.10672	1.34702		R1	2.0793	1.77323	1.16733	0.410905	0.402437	0.166815							R1	0.3836	0.22129
Fragmented	1.13636	0	0	0	0	2.27273	97.4683	100	100		R3	81.67	212.33	142.33	1698.67	2438.33	401.33	655.67	185353							R2	0.5847	0.34945	0.38083	2.20268	1.91167	0.570721		R2	1.4059	1.13451	1.15319	0.912845	0.66013	0.733401							R2	0.5011	0.44268
											R4	231	252	296.33	443.33	1136.33	541.33	781.67	268623							R3	0.3314	0.34898	0.19495	2.96884	1.77776	0.378115		R3	1.2181	1.19469	1.07444	0.86765	0.900489	0.744606							R3	0.4461	0.64425
Two-way ANOVA											One-Way ANOVA
Šídák's multiple comparisons test	Summary	Adjusted P Value									Dunnett's multiple comparisons test	Summary	Adjusted P Value														One-way ANOVA								One-way ANOVA													One-way ANOVA
											0 vs. 0.5	ns	>0.9999														Tukey's multiple comparisons test	Summary	Adjusted P Value						Tukey's multiple comparisons test	Summary	Adjusted P Value											Tukey's multiple comparisons test	Summary
Elongated											0 vs. 3	ns	>0.9999														Control vs. OMA1 A	ns	0.9993						Control vs. OMA1 A	ns	0.9642											Control vs. DELE1 A	ns
Control vs. GC7 3H	ns	0.9608									0 vs. 6	ns	>0.9999														Control vs. OMA1 B	ns	0.9756						Control vs. OMA1 B	ns	0.5462											Control vs. DELE1 B	ns
Control vs. GC7 24H	***	0.0003									0 vs. 9	ns	>0.9999														Control GC7 vs. OMA1 A GC7	*	0.0294						Control GC7 vs. OMA1 A GC7	ns	0.9996											Control GC7 vs. DELE1 A GC7	**
											0 vs. 18	ns	>0.9999														Control GC7 vs. OMA1 B GC7	***	0.0002						Control GC7 vs. OMA1 B GC7	ns	0.976											Control GC7 vs. DELE1 B GC7	****
Fragmented											0 vs. 24	ns	>0.9999
Control vs. GC7 3H	ns	0.9333									0 vs. Menadione	****	<0.0001
Control vs. GC7 24H	***	0.0003
[truncated: 11 more columns]

## Sheet: Fig 6
Fig 6a				Fig 6b				Fig 6c								Fig 6d											Fig 6e																	Fig 6f, left
Time (h)	Untreated	GC7		Time (h)	Untreated	GC7			CT			GC7					A549				MCF10A							Untreated				6 hr						24 hr						Time	Untreated			ISRIB
0	0	0		0	0	0		A549	5.26951	5.42315	4.83311	0.522899	0.837159	0.664867		Basal	43.6384	37.0023	58.3341	44.3189	22.2166	28.9098	28.8053	25.4153	32.9731		A549	43.6384	37.0023	58.3341	44.3189	10.5005	15.0079	15.5456	15.3651	15.5428	14.2672	10.945	14.4374	16.2886	18.7176	20.9631		0	0	0	0	0	0
1.73722	0.141748	0.132365		1.745	0.118098	0.069343		MCF10A	6.73488	6.49514	6.72918	2.80598	5.7322	5.59937		Max	56.8692	32.098	56.2756	31.9878	45.1969	50.4191	47.2432	47.7721	73.5732		MCF10A	22.2166	28.9098	28.8053	25.4153	26.487	25.0037	24.7972	23.9582	24.0023	29.5995	18.9496	27.4193	13.6043	20.2354	15.9587		2.15472	0.420925	0.416207	0.355106	0.371399	0.404927
3.23972	0.200328	0.202741		3.24611	0.34084	0.270691										Reserve	13.2308	-4.90435	-2.05851	-12.3311	22.9804	21.5093	18.4379	22.3568	40.6001																			4.40667	0.798605	0.747475	0.664231	0.680984	0.746231
4.99278	0.300556	0.306636		4.99917	0.723573	0.651508																																						6.65889	1.16759	1.00686	0.944547	0.972111	1.0694
6.49444	0.415424	0.43091		6.50083	1.0432	0.984237																																						8.91222	1.48542	1.25084	1.18009	1.21011	1.33301
8.24694	0.607414	0.606732		8.25278	1.42577	1.40152		Unpaired two-tail t-test	Summary	P-value																																		11.1656	1.78429	1.42266	1.39106	1.43106	1.58002
9.74889	0.776589	0.763457		9.75417	1.74402	1.76598		Untreated vs GC7	****	<0.0001																																		13.1683	2.04476	1.57768	1.55342	1.63056	1.77544
11.5008	1.00309	0.96007		11.5061	2.09709	2.16586																																						15.4219	2.31319	1.71587	1.77552	1.90271	1.99253
13.0028	1.21337	1.14615		13.0072	2.39904	2.52623																																						17.675	2.61708	1.84769	1.94283	2.14601	2.18608
14.7544	1.49958	1.36353		14.7589	2.78273	2.95587																																						19.9281	2.86016	1.95679	2.11381	2.31462	2.32951
16.5069	1.74099	1.57032		16.2606	3.06473	3.28295																																						22.1478	2.62739	1.83435	1.98655	2.17394	2.2934
17.9042	1.86371	1.52327		18.0128	3.39241	3.607																																						24.4008	3.0203	2.08498	2.34972	2.50434	2.56302
19.6567	2.01217	1.63916		19.5794	3.1826	3.23689																																						26.5281	3.14054	2.15014	2.47602	2.64472	2.679
21.4089	2.32808	1.90643		21.0814	3.64759	3.78346																																						28.7817	3.37852	2.24314	2.58055	2.83789	2.83592
22.9108	2.54669	2.09757		22.8339	3.87235	3.97606																																						31.0344	3.65952	2.37107	2.75354	3.07058	2.96558
24.6628	2.74307	2.30928		24.5869	4.08519	3.98678																																						33.0375	3.91994	2.46894	2.92021	3.34472	3.17927
26.165	2.89584	2.45707		26.0883	4.34967	4.10361																																						35.2906	4.33823	2.67069	3.21865	3.68649	3.42064
27.9169	3.05888	2.58487		27.8408	4.80802	4.31773																																						37.5433	4.75397	2.88049	3.51363	4.15843	3.73912
29.4194	3.19285	2.68176		29.3428	5.22425	4.54316																																						39.7969	5.23214	3.11963	3.82434	4.58365	4.01949
31.1717	3.37666	2.73057		31.0942	5.6096	4.66455																																						42.05	5.57991	3.36063	4.11973	4.9365	4.30584
32.6739	3.59103	2.72625		32.5958	5.96301	4.6643																																						44.3031	5.99628	3.55576	4.39175	5.32301	4.57287
34.4256	3.90593	2.67341		34.3478	6.21846	4.69549																																						46.3058	6.35852	3.74548	4.52183	5.63371	4.78452
36.1778	4.13395	2.56558		35.8492	6.46436	4.72977																																						48.5597	6.73796	3.92407	4.78087	6.0029	5.01634
37.6792	4.27989	2.47895		37.6006	6.76063	4.8005																																						50.8139	7.11845	4.21992	5.10479	6.34362	5.29418
39.4317	4.52522	2.34947		39.1025	6.97275	4.88997																																						53.0675	7.48483	4.50866	5.45919	6.85323	5.53019
40.9333	4.67826	2.2398		40.8539	7.21433	4.96944																																						55.3217	7.73473	4.8185	5.84406	7.263	5.83028
42.6867	4.81217	2.09246		42.355	7.32124	5.05599																																						57.3247	8.02919	5.04364	6.09781	7.61438	6.11376
44.1886	4.86581	1.99109		44.1064	7.33163	5.12428																																						59.5792	8.32208	5.29645	6.36012	7.86125	6.4011
45.9411	4.96	1.87394		45.6083	7.29622	5.16231																																						61.8333	8.45881	5.51857	6.56903	8.13443	6.72806
47.4428	5.00958	1.77013		47.3597	7.18276	5.22569																																						64.0875	8.65174	5.74703	6.81922	8.31503	6.93568
49.1958	5.14737	1.65551		48.8611	7.12728	5.29838																																						66.3417	8.8067	5.97324	7.01971	8.61961	7.09056
50.6978	5.23506	1.5531		50.6136	7.05603	5.3715																																						68.5956	8.99577	6.20057	7.2478	8.81696	7.28459
52.45	5.33513	1.45812		52.1158	6.97819	5.41946																																						70.5989	9.10731	6.46542	7.43996	8.91316	7.42432
54.2019	5.41064	1.35285		53.8681	6.93037	5.45852																																						72.8514	9.13017	6.61092	7.54127	9.05871	7.51528
55.7042	5.42473	1.27545		55.3697	6.88365	5.49996																																						75.1042	9.12093	6.77495	7.67857	9.06433	7.603
57.4567	5.40748	1.18648		57.1219	6.81358	5.54845																																						77.3581	9.17618	6.89972	7.66476	9.06395	7.67058
58.9581	5.45505	1.11291		58.6236	6.77468	5.58801																																						79.6119	9.20335	6.98845	7.82097	9.11046	7.69661
60.7103	5.40198	1.03383		60.3753	6.73901	5.60645																																						81.8667	9.1199	7.07273	7.75236	9.11253	7.71862
62.2125	5.40892	0.963596		61.8775	6.71155	5.62634																																						83.8697	9.14007	7.10385	7.81069	9.07509	7.71719
63.9644	5.40048	0.895481		63.63	6.72406	5.62258																																						86.1236	9.1005	7.20879	7.82759	9.0057	7.72694
																																												88.3781	9.00554	7.29643	7.79905	8.93124	7.73655
																																												90.6319	8.95549	7.36601	7.78968	8.85178	7.70385
																																												92.8867	8.86089	7.42312	7.72288	8.82349	7.68565
																																												94.8903	8.76751	7.43129	7.6631	8.75206	7.65927
																																												97.1442	8.73401	7.45088	7.66154	8.71166	7.62289
																																												99.3981	8.65604	7.48603	7.61331	8.64176	7.60555
																																												101.653	8.60242	7.44886	7.59111	8.59825	7.5711
																																												103.907	8.56256	7.46029	7.51959	8.56154	7.49173
																																												106.161	8.55631	7.49872	7.55386	8.50898	7.51244
																																												108.164	8.52243	7.4816	7.52711	8.51047	7.52199
																																												110.419	8.51718	7.4758	7.50177	8.52406	7.49458
																																												112.672	8.54241	7.47522	7.51247	8.51921	7.48268
[truncated: 95 more columns]

## Sheet: Supp Fig 1
Fig S1a			Fig S1 b					Fig S1 c								Fig S1 d								Fig S1 e										Fig S1f					Fig S1g						Fig S1 h
								p-4EBP1								DHPS								DOHH															eIF5A1						Hypusine
eIF5A1	eIF5A2							Time	0	0.5	3	6	18	24		Time	0	0.5	3	6	18	24		Time	0	0.5	3	6	18	24										MEF WT	MEF WT +GC7	MEF S51A	MEF S51A +GC7			MEF WT	MEF WT +GC7	MEF S51A	MEF S51A +GC7
1	0.003452							R1	1.08	0.91	0.96	1.13	1.05	0.88		R1	1.22	1.14	0.92	0.97	0.86	0.89		R1	1.03	1.2	1.06	0.98	0.9	0.83									R1	0.421943	0.977231	1.78883	0.811996		R1	0.421943	0.977231	1.78883	0.811996
1	0.005374							R2	1.53	1.09	1.04	1.2	0.73	0.4		R2	0.96	0.94	1.07	1	1.03	1		R2	1.69	1.05	1.24	0.83	0.6	0.59									R2	1.12294	1.04616	0.950625	0.880275		R2	1.12294	1.04616	0.950625	0.880275
1	0.009							R3	0.91	1.37	1.21	1.28	0.83	0.41		R3	1.23	1.03	0.91	1.11	0.83	0.9		R3	1.27	1.24	1.15	1.05	0.65	0.64									R3	0.822398	0.801509	1.13862	1.23747		R3	0.822398	0.801509	1.13862	1.23747
								R4	1.28	1.15	1.29	0.81	0.83	0.64		R4	1.02	1.2	0.89	1.19	0.96	0.73		R4	0.88	0.84	1.42	1.23	0.89	0.74
								R5	1.08	1.22	0.95	1.43	0.82	0.49		R5	0.99	0.98	0.99	0.96	1.08	1		R5	1.05	1.1	1.24	1.14	0.84	0.64									One-way ANOVA						One-way ANOVA
								R6	0.81	1.13	1.41	1.46	0.71	0.48		R6	1.26	1.04	0.9	1.28	0.59	0.93		R6	1.46	1.16	0.83	1.38	0.35	0.81									Tukey's multiple comparisons test	Summary	Adjusted P Value				Tukey's multiple comparisons test	Summary	Adjusted P Value
								R7	1.11	1.2	1.22	1.24	0.66	0.58		R7	0.84	1.13	1.12	1.03	0.92	0.96		R7	1.13	1.28	1.43	1.23	0.56	0.36									MEF WT vs. MEF WT +GC7	ns	0.9286				MEF WT vs. MEF WT +GC7	ns	0.087
																																							MEF S51A vs. MEF S51A +GC7	ns	0.617				MEF S51A vs. MEF S51A +GC7	ns	0.5599
								Dunnett's multiple comparisons test	Summary	Adjusted P Value						Dunnett's multiple comparisons test	Summary	Adjusted P Value						Dunnett's multiple comparisons test	Summary	Adjusted P Value
								0 vs. 0.5	ns	0.9936						0 vs. 0.5	ns	>0.9999						0 vs. 0.5	ns	0.8647
								0 vs. 3	ns	0.9924						0 vs. 3	ns	0.4051						0 vs. 3	ns	0.9998
								0 vs. 6	ns	0.7042						0 vs. 6	ns	>0.9999						0 vs. 6	ns	0.843
								0 vs. 18	*	0.0125						0 vs. 18	*	0.0441						0 vs. 18	****	<0.0001
								0 vs. 24	****	<0.0001						0 vs. 24	ns	0.0866						0 vs. 24	****	<0.0001

## Sheet: Supp Fig 2
Fig S2a						Fig S2b
Time	DMSO 0	DMSO 3	DMSO 4	DMSO 5		Time	GC7 0	GC7 3	GC7 4	GC7 5
0	103.112	103.112	103.112	103.112		0	103.112	103.112	103.112	103.112
0.002	103.112	103.112	103.112	103.112		0.002	103.112	103.112	103.112	103.112
0.003	103.112	103.112	103.112	103.112		0.003	103.112	103.112	103.112	103.112
0.005	103.112	103.112	103.112	103.112		0.005	103.112	103.112	103.112	103.112
0.007	103.112	103.112	103.112	103.112		0.007	103.112	103.112	103.112	103.112
0.008	103.112	103.112	103.112	103.112		0.008	103.112	103.112	103.112	103.112
0.01	103.112	103.112	103.112	103.112		0.01	103.112	103.112	103.112	103.112
0.012	103.112	103.112	103.112	103.112		0.012	103.112	103.112	103.112	103.112
0.013	103.112	103.112	103.112	103.112		0.013	103.112	103.112	103.112	103.112
0.015	103.112	103.112	103.112	103.112		0.015	103.112	103.112	103.112	103.112
0.017	103.112	103.112	103.112	103.112		0.017	103.112	103.112	103.112	103.112
0.018	103.112	103.112	103.112	103.112		0.018	103.112	103.112	103.112	103.112
0.02	103.112	103.112	103.112	103.112		0.02	103.112	103.112	103.112	103.112
0.022	103.112	103.112	103.112	103.112		0.022	103.112	103.112	103.112	103.112
0.023	103.112	103.112	103.112	103.112		0.023	103.112	103.112	103.112	103.112
0.025	103.112	103.112	103.112	103.112		0.025	103.112	103.112	103.112	103.112
0.027	103.112	103.112	103.112	103.112		0.027	103.112	103.112	103.112	103.112
0.028	103.112	103.112	103.112	103.112		0.028	103.112	103.112	103.112	103.112
0.03	103.112	103.112	103.112	103.112		0.03	103.112	103.112	103.112	103.112
0.032	103.112	103.112	103.112	103.112		0.032	103.112	103.112	103.112	103.112
0.033	103.112	103.112	103.112	103.112		0.033	103.112	103.112	103.112	103.112
0.035	103.112	103.112	103.112	103.112		0.035	103.112	103.112	103.112	103.112
0.037	103.112	103.112	103.112	103.112		0.037	103.112	103.112	103.112	103.112
0.038	103.112	103.112	103.112	103.112		0.038	103.112	103.112	103.112	103.112
0.04	103.112	103.112	103.112	103.112		0.04	103.112	103.112	103.112	103.112
0.042	103.112	103.112	103.112	103.112		0.042	103.112	103.112	103.112	103.112
0.043	103.112	103.112	103.112	103.112		0.043	103.112	103.112	103.112	103.112
0.045	103.112	103.112	103.112	103.112		0.045	103.112	103.112	103.112	103.112
0.047	103.112	103.112	103.112	103.112		0.047	103.112	103.112	103.112	103.112
0.048	103.112	103.112	103.112	103.112		0.048	103.112	103.112	103.112	103.112
0.05	103.112	103.112	103.112	103.112		0.05	103.112	103.112	103.112	103.112
0.052	103.112	103.112	103.112	103.112		0.052	103.112	103.112	103.112	103.112
0.053	103.112	103.112	103.112	103.112		0.053	103.112	103.112	103.112	103.112
0.055	103.112	103.112	103.112	103.112		0.055	103.112	103.112	103.112	103.112
0.057	103.112	103.112	103.112	103.112		0.057	103.112	103.112	103.112	103.112
0.058	103.112	103.112	103.112	103.112		0.058	103.112	103.112	103.112	103.112
0.06	103.112	103.112	103.112	103.112		0.06	103.112	103.112	103.112	103.112
0.062	103.112	103.112	103.112	103.112		0.062	103.112	103.112	103.112	103.112
0.063	103.112	103.112	103.112	103.112		0.063	103.112	103.112	103.112	103.112
0.065	103.112	103.112	103.112	103.112		0.065	103.112	103.112	103.112	103.112
0.067	103.112	103.112	103.112	103.112		0.067	103.112	103.112	103.112	103.112
0.068	103.112	103.112	103.112	103.112		0.068	103.112	103.112	103.112	103.112
0.07	103.112	103.112	103.112	103.112		0.07	103.112	103.112	103.112	103.112
0.072	103.112	103.112	103.112	103.112		0.072	103.112	103.112	103.112	103.112
0.073	103.112	103.112	103.112	103.112		0.073	103.112	103.112	103.112	103.112
0.075	103.112	103.112	103.112	103.112		0.075	103.112	103.112	103.112	103.112
0.077	103.112	103.112	103.112	103.112		0.077	103.112	103.112	103.112	103.112
0.078	103.112	103.112	103.112	103.112		0.078	103.112	103.112	103.112	103.112
0.08	103.112	103.112	103.112	103.112		0.08	103.112	103.112	103.112	103.112
0.082	103.112	103.112	103.112	103.112		0.082	103.112	103.112	103.112	103.112
0.083	103.112	103.112	103.112	103.112		0.083	103.112	103.112	103.112	103.112
0.085	103.112	103.112	103.112	103.112		0.085	103.112	103.112	103.112	103.112
0.087	103.112	103.112	103.112	103.112		0.087	103.112	103.112	103.112	103.112
0.088	103.112	103.112	103.112	103.112		0.088	103.112	103.112	103.112	103.112
0.09	103.112	103.112	103.112	103.112		0.09	103.112	103.112	103.112	103.112
0.092	103.112	103.112	103.112	103.112		0.092	103.112	103.112	103.112	103.112
0.093	103.112	103.112	103.112	103.112		0.093	103.112	103.112	103.112	103.112
0.095	103.112	103.112	103.112	103.112		0.095	103.112	103.112	103.112	103.112
0.097	103.112	103.112	103.112	103.112		0.097	103.112	103.112	103.112	103.112
0.098	103.112	103.112	103.112	103.112		0.098	103.112	103.112	103.112	103.112
0.1	103.112	103.112	103.112	103.112		0.1	103.112	103.112	103.112	103.112
0.102	103.112	103.112	103.112	103.112		0.102	103.112	103.112	103.112	103.112
0.103	103.112	103.112	103.112	103.112		0.103	103.112	103.112	103.112	103.112
0.105	103.112	103.112	103.112	103.112		0.105	103.112	103.112	103.112	103.112
0.107	103.112	103.112	103.112	103.112		0.107	103.112	103.112	103.112	103.112
0.108	103.112	103.112	103.112	103.112		0.108	103.112	103.112	103.112	103.112
0.11	103.112	103.112	103.112	103.112		0.11	103.112	103.112	103.112	103.112
0.112	103.112	103.112	103.112	103.112		0.112	103.112	103.112	103.112	103.112
0.113	103.112	103.112	103.112	103.112		0.113	103.112	103.112	103.112	103.112
0.115	103.112	103.112	103.112	103.112		0.115	103.112	103.112	103.112	103.112
0.117	103.112	103.112	103.112	103.112		0.117	103.112	103.112	103.112	103.112
0.118	103.112	103.112	103.112	103.112		0.118	103.112	103.112	103.112	103.112
0.12	103.112	103.112	103.112	103.112		0.12	103.112	103.112	103.112	103.112
0.122	103.112	103.112	103.112	103.112		0.122	103.112	103.112	103.112	103.112
0.123	103.112	103.112	103.112	103.112		0.123	103.112	103.112	103.112	103.112
0.125	103.112	103.112	103.112	103.112		0.125	103.112	103.112	103.112	103.112
0.127	103.112	103.112	103.112	103.112		0.127	103.112	103.112	103.112	103.112
0.128	103.112	103.112	103.112	103.112		0.128	103.112	103.112	103.112	103.112
0.13	103.112	103.112	103.112	103.112		0.13	103.112	103.112	103.112	103.112
0.132	103.112	103.112	103.112	103.112		0.132	103.112	103.112	103.112	103.112
0.133	103.112	103.112	103.112	103.112		0.133	103.112	103.112	103.112	103.112
0.135	103.112	103.112	103.112	103.112		0.135	103.112	103.112	103.112	103.112
0.137	103.112	103.112	103.112	103.112		0.137	103.112	103.112	103.112	103.112
0.138	103.112	103.112	103.112	103.112		0.138	103.112	103.112	103.112	103.112
0.14	103.112	103.112	103.112	103.112		0.14	103.112	103.112	103.112	103.112
0.142	103.112	103.112	103.112	103.112		0.142	103.112	103.112	103.112	103.112
0.143	103.112	103.112	103.112	103.112		0.143	103.112	103.112	103.112	103.112
0.145	103.112	103.112	103.112	103.112		0.145	103.112	103.112	103.112	103.112
0.147	103.112	103.112	103.112	103.112		0.147	103.112	103.112	103.112	103.112
0.148	103.112	103.112	103.112	103.112		0.148	103.112	103.112	103.112	103.112
0.15	103.112	103.112	103.112	103.112		0.15	103.112	103.112	103.112	103.112
0.152	103.112	103.112	103.112	103.112		0.152	103.112	103.112	103.112	103.112
0.153	103.112	103.112	103.112	103.112		0.153	103.112	103.112	103.112	103.112
0.155	103.112	103.112	103.112	103.112		0.155	103.112	103.112	103.112	103.112
0.157	103.112	103.112	103.112	103.112		0.157	103.112	103.112	103.112	103.112
0.158	103.112	103.112	103.112	103.112		0.158	103.112	103.112	103.112	103.112
0.16	103.112	103.112	103.112	103.112		0.16	103.112	103.112	103.112	103.112
0.162	103.112	103.112	103.112	103.112		0.162	103.112	103.112	103.112	103.112
0.163	103.112	103.112	103.112	103.112		0.163	103.112	103.112	103.112	103.112
0.165	103.112	103.112	103.112	103.112		0.165	103.112	103.112	103.112	103.112
0.167	103.112	103.112	103.112	103.112		0.167	103.112	103.112	103.112	103.112
0.168	103.112	103.112	103.112	103.112		0.168	103.112	103.112	103.112	103.112
0.17	103.112	103.112	103.112	103.112		0.17	103.112	103.112	103.112	103.112
0.172	103.112	103.112	103.112	103.112		0.172	103.112	103.112	103.112	103.112
0.173	103.112	103.112	103.112	103.112		0.173	103.112	103.112	103.112	103.112
0.175	103.112	103.112	103.112	103.112		0.175	103.112	103.112	103.112	103.112
0.177	103.112	103.112	103.112	103.112		0.177	103.112	103.112	103.112	103.112
0.178	103.112	103.112	103.112	103.112		0.178	103.112	103.112	103.112	103.112
0.18	103.112	103.112	103.112	103.112		0.18	103.112	103.112	103.112	103.112
0.182	103.112	103.112	103.112	103.112		0.182	103.112	103.112	103.112	103.112
0.183	103.112	103.112	103.112	103.112		0.183	103.112	103.112	103.112	103.112
0.185	103.112	103.112	103.112	103.112		0.185	103.112	103.112	103.112	103.112
0.187	103.112	103.112	103.112	103.112		0.187	103.112	103.112	103.112	103.112
0.188	103.112	103.112	103.112	103.112		0.188	103.112	103.112	103.112	103.112
0.19	103.112	103.112	103.112	103.112		0.19	103.112	103.112	103.112	103.112
0.192	103.112	103.112	103.112	103.112		0.192	103.112	103.112	103.112	103.112
0.193	103.112	103.112	103.112	103.112		0.193	103.112	103.112	103.112	103.112
0.195	103.112	103.112	103.112	103.112		0.195	103.112	103.112	103.112	103.112
0.197	103.112	103.112	103.112	103.112		0.197	103.112	103.112	103.112	103.112
0.198	103.112	103.112	103.112	103.112		0.198	103.112	103.112	103.112	103.112
0.2	103.112	103.112	103.112	103.112		0.2	103.112	103.112	103.112	103.112
0.202	103.112	103.112	103.112	103.112		0.202	103.112	103.112	103.112	103.112
0.203	103.112	103.112	103.112	103.112		0.203	103.112	103.112	103.112	103.112
0.205	103.112	103.112	103.112	103.112		0.205	103.112	103.112	103.112	103.112
0.207	103.112	103.112	103.112	103.112		0.207	103.112	103.112	103.112	103.112
0.208	103.112	103.112	103.112	103.112		0.208	103.112	103.112	103.112	103.112
0.21	103.112	103.112	103.112	103.112		0.21	103.112	103.112	103.112	103.112
0.212	103.112	103.112	103.112	103.112		0.212	103.112	103.112	103.112	103.112
0.213	103.112	103.112	103.112	103.112		0.213	103.112	103.112	103.112	103.112
0.215	103.112	103.112	103.112	103.112		0.215	103.112	103.112	103.112	103.112
0.217	103.112	103.112	103.112	103.112		0.217	103.112	103.112	103.112	103.112
0.218	103.112	103.112	103.112	103.112		0.218	103.112	103.112	103.112	103.112
0.22	103.112	103.112	103.112	103.112		0.22	103.112	103.112	103.112	103.112
0.222	103.112	103.112	103.112	103.112		0.222	103.112	103.112	103.112	103.112
0.223	103.112	103.112	103.112	103.112		0.223	103.112	103.112	103.112	103.112
0.225	103.112	103.112	103.112	103.112		0.225	103.112	103.112	103.112	103.112
0.227	103.112	103.112	103.112	103.112		0.227	103.112	103.112	103.112	103.112
0.228	103.112	103.112	103.112	103.112		0.228	103.112	103.112	103.112	103.112
0.23	103.112	103.112	103.112	103.112		0.23	103.112	103.112	103.112	103.112
0.232	103.112	103.112	103.112	103.112		0.232	103.112	103.112	103.112	103.112
0.233	103.112	103.112	103.112	103.112		0.233	103.112	103.112	103.112	103.112
0.235	103.112	103.112	103.112	103.112		0.235	103.112	103.112	103.112	103.112
0.237	103.112	103.112	103.112	103.112		0.237	103.112	103.112	103.112	103.112
0.238	103.112	103.112	103.112	103.112		0.238	103.112	103.112	103.112	103.112
0.24	103.112	103.112	103.112	103.112		0.24	103.112	103.112	103.112	103.112
0.242	103.112	103.112	103.112	103.112		0.242	103.112	103.112	103.112	103.112
0.243	103.112	103.112	103.112	103.112		0.243	103.112	103.112	103.112	103.112
0.245	103.112	103.112	103.112	103.112		0.245	103.112	103.112	103.112	103.112
0.247	103.112	103.112	103.112	103.112		0.247	103.112	103.112	103.112	103.112
0.248	103.112	103.112	103.112	103.112		0.248	103.112	103.112	103.112	103.112
0.25	103.112	103.112	103.112	103.112		0.25	103.112	103.112	103.112	103.112
0.252	103.112	103.112	103.112	103.112		0.252	103.112	103.112	103.112	103.112
0.253	103.112	103.112	103.112	103.112		0.253	103.112	103.112	103.112	103.112
0.255	103.112	103.112	103.112	103.112		0.255	103.112	103.112	103.112	103.112
0.257	103.112	103.112	103.112	103.112		0.257	103.112	103.112	103.112	103.112
0.258	103.112	103.112	103.112	103.112		0.258	103.112	103.112	103.112	103.112
0.26	103.112	103.112	103.112	103.112		0.26	103.112	103.112	103.112	103.112
0.262	103.112	103.112	103.112	103.112		0.262	103.112	103.112	103.112	103.112
0.263	103.112	103.112	103.112	103.112		0.263	103.112	103.112	103.112	103.112
0.265	103.112	103.112	103.112	103.112		0.265	103.112	103.112	103.112	103.112
0.267	103.112	103.112	103.112	103.112		0.267	103.112	103.112	103.112	103.112
0.268	103.112	103.112	103.112	103.112		0.268	103.112	103.112	103.112	103.112
0.27	103.112	103.112	103.112	103.112		0.27	103.112	103.112	103.112	103.112
0.272	103.112	103.112	103.112	103.112		0.272	103.112	103.112	103.112	103.112
0.273	103.112	103.112	103.112	103.112		0.273	103.112	103.112	103.112	103.112
0.275	103.112	103.112	103.112	103.112		0.275	103.112	103.112	103.112	103.112
0.277	103.112	103.112	103.112	103.112		0.277	103.112	103.112	103.112	103.112
0.278	103.112	103.112	103.112	103.112		0.278	103.112	103.112	103.112	103.112
0.28	103.112	103.112	103.112	103.112		0.28	103.112	103.112	103.112	103.112
0.282	103.112	103.112	103.112	103.112		0.282	103.112	103.112	103.112	103.112
0.283	103.112	103.112	103.112	103.112		0.283	103.112	103.112	103.112	103.112
0.285	103.112	103.112	103.112	103.112		0.285	103.112	103.112	103.112	103.112
0.287	103.112	103.112	103.112	103.112		0.287	103.112	103.112	103.112	103.112
0.288	103.112	103.112	103.112	103.112		0.288	103.112	103.112	103.112	103.112
0.29	103.112	103.112	103.112	103.112		0.29	103.112	103.112	103.112	103.112
0.292	103.112	103.112	103.112	103.112		0.292	103.112	103.112	103.112	103.112
0.293	103.112	103.112	103.112	103.112		0.293	103.112	103.112	103.112	103.112
0.295	103.112	103.112	103.112	103.112		0.295	103.112	103.112	103.112	103.112
0.297	103.112	103.112	103.112	103.112		0.297	103.112	103.112	103.112	103.112
0.298	103.112	103.112	103.112	103.112		0.298	103.112	103.112	103.112	103.112
0.3	103.112	103.112	103.112	103.112		0.3	103.112	103.112	103.112	103.112
0.302	103.112	103.112	103.112	103.112		0.302	103.112	103.112	103.112	103.112
0.303	103.112	103.112	103.112	103.112		0.303	103.112	103.112	103.112	103.112
0.305	103.112	103.112	103.112	103.112		0.305	103.112	103.112	103.112	103.112
0.307	103.112	103.112	103.112	103.112		0.307	103.112	103.112	103.112	103.112
0.308	103.112	103.112	103.112	103.112		0.308	103.112	103.112	103.112	103.112
0.31	103.112	103.112	103.112	103.112		0.31	103.112	103.112	103.112	103.112
0.312	103.112	103.112	103.112	103.112		0.312	103.112	103.112	103.112	103.112
0.313	103.112	103.112	103.112	103.112		0.313	103.112	103.112	103.112	103.112
0.315	103.112	103.112	103.112	103.112		0.315	103.112	103.112	103.112	103.112
0.317	103.112	103.112	103.112	103.112		0.317	103.112	103.112	103.112	103.112
0.318	103.112	103.112	103.112	103.112		0.318	103.112	103.112	103.112	103.112
0.32	103.112	103.112	103.112	103.112		0.32	103.112	103.112	103.112	103.112
0.322	103.112	103.112	103.112	103.112		0.322	103.112	103.112	103.112	103.112
0.323	103.112	103.112	103.112	103.112		0.323	103.112	103.112	103.112	103.112
0.325	103.112	103.112	103.112	103.112		0.325	103.112	103.112	103.112	103.112
0.327	103.112	103.112	103.112	103.112		0.327	103.112	103.112	103.112	103.112
0.328	103.112	103.112	103.112	103.112		0.328	103.112	103.112	103.112	103.112
0.33	103.112	103.112	103.112	103.112		0.33	103.112	103.112	103.112	103.112
0.332	103.112	103.112	103.112	103.112		0.332	103.112	103.112	103.112	103.112
0.333	103.112	103.112	103.112	103.112		0.333	103.112	103.112	103.112	103.112
0.335	103.112	103.112	103.112	103.112		0.335	103.112	103.112	103.112	103.112
0.337	103.112	103.112	103.112	103.112		0.337	103.112	103.112	103.112	103.112
0.338	103.112	103.112	103.112	103.112		0.338	103.112	103.112	103.112	103.112
0.34	103.112	103.112	103.112	103.112		0.34	103.112	103.112	103.112	103.112
0.342	103.112	103.112	103.112	103.112		0.342	103.112	103.112	103.112	103.112
0.343	103.112	103.112	103.112	103.112		0.343	103.112	103.112	103.112	103.112
0.345	103.112	103.112	103.112	103.112		0.345	103.112	103.112	103.112	103.112
0.347	103.112	103.112	103.112	103.112		0.347	103.112	103.112	103.112	103.112
0.348	103.112	103.112	103.112	103.112		0.348	103.112	103.112	103.112	103.112
0.35	103.112	103.112	103.112	103.112		0.35	103.112	103.112	103.112	103.112
0.352	103.112	103.112	103.112	103.112		0.352	103.112	103.112	103.112	103.112
0.353	103.112	103.112	103.112	103.112		0.353	103.112	103.112	103.112	103.112
0.355	103.112	103.112	103.112	103.112		0.355	103.112	103.112	103.112	103.112
0.357	103.112	103.112	103.112	103.112		0.357	103.112	103.112	103.112	103.112
0.358	103.112	103.112	103.112	103.112		0.358	103.112	103.112	103.112	103.112
0.36	103.112	103.112	103.112	103.112		0.36	103.112	103.112	103.112	103.112
0.362	103.112	103.112	103.112	103.112		0.362	103.112	103.112	103.112	103.112
0.363	103.112	103.112	103.112	103.112		0.363	103.112	103.112	103.112	103.112
0.365	103.112	103.112	103.112	103.112		0.365	103.112	103.112	103.112	103.112
0.367	103.112	103.112	103.112	103.112		0.367	103.112	103.112	103.112	103.112
0.368	103.112	103.112	103.112	103.112		0.368	103.112	103.112	103.112	103.112
0.37	103.112	103.112	103.112	103.112		0.37	103.112	103.112	103.112	103.112
0.372	103.112	103.112	103.112	103.112		0.372	103.112	103.112	103.112	103.112
0.373	103.112	103.112	103.112	103.112		0.373	103.112	103.112	103.112	103.112
0.375	103.112	103.112	103.112	103.112		0.375	103.112	103.112	103.112	103.112
0.377	103.112	103.112	103.112	103.112		0.377	103.112	103.112	103.112	103.112
0.378	103.112	103.112	103.112	103.112		0.378	103.112	103.112	103.112	103.112
0.38	103.112	103.112	103.112	103.112		0.38	103.112	103.112	103.112	103.112
0.382	103.112	103.112	103.112	103.112		0.382	103.112	103.112	103.112	103.112
0.383	103.112	103.112	103.112	103.112		0.383	103.112	103.112	103.112	103.112
0.385	103.112	103.112	103.112	103.112		0.385	103.112	103.112	103.112	103.112
0.387	103.112	103.112	103.112	103.112		0.387	103.112	103.112	103.112	103.112
0.388	103.112	103.112	103.112	103.112		0.388	103.112	103.112	103.112	103.112
0.39	103.112	103.112	103.112	103.112		0.39	103.112	103.112	103.112	103.112
0.392	103.112	103.112	103.112	103.112		0.392	103.112	103.112	103.112	103.112
0.393	103.112	103.112	103.112	103.112		0.393	103.112	103.112	103.112	103.112
0.395	103.112	103.112	103.112	103.112		0.395	103.112	103.112	103.112	103.112
0.397	103.112	103.112	103.112	103.112		0.397	103.112	103.112	103.112	103.112
0.398	103.112	103.112	103.112	103.112		0.398	103.112	103.112	103.112	103.112
0.4	103.112	103.112	103.112	103.112		0.4	103.112	103.112	103.112	103.112
0.402	103.112	103.112	103.112	103.112		0.402	103.112	103.112	103.112	103.112
0.403	103.112	103.112	103.112	103.112		0.403	103.112	103.112	103.112	103.112
0.405	103.112	103.112	103.112	103.112		0.405	103.112	103.112	103.112	103.112
0.407	103.112	103.112	103.112	103.112		0.407	103.112	103.112	103.112	103.112
0.408	103.112	103.112	103.112	103.112		0.408	103.112	103.112	103.112	103.112
0.41	103.112	103.112	103.112	103.112		0.41	103.112	103.112	103.112	103.112
0.412	103.112	103.112	103.112	103.112		0.412	103.112	103.112	103.112	103.112
0.413	103.112	103.112	103.112	103.112		0.413	103.112	103.112	103.112	103.112
0.415	103.112	103.112	103.112	103.112		0.415	103.112	103.112	103.112	103.112
0.417	103.112	103.112	103.112	103.112		0.417	103.112	103.112	103.112	103.112
0.418	103.112	103.112	103.112	103.112		0.418	103.112	103.112	103.112	103.112
0.42	103.112	103.112	103.112	103.112		0.42	103.112	103.112	103.112	103.112
0.422	103.112	103.112	103.112	103.112		0.422	103.112	103.112	103.112	103.112
0.423	103.112	103.112	103.112	103.112		0.423	103.112	103.112	103.112	103.112
0.425	103.112	103.112	103.112	103.112		0.425	103.112	103.112	103.112	103.112
0.427	103.112	103.112	103.112	103.112		0.427	103.112	103.112	103.112	103.112
0.428	103.112	103.112	103.112	103.112		0.428	103.112	103.112	103.112	103.112
0.43	103.112	103.112	103.112	103.112		0.43	103.112	103.112	103.112	103.112
0.432	103.112	103.112	103.112	103.112		0.432	103.112	103.112	103.112	103.112
0.433	103.112	103.112	103.112	103.112		0.433	103.112	103.112	103.112	103.112
0.435	103.112	103.112	103.112	103.112		0.435	103.112	103.112	103.112	103.112
0.437	103.112	103.112	103.112	103.112		0.437	103.112	103.112	103.112	103.112
0.438	103.112	103.112	103.112	103.112		0.438	103.112	103.112	103.112	103.112
0.44	103.112	103.112	103.112	103.112		0.44	103.112	103.112	103.112	103.112
0.442	103.112	103.112	103.112	103.112		0.442	103.112	103.112	103.112	103.112
0.443	103.112	103.112	103.112	103.112		0.443	103.112	103.112	103.112	103.112
0.445	103.112	103.112	103.112	103.112		0.445	103.112	103.112	103.112	103.112
0.447	103.112	103.112	103.112	103.112		0.447	103.112	103.112	103.112	103.112
0.448	103.112	103.112	103.112	103.112		0.448	103.112	103.112	103.112	103.112
0.45	103.112	103.112	103.112	103.112		0.45	103.112	103.112	103.112	103.112
0.452	103.112	103.112	103.112	103.112		0.452	103.112	103.112	103.112	103.112
0.453	103.112	103.112	103.112	103.112		0.453	103.112	103.112	103.112	103.112
0.455	103.112	103.112	103.112	103.112		0.455	103.112	103.112	103.112	103.112
0.457	103.112	103.112	103.112	103.112		0.457	103.112	103.112	103.112	103.112
0.458	103.112	103.112	103.112	103.112		0.458	103.112	103.112	103.112	103.112
0.46	103.112	103.112	103.112	103.112		0.46	103.112	103.112	103.112	103.112
0.462	103.112	103.112	103.112	103.112		0.462	103.112	103.112	103.112	103.112
0.463	103.112	103.112	103.112	103.112		0.463	103.112	103.112	103.112	103.112
0.465	103.112	103.112	103.112	103.112		0.465	103.112	103.112	103.112	103.112
0.467	103.112	103.112	103.112	103.112		0.467	103.112	103.112	103.112	103.112
0.468	103.112	103.112	103.112	103.112		0.468	103.112	103.112	103.112	103.112
0.47	103.112	103.112	103.112	103.112		0.47	103.112	103.112	103.112	103.112
0.472	103.112	103.112	103.112	103.112		0.472	103.112	103.112	103.112	103.112
0.473	103.112	103.112	103.112	103.112		0.473	103.112	103.112	103.112	103.112
0.475	103.112	103.112	103.112	103.112		0.475	103.112	103.112	103.112	103.112
0.477	103.112	103.112	103.112	103.112		0.477	103.112	103.112	103.112	103.112
0.478	103.112	103.112	103.112	103.112		0.478	103.112	103.112	103.112	103.112
0.48	103.112	103.112	103.112	103.112		0.48	103.112	103.112	103.112	103.112
0.482	103.112	103.112	103.112	103.112		0.482	103.112	103.112	103.112	103.112
0.483	103.112	103.112	103.112	103.112		0.483	103.112	103.112	103.112	103.112
0.485	103.112	103.112	103.112	103.112		0.485	103.112	103.112	103.112	103.112
0.487	103.112	103.112	103.112	103.112		0.487	103.112	103.112	103.112	103.112
0.488	103.112	103.112	103.112	103.112		0.488	103.112	103.112	103.112	103.112
0.49	103.112	103.112	103.112	103.112		0.49	103.112	103.112	103.112	103.112
0.492	103.112	103.112	103.112	103.112		0.492	103.112	103.112	103.112	103.112
0.493	103.112	103.112	103.112	103.112		0.493	103.112	103.112	103.112	103.112
0.495	103.112	103.112	103.112	103.112		0.495	103.112	103.112	103.112	103.112
0.497	103.112	103.112	103.112	103.112		0.497	103.112	103.112	103.112	103.112
0.498	103.112	103.112	103.112	103.112		0.498	103.112	103.112	103.112	103.112
0.5	103.112	103.112	103.112	103.112		0.5	103.112	103.112	103.112	103.112
0.502	103.112	103.112	103.112	103.112		0.502	103.112	103.112	103.112	103.112
0.503	103.112	103.112	103.112	103.112		0.503	103.112	103.112	103.112	103.112
0.505	103.112	103.112	103.112	103.112		0.505	103.112	103.112	103.112	103.112
0.507	103.112	103.112	103.112	103.112		0.507	103.112	103.112	103.112	103.112
0.508	103.112	103.112	103.112	103.112		0.508	103.112	103.112	103.112	103.112
0.51	103.112	103.112	103.112	103.112		0.51	103.112	103.112	103.112	103.112
0.512	103.112	103.112	103.112	103.112		0.512	103.112	103.112	103.112	103.112
0.513	103.112	103.112	103.112	103.112		0.513	103.112	103.112	103.112	103.112
0.515	103.112	103.112	103.112	103.112		0.515	103.112	103.112	103.112	103.112
0.517	103.112	103.112	103.112	103.112		0.517	103.112	103.112	103.112	103.112
0.518	103.112	103.112	103.112	103.112		0.518	103.112	103.112	103.112	103.112
0.52	103.112	103.112	103.112	103.112		0.52	103.112	103.112	103.112	103.112
0.522	103.112	103.112	103.112	103.112		0.522	103.112	103.112	103.112	103.112
0.523	103.112	103.112	103.112	103.112		0.523	103.112	103.112	103.112	103.112
0.525	103.112	103.112	103.112	103.112		0.525	103.112	103.112	103.112	103.112
0.527	103.112	103.112	103.112	103.112		0.527	103.112	103.112	103.112	103.112
0.528	103.112	103.112	103.112	103.112		0.528	103.112	103.112	103.112	103.112
0.53	103.112	103.112	103.112	103.112		0.53	103.112	103.112	103.112	103.112
0.532	103.112	103.112	103.112	103.112		0.532	103.112	103.112	103.112	103.112
0.533	103.112	103.112	103.112	103.112		0.533	103.112	103.112	103.112	103.112
0.535	103.112	103.112	103.112	103.112		0.535	103.112	103.112	103.112	103.112
0.537	103.112	103.112	103.112	103.112		0.537	103.112	103.112	103.112	103.112
0.538	103.112	103.112	103.112	103.112		0.538	103.112	103.112	103.112	103.112
0.54	103.112	103.112	103.112	103.112		0.54	103.112	103.112	103.112	103.112
0.542	103.112	103.112	103.112	103.112		0.542	103.112	103.112	103.112	103.112
0.543	103.112	103.112	103.112	103.112		0.543	103.112	103.112	103.112	103.112
0.545	103.112	103.112	103.112	103.112		0.545	103.112	103.112	103.112	103.112
0.547	103.112	103.112	103.112	103.112		0.547	103.112	103.112	103.112	103.112
0.548	103.112	103.112	103.112	103.112		0.548	103.112	103.112	103.112	103.112
0.55	103.112	103.112	103.112	103.112		0.55	103.112	103.112	103.112	103.112
0.552	103.112	103.112	103.112	103.112		0.552	103.112	103.112	103.112	103.112
0.553	103.112	103.112	103.112	103.112		0.553	103.112	103.112	103.112	103.112
0.555	103.112	103.112	103.112	103.112		0.555	103.112	103.112	103.112	103.112
0.557	103.112	103.112	103.112	103.112		0.557	103.112	103.112	103.112	103.112
0.558	103.112	103.112	103.112	103.112		0.558	103.112	103.112	103.112	103.112
0.56	103.112	103.112	103.112	103.112		0.56	103.112	103.112	103.112	103.112
0.562	103.112	103.112	103.112	103.112		0.562	103.112	103.112	103.112	103.112
0.563	103.112	103.112	103.112	103.112		0.563	103.112	103.112	103.112	103.112
0.565	103.112	103.112	103.112	103.112		0.565	103.112	103.112	103.112	103.112
0.567	103.112	103.112	103.112	103.112		0.567	103.112	103.112	103.112	103.112
0.568	103.112	103.112	103.112	103.112		0.568	103.112	103.112	103.112	103.112
0.57	103.112	103.112	103.112	103.112		0.57	103.112	103.112	103.112	103.112
0.572	103.112	103.112	103.112	103.112		0.572	103.112	103.112	103.112	103.112
0.573	103.112	103.112	103.112	103.112		0.573	103.112	103.112	103.112	103.112
0.575	103.112	103.112	103.112	103.112		0.575	103.112	103.112	103.112	103.112
0.577	103.112	103.112	103.112	103.112		0.577	103.112	103.112	103.112	103.112
0.578	103.112	103.112	103.112	103.112		0.578	103.112	103.112	103.112	103.112
0.58	103.112	103.112	103.112	103.112		0.58	103.112	103.112	103.112	103.112
0.582	103.112	103.112	103.112	103.112		0.582	103.112	103.112	103.112	103.112
0.583	103.112	103.112	103.112	103.112		0.583	103.112	103.112	103.112	103.112
0.585	103.112	103.112	103.112	103.112		0.585	103.112	103.112	103.112	103.112
0.587	103.112	103.112	103.112	103.112		0.587	103.112	103.112	103.112	103.112
0.588	103.112	103.112	103.112	103.112		0.588	103.112	103.112	103.112	103.112
0.59	103.112	103.112	103.112	103.112		0.59	103.112	103.112	103.112	103.112
0.592	103.112	103.112	103.112	103.112		0.592	103.112	103.112	103.112	103.112
0.593	103.112	103.112	103.112	103.112		0.593	103.112	103.112	103.112	103.112
0.595	103.112	103.112	103.112	103.112		0.595	103.112	103.112	103.112	103.112
0.597	103.112	103.112	103.112	103.112		0.597	103.112	103.112	103.112	103.112
0.598	103.112	103.112	103.112	103.112		0.598	103.112	103.112	103.112	103.112
0.6	103.112	103.112	103.112	103.112		0.6	103.112	103.112	103.112	103.112
0.602	103.112	103.112	103.112	103.112		0.602	103.112	103.112	103.112	103.112
0.603	103.112	103.112	103.112	103.112		0.603	103.112	103.112	103.112	103.112
0.605	103.112	103.112	103.112	103.112		0.605	103.112	103.112	103.112	103.112
0.607	103.112	103.112	103.112	103.112		0.607	103.112	103.112	103.112	103.112
0.608	103.112	103.112	103.112	103.112		0.608	103.112	103.112	103.112	103.112
0.61	103.112	103.112	103.112	103.112		0.61	103.112	103.112	103.112	103.112
0.612	103.112	103.112	103.112	103.112		0.612	103.112	103.112	103.112	103.112
0.613	103.112	103.112	103.112	103.112		0.613	103.112	103.112	103.112	103.112
0.615	103.112	103.112	103.112	103.112		0.615	103.112	103.112	103.112	103.112
0.617	103.112	103.112	103.112	103.112		0.617	103.112	103.112	103.112	103.112
0.618	103.112	103.112	103.112	103.112		0.618	103.112	103.112	103.112	103.112
0.62	103.112	103.112	103.112	103.112		0.62	103.112	103.112	103.112	103.112
0.622	103.112	103.112	103.112	103.112		0.622	103.112	103.112	103.112	103.112
0.623	103.112	103.112	103.112	103.112		0.623	103.112	103.112	103.112	103.112
0.625	103.112	103.112	103.112	103.112		0.625	103.112	103.112	103.112	103.112
0.627	103.112	103.112	103.112	103.112		0.627	103.112	103.112	103.112	103.112
0.628	103.112	103.112	103.112	103.112		0.628	103.112	103.112	103.112	103.112
0.63	103.112	103.112	103.112	103.112		0.63	103.112	103.112	103.112	103.112
0.632	103.112	103.112	103.112	103.112		0.632	103.112	103.112	103.112	103.112
0.633	103.112	103.112	103.112	103.112		0.633	103.112	103.112	103.112	103.112
0.635	103.112	103.112	103.112	103.112		0.635	103.112	103.112	103.112	103.112
0.637	103.112	103.112	103.112	103.112		0.637	103.112	103.112	103.112	103.112
0.638	103.112	103.112	103.112	103.112		0.638	103.112	103.112	103.112	103.112
0.64	103.112	103.112	103.112	103.112		0.64	103.112	103.112	103.112	103.112
0.642	103.112	103.112	103.112	103.112		0.642	103.112	103.112	103.112	103.112
0.643	103.112	103.112	103.112	103.112		0.643	103.112	103.112	103.112	103.112
0.645	103.112	103.112	103.112	103.112		0.645	103.112	103.112	103.112	103.112
0.647	103.112	103.112	103.112	103.112		0.647	103.112	103.112	103.112	103.112
0.648	103.112	103.112	103.112	103.112		0.648	103.112	103.112	103.112	103.112
0.65	103.112	103.112	103.112	103.112		0.65	103.112	103.112	103.112	103.112
0.652	103.112	103.112	103.112	103.112		0.652	103.112	103.112	103.112	103.112
0.653	103.112	103.112	103.112	103.112		0.653	103.112	103.112	103.112	103.112
0.655	103.112	103.112	103.112	103.112		0.655	103.112	103.112	103.112	103.112
0.657	103.112	103.112	103.112	103.112		0.657	103.112	103.112	103.112	103.112
0.658	103.112	103.112	103.112	103.112		0.658	103.112	103.112	103.112	103.112
0.66	103.112	103.112	103.112	103.112		0.66	103.112	103.112	103.112	103.112
0.662	103.112	103.112	103.112	103.112		0.662	103.112	103.112	103.112	103.112
0.663	103.112	103.112	103.112	103.112		0.663	103.112	103.112	103.112	103.112
0.665	103.112	103.112	103.112	103.112		0.665	103.112	103.112	103.112	103.112
0.667	103.112	103.112	103.112	103.112		0.667	103.112	103.112	103.112	103.112
0.668	103.112	103.112	103.112	103.112		0.668	103.112	103.112	103.112	103.112
0.67	103.112	103.112	103.112	103.112		0.67	103.112	103.112	103.112	103.112
0.672	103.112	103.112	103.112	103.112		0.672	103.112	103.112	103.112	103.112
0.673	103.112	103.112	103.112	103.112		0.673	103.112	103.112	103.112	103.112
0.675	103.112	103.112	103.112	103.112		0.675	103.112	103.112	103.112	103.112
0.677	103.112	103.112	103.112	103.112		0.677	103.112	103.112	103.112	103.112
0.678	103.112	103.112	103.112	103.112		0.678	103.112	103.112	103.112	103.112
0.68	103.112	103.112	103.112	103.112		0.68	103.112	103.112	103.112	103.112
0.682	103.112	103.112	103.112	103.112		0.682	103.112	103.112	103.112	103.112
0.683	103.112	103.112	103.112	103.112		0.683	103.112	103.112	103.112	103.112
0.685	103.112	103.112	103.112	103.112		0.685	103.112	103.112	103.112	103.112
0.687	103.112	103.112	103.112	103.112		0.687	103.112	103.112	103.112	103.112
0.688	103.112	103.112	103.112	103.112		0.688	103.112	103.112	103.112	103.112
0.69	103.112	103.112	103.112	103.112		0.69	103.112	103.112	103.112	103.112
0.692	103.112	103.112	103.112	103.112		0.692	103.112	103.112	103.112	103.112
0.693	103.112	103.112	103.112	103.112		0.693	103.112	103.112	103.112	103.112
0.695	103.112	103.112	103.112	103.112		0.695	103.112	103.112	103.112	103.112
0.697	103.112	103.112	103.112	103.112		0.697	103.112	103.112	103.112	103.112
0.698	103.112	103.112	103.112	103.112		0.698	103.112	103.112	103.112	103.112
0.7	103.112	103.112	103.112	103.112		0.7	103.112	103.112	103.112	103.112
0.702	103.112	103.112	103.112	103.112		0.702	103.112	103.112	103.112	103.112
0.703	103.112	103.112	103.112	103.112		0.703	103.112	103.112	103.112	103.112
0.705	103.112	103.112	103.112	103.112		0.705	103.112	103.112	103.112	103.112
0.707	102.737	103.112	103.112	103.112		0.707	103.112	103.112	103.112	103.112
0.708	102.287	103.112	103.112	103.112		0.708	103.112	103.112	103.112	103.112
0.71	101.837	103.112	103.112	103.112		0.71	103.112	103.112	103.112	103.112
0.712	101.387	103.112	103.112	103.112		0.712	103.112	103.112	103.112	103.112
0.713	100.937	103.112	103.112	103.112		0.713	103.112	103.112	103.112	103.112
0.715	100.525	103.112	103.112	103.112		0.715	103.112	103.112	103.112	103.112
0.717	100.112	103.112	103.112	103.112		0.717	103.112	103.112	103.112	103.112
0.718	99.7	103.112	103.112	103.112		0.718	103.112	103.112	103.112	103.112
0.72	99.2876	103.112	103.112	103.112		0.72	103.112	103.112	103.112	103.112
0.722	98.9126	103.112	103.112	103.112		0.722	103.112	103.112	103.112	103.112
0.723	98.5002	103.112	103.112	103.112		0.723	103.112	103.112	103.112	103.112
0.725	98.1252	103.112	103.112	103.112		0.725	103.112	103.112	103.112	103.112
0.727	97.7503	103.112	103.112	103.112		0.727	103.112	103.112	103.112	103.112
0.728	97.3378	103.112	103.112	103.112		0.728	103.112	103.112	103.112	103.112
0.73	96.9629	103.112	103.112	103.112		0.73	103.112	103.112	103.112	103.112
0.732	96.5879	103.112	103.112	103.112		0.732	103.112	103.112	103.112	103.112
0.733	96.1755	103.112	103.112	103.112		0.733	103.112	103.112	103.112	103.112
0.735	95.8005	103.112	103.112	103.112		0.735	103.112	103.112	103.112	103.112
0.737	95.3881	103.112	103.112	103.112		0.737	103.112	103.112	103.112	103.112
0.738	94.9756	103.112	103.112	103.112		0.738	103.112	103.112	103.112	103.112
0.74	94.5632	103.112	103.112	103.112		0.74	103.112	103.112	103.112	103.112
0.742	94.1132	103.112	103.112	103.112		0.742	103.112	103.112	103.112	103.112
0.743	93.6258	103.112	103.112	103.112		0.743	103.112	103.112	103.112	103.112
0.745	93.1758	103.112	103.112	103.112		0.745	103.112	103.112	103.112	103.112
0.747	92.7259	103.112	103.112	103.112		0.747	103.112	103.112	103.112	103.112
0.748	92.2385	103.112	103.112	103.112		0.748	103.112	103.112	103.112	103.112
0.75	91.751	103.112	103.112	103.112		0.75	103.112	103.112	103.112	103.112
0.752	91.3011	103.112	103.112	103.112		0.752	103.112	103.112	103.112	103.112
0.753	90.8511	103.112	103.112	103.112		0.753	103.112	103.112	103.112	103.112
0.755	90.4012	103.112	103.112	103.112		0.755	103.112	103.112	103.112	103.112
0.757	89.9513	103.112	103.112	103.112		0.757	103.112	103.112	103.112	103.112
0.758	89.5013	103.112	103.112	103.112		0.758	103.112	103.112	103.112	103.112
0.76	89.0514	103.112	103.112	103.112		0.76	103.112	103.112	103.112	103.112
0.762	88.6389	103.112	103.112	103.112		0.762	103.112	103.112	103.112	103.112
0.763	88.2265	103.112	103.112	103.112		0.763	103.112	103.112	103.112	103.112
0.765	87.8515	103.112	103.112	103.112		0.765	103.112	103.112	103.112	103.112
0.767	87.4766	103.112	103.112	103.112		0.767	103.112	103.112	103.112	103.112
0.768	87.0641	103.112	103.112	103.112		0.768	103.112	103.112	103.112	103.112
0.77	86.7267	103.112	103.112	103.112		0.77	103.112	103.112	103.112	103.112
0.772	86.3517	103.112	103.112	103.112		0.772	103.112	103.112	103.112	103.112
0.773	85.9767	103.112	103.112	103.112		0.773	103.112	103.112	103.112	103.112
0.775	85.6393	103.112	103.112	103.112		0.775	103.112	103.112	103.112	103.112
0.777	85.2643	103.112	103.112	103.112		0.777	103.112	103.112	103.112	103.112
0.778	84.9269	103.112	103.112	103.112		0.778	103.112	103.112	103.112	103.112
0.78	84.5894	103.112	103.112	103.112		0.78	103.112	103.112	103.112	103.112
0.782	84.2145	103.112	103.112	103.112		0.782	103.112	103.112	103.112	103.112
0.783	83.9145	103.112	103.112	103.112		0.783	103.112	103.112	103.112	103.112
0.785	83.5396	103.112	103.112	103.112		0.785	103.112	103.112	103.112	103.112
0.787	83.2396	103.112	103.112	103.112		0.787	103.112	103.112	103.112	103.112
0.788	82.9021	103.112	103.112	103.112		0.788	103.112	103.112	103.112	103.112
0.79	82.5647	103.112	103.112	103.112		0.79	103.112	103.112	103.112	103.112
0.792	82.2647	103.112	103.112	103.112		0.792	103.112	103.112	103.112	103.112
0.793	81.9273	103.112	103.112	103.112		0.793	103.112	103.112	103.112	103.112
0.795	81.5898	103.112	103.112	103.112		0.795	103.112	103.112	103.112	103.112
0.797	81.2898	103.112	103.112	103.112		0.797	103.112	103.112	103.112	103.112
0.798	80.9899	103.112	103.112	103.112		0.798	103.112	103.112	103.112	103.112
0.8	80.6899	103.112	103.112	103.112		0.8	103.112	103.112	103.112	103.112
0.802	80.4274	103.112	103.112	103.112		0.802	103.112	103.112	103.112	103.112
0.803	80.1275	103.112	103.112	103.112		0.803	103.112	103.112	103.112	103.112
0.805	79.865	103.112	103.112	103.112		0.805	103.112	103.112	103.112	103.112
0.807	79.5651	103.112	103.112	103.112		0.807	103.112	103.112	103.112	103.112
0.808	79.3026	103.112	103.112	103.112		0.808	103.112	103.112	103.112	103.112
0.81	79.0026	103.112	103.112	103.112		0.81	103.112	103.112	103.112	103.112
0.812	78.7402	103.112	103.112	103.112		0.812	103.112	103.112	103.112	103.112
0.813	78.4777	103.112	103.112	103.112		0.813	103.112	103.112	103.112	103.112
0.815	78.1777	103.112	103.112	103.112		0.815	103.112	103.112	103.112	103.112
0.817	77.9153	103.112	103.112	103.112		0.817	103.112	103.112	103.112	103.112
0.818	77.6528	103.112	103.112	103.112		0.818	103.112	103.112	103.112	103.112
0.82	77.3903	103.112	103.112	103.112		0.82	103.112	103.112	103.112	103.112
0.822	77.1279	103.112	103.112	103.112		0.822	103.112	103.112	103.112	103.112
0.823	76.9029	103.112	103.112	103.112		0.823	103.112	103.112	103.112	103.112
0.825	76.6404	103.112	103.112	103.112		0.825	103.112	103.112	103.112	103.112
0.827	76.3779	103.112	103.112	103.112		0.827	103.112	103.112	103.112	103.112
0.828	76.1155	103.112	103.112	103.112		0.828	103.112	103.112	103.112	103.112
0.83	75.853	103.112	103.112	103.112		0.83	103.112	103.112	103.112	103.112
0.832	75.5905	103.112	103.112	103.112		0.832	103.112	103.112	103.112	103.112
0.833	75.3656	103.112	103.112	103.112		0.833	103.112	103.112	103.112	103.112
0.835	75.1031	103.112	103.112	103.112		0.835	103.112	103.112	103.112	103.112
0.837	74.8406	103.112	103.112	103.112		0.837	103.112	103.112	103.112	103.112
0.838	74.5782	103.112	103.112	103.112		0.838	103.112	103.112	103.112	103.112
0.84	74.3532	103.112	103.112	103.112		0.84	103.112	103.112	103.112	103.112
0.842	74.0907	103.112	103.112	103.112		0.842	103.112	103.112	103.112	103.112
0.843	73.8283	103.112	103.112	103.112		0.843	103.112	103.112	103.112	103.112
0.845	73.5658	103.112	103.112	103.112		0.845	103.112	103.112	103.112	103.112
0.847	73.3408	103.112	103.112	103.112		0.847	103.112	103.112	103.112	103.112
0.848	73.0784	103.112	103.112	103.112		0.848	103.112	103.112	103.112	103.112
0.85	72.8534	103.112	103.112	103.112		0.85	103.112	103.112	103.112	103.112
0.852	72.5909	103.112	103.112	103.112		0.852	103.112	103.112	103.112	103.112
0.853	72.3659	103.112	103.112	103.112		0.853	103.112	103.112	103.112	103.112
0.855	72.141	103.112	103.112	103.112		0.855	103.112	103.112	103.112	103.112
0.857	71.916	103.112	103.112	103.112		0.857	103.112	103.112	103.112	103.112
0.858	71.691	103.112	103.112	103.112		0.858	103.112	103.112	103.112	103.112
0.86	71.4661	103.112	103.112	103.112		0.86	103.112	103.112	103.112	103.112
0.862	71.2786	103.112	103.112	103.112		0.862	103.112	103.112	103.112	103.112
0.863	71.0536	103.112	103.112	103.112		0.863	103.112	103.112	103.112	103.112
0.865	70.8661	103.112	103.112	103.112		0.865	103.112	103.112	103.112	103.112
0.867	70.6412	103.112	103.112	103.112		0.867	103.112	103.112	103.112	103.112
0.868	70.4537	103.112	103.112	103.112		0.868	103.112	103.112	103.112	103.112
0.87	70.2662	103.112	103.112	103.112		0.87	103.112	103.112	103.112	103.112
0.872	70.0787	103.112	103.112	103.112		0.872	103.112	103.112	103.112	103.112
0.873	69.8913	103.112	103.112	103.112		0.873	103.112	103.112	103.112	103.112
0.875	69.6663	103.112	103.112	103.112		0.875	103.112	103.112	103.112	103.112
0.877	69.4788	103.112	103.112	103.112		0.877	103.112	103.112	103.112	103.112
0.878	69.2913	103.112	103.112	103.112		0.878	103.112	103.112	103.112	103.112
0.88	69.1039	103.112	103.112	103.112		0.88	103.112	103.112	103.112	103.112
0.882	68.9164	103.112	103.112	103.112		0.882	103.112	103.112	103.112	103.112
0.883	68.7289	103.112	103.112	103.112		0.883	103.112	103.112	103.112	103.112
0.885	68.5414	103.112	103.112	103.112		0.885	103.112	103.112	103.112	103.112
0.887	68.354	103.112	103.112	103.112		0.887	103.112	103.112	103.112	103.112
0.888	68.129	103.112	103.112	103.112		0.888	103.112	103.112	103.112	103.112
0.89	67.9415	103.112	103.112	103.112		0.89	103.112	103.112	103.112	103.112
0.892	67.754	103.112	103.112	103.112		0.892	103.112	103.112	103.112	103.112
0.893	67.5666	103.112	103.112	103.112		0.893	103.112	103.112	103.112	103.112
0.895	67.3791	103.112	103.112	103.112		0.895	103.112	103.112	103.112	103.112
0.897	67.1916	103.112	103.112	103.112		0.897	103.112	103.112	103.112	103.112
0.898	66.9666	103.112	103.112	103.112		0.898	103.112	103.112	103.112	103.112
0.9	66.7792	103.112	103.112	103.112		0.9	103.112	103.112	103.112	103.112
0.902	66.5917	103.112	103.112	103.112		0.902	103.112	103.112	103.112	103.112
0.903	66.4042	103.112	103.112	103.112		0.903	103.112	103.112	103.112	103.112
0.905	66.2167	103.112	103.112	103.112		0.905	103.112	103.112	103.112	103.112
0.907	66.0292	103.112	103.112	103.112		0.907	103.112	103.112	103.112	103.112
0.908	65.8418	103.112	103.112	103.112		0.908	103.112	103.112	103.112	103.112
0.91	65.6543	103.112	103.112	103.112		0.91	103.112	103.112	103.112	103.112
0.912	65.4668	103.112	103.112	103.112		0.912	103.112	103.112	103.112	103.112
0.913	65.2793	103.112	103.112	103.112		0.913	103.112	103.112	103.112	103.112
0.915	65.0919	103.112	103.112	103.112		0.915	103.112	103.112	103.112	103.112
0.917	64.9044	103.112	103.112	103.112		0.917	103.112	103.112	103.112	103.112
0.918	64.7544	103.112	103.112	103.112		0.918	103.112	103.112	103.112	103.112
0.92	64.5669	103.112	103.112	103.112		0.92	103.112	103.112	103.112	103.112
0.922	64.3795	103.112	103.112	103.112		0.922	103.112	103.112	103.112	103.112
0.923	64.192	103.112	103.112	103.112		0.923	103.112	103.112	103.112	103.112
0.925	64.0045	103.112	103.112	103.112		0.925	103.112	103.112	103.112	103.112
0.927	63.817	103.112	103.112	103.112		0.927	103.112	103.112	103.112	103.112
0.928	63.6296	103.112	103.112	103.112		0.928	103.112	103.112	103.112	103.112
0.93	63.4421	103.112	103.112	103.112		0.93	103.112	103.112	103.112	103.112
0.932	63.2546	103.112	103.112	103.112		0.932	103.112	103.112	103.112	103.112
0.933	63.0671	103.112	103.112	103.112		0.933	103.112	103.112	103.112	103.112
0.935	62.8796	103.112	103.112	103.112		0.935	103.112	103.112	103.112	103.112
0.937	62.7297	103.112	103.112	103.112		0.937	103.112	103.112	103.112	103.112
0.938	62.5422	103.112	103.112	103.112		0.938	103.112	103.112	103.112	103.112
0.94	62.3547	103.112	103.112	103.112		0.94	103.112	103.112	103.112	103.112
0.942	62.1672	103.112	103.112	103.112		0.942	103.112	103.112	103.112	103.112
0.943	61.9798	103.112	103.112	103.112		0.943	103.112	103.112	103.112	103.112
0.945	61.8298	103.112	103.112	103.112		0.945	103.112	103.112	103.112	103.112
0.947	61.6423	103.112	103.112	103.112		0.947	103.112	103.112	103.112	103.112
0.948	61.4548	103.112	103.112	103.112		0.948	103.112	103.112	103.112	103.112
0.95	61.3048	103.112	103.112	103.112		0.95	103.112	103.112	103.112	103.112
0.952	61.1174	103.112	103.112	103.112		0.952	103.112	103.112	103.112	103.112
0.953	60.9674	103.112	103.112	103.112		0.953	103.112	103.112	103.112	103.112
0.955	60.7799	103.112	103.112	103.112		0.955	103.112	103.112	103.112	103.112
0.957	60.6299	103.112	103.112	103.112		0.957	103.112	103.112	103.112	103.112
0.958	60.4424	103.112	103.112	103.112		0.958	103.112	103.112	103.112	103.112
0.96	60.2925	103.112	103.112	103.112		0.96	103.112	103.112	103.112	103.112
0.962	60.1425	103.112	103.112	103.112		0.962	103.112	103.112	103.112	103.112
0.963	59.955	103.112	103.112	103.112		0.963	103.112	103.112	103.112	103.112
0.965	59.805	103.112	103.112	103.112		0.965	103.112	103.112	103.112	103.112
0.967	59.655	103.112	103.112	103.112		0.967	103.112	103.112	103.112	103.112
0.968	59.5051	103.112	103.112	103.112		0.968	103.112	103.112	103.112	103.112
0.97	59.3551	103.112	103.112	103.112		0.97	103.112	103.112	103.112	103.112
0.972	59.2051	103.112	103.112	103.112		0.972	103.112	103.112	103.112	103.112
0.973	59.0551	103.112	103.112	103.112		0.973	103.112	103.112	103.112	103.112
0.975	58.9051	103.112	103.112	103.112		0.975	103.112	103.112	103.112	103.112
0.977	58.7552	103.112	103.112	103.112		0.977	103.112	103.112	103.112	103.112
0.978	58.6052	103.112	103.112	103.112		0.978	103.112	103.112	103.112	103.112
0.98	58.4552	103.112	103.112	103.112		0.98	103.112	103.112	103.112	103.112
0.982	58.3052	103.112	103.112	103.112		0.982	103.112	103.112	103.112	103.112
0.983	58.1552	103.112	103.112	103.112		0.983	103.112	103.112	103.112	103.112
0.985	58.0427	103.112	103.112	103.112		0.985	103.112	103.112	103.112	103.112
0.987	57.8928	103.112	103.112	103.112		0.987	103.112	103.112	103.112	103.112
0.988	57.7428	103.112	103.112	103.112		0.988	103.112	103.112	103.112	103.112
0.99	57.5928	103.112	103.112	103.112		0.99	103.112	103.112	103.112	103.112
0.992	57.4428	103.112	103.112	103.112		0.992	103.112	103.112	103.112	103.112
0.993	57.3303	103.112	103.112	103.112		0.993	103.112	103.112	103.112	103.112
0.995	57.1803	103.112	103.112	103.112		0.995	103.112	103.112	103.112	103.112
0.997	57.0304	103.112	103.112	103.112		0.997	103.112	103.112	103.112	103.112
0.998	56.9179	103.112	103.112	103.112		0.998	103.112	103.112	103.112	103.112
1	56.7679	103.112	103.112	103.112		1	103.112	103.112	103.112	103.112
1.002	56.6554	103.112	103.112	103.112		1.002	103.112	103.112	103.112	103.112
1.003	56.5054	103.112	103.112	103.112		1.003	103.112	103.112	103.112	103.112
1.005	56.3929	103.112	103.112	103.112		1.005	103.112	103.112	103.112	103.112
1.007	56.243	103.112	103.112	103.112		1.007	103.112	103.112	103.112	103.112
1.008	56.1305	103.112	103.112	103.112		1.008	103.112	103.112	103.112	103.112
1.01	55.9805	103.112	103.112	103.112		1.01	103.112	103.112	103.112	103.112
1.012	55.868	103.112	103.112	103.112		1.012	103.112	103.112	103.112	103.112
1.013	55.718	103.112	103.112	103.112		1.013	103.112	103.112	103.112	103.112
1.015	55.6056	103.112	103.112	103.112		1.015	103.112	103.112	103.112	103.112
1.017	55.4931	103.112	103.112	103.112		1.017	103.112	103.112	103.112	103.112
1.018	55.3431	103.112	103.112	103.112		1.018	103.112	103.112	103.112	103.112
1.02	55.2306	103.112	103.112	103.112		1.02	103.112	103.112	103.112	103.112
1.022	55.1181	103.112	103.112	103.112		1.022	103.112	103.112	103.112	103.112
1.023	54.9681	103.112	103.112	103.112		1.023	103.112	103.112	103.112	103.112
1.025	54.8556	103.112	103.112	103.112		1.025	103.112	103.112	103.112	103.112
1.027	54.7432	103.112	103.112	103.112		1.027	103.112	103.112	103.112	103.112
1.028	54.5932	103.112	103.112	103.112		1.028	103.112	103.112	103.112	103.112
1.03	54.4807	103.112	103.112	103.112		1.03	103.112	103.112	103.112	103.112
1.032	54.3307	103.112	103.112	103.112		1.032	103.112	103.112	103.112	103.112
1.033	54.2182	103.112	103.112	103.112		1.033	103.112	103.112	103.112	103.112
1.035	54.0682	103.112	103.112	103.112		1.035	103.112	103.112	103.112	103.112
1.037	53.9183	103.112	103.112	103.112		1.037	103.112	103.112	103.112	103.112
1.038	53.8058	103.112	103.112	103.112		1.038	103.112	103.112	103.112	103.112
1.04	53.6558	103.112	103.112	103.112		1.04	103.112	103.112	103.112	103.112
1.042	53.5058	103.112	103.112	103.112		1.042	103.112	103.112	103.112	103.112
1.043	53.3558	103.112	103.112	103.112		1.043	103.112	103.112	103.112	103.112
1.045	53.2058	103.112	103.112	103.112		1.045	103.112	103.112	103.112	103.112
1.047	53.0559	103.112	103.112	103.112		1.047	103.112	103.112	103.112	103.112
1.048	52.9059	103.112	103.112	103.112		1.048	103.112	103.112	103.112	103.112
1.05	52.7559	103.112	103.112	103.112		1.05	103.112	103.112	103.112	103.112
1.052	52.6059	103.112	103.112	103.112		1.052	103.112	103.112	103.112	103.112
1.053	52.4934	103.112	103.112	103.112		1.053	103.112	103.112	103.112	103.112
1.055	52.3435	103.112	103.112	103.112		1.055	103.112	103.112	103.112	103.112
1.057	52.1935	103.112	103.112	103.112		1.057	103.112	103.112	103.112	103.112
1.058	52.0435	103.112	103.112	103.112		1.058	103.112	103.112	103.112	103.112
1.06	51.8935	103.112	103.112	103.112		1.06	103.112	103.112	103.112	103.112
1.062	51.781	103.112	103.112	103.075		1.062	103.112	103.112	103.112	103.112
1.063	51.6311	103.112	103.112	103.037		1.063	103.112	103.112	103.112	103.112
1.065	51.5186	103.112	103.112	103		1.065	103.112	103.112	103.112	103.112
1.067	51.3686	103.112	103.112	102.962		1.067	103.112	103.112	103.112	103.112
1.068	51.2561	103.112	103.112	102.887		1.068	103.112	103.112	103.112	103.112
1.07	51.1436	103.112	103.112	102.85		1.07	103.112	103.112	103.112	103.112
1.072	51.0311	103.112	103.112	102.775		1.072	103.112	103.112	103.112	103.112
1.073	50.8811	103.112	103.112	102.737		1.073	103.112	103.112	103.112	103.112
1.075	50.7687	103.112	103.112	102.7		1.075	103.112	103.112	103.112	103.112
1.077	50.6562	103.112	103.112	102.662		1.077	103.112	103.112	103.112	103.112
1.078	50.5437	103.112	103.112	102.625		1.078	103.112	103.112	103.112	103.112
1.08	50.4312	103.112	103.112	102.587		1.08	103.112	103.112	103.112	103.112
1.082	50.3187	103.112	103.112	102.55		1.082	103.112	103.112	103.112	103.112
1.083	50.2062	103.112	103.112	102.512		1.083	103.112	103.112	103.112	103.112
1.085	50.0937	103.112	103.112	102.475		1.085	103.112	103.112	103.112	103.112
1.087	50.0187	103.112	103.112	102.4		1.087	103.112	103.112	103.112	103.112
1.088	49.9063	103.112	103.112	102.362		1.088	103.112	103.112	103.112	103.112
1.09	49.7563	103.112	103.112	102.25		1.09	103.112	103.112	103.112	103.112
1.092	49.6438	103.112	103.112	102.137		1.092	103.112	103.112	103.112	103.112
1.093	49.5313	103.112	103.112	102.025		1.093	103.112	103.112	103.112	103.112
1.095	49.3813	103.112	103.112	101.837		1.095	103.112	103.112	103.112	103.112
1.097	49.2688	103.112	103.112	101.65		1.097	103.112	103.112	103.112	103.112
1.098	49.1189	103.112	103.112	101.462		1.098	103.112	103.112	103.112	103.112
1.1	48.9689	103.112	103.112	101.237		1.1	103.112	103.112	103.112	103.112
1.102	48.8564	103.112	103.112	100.975		1.102	103.112	103.112	103.112	103.112
1.103	48.7064	103.112	103.112	100.675		1.103	103.112	103.112	103.112	103.112
1.105	48.5564	103.112	103.112	100.412		1.105	103.112	103.112	103.112	103.112
1.107	48.4064	103.112	103.112	100.075		1.107	103.112	103.112	103.112	103.112
1.108	48.294	103.112	103.112	99.775		1.108	103.112	103.112	103.112	103.112
1.11	48.144	103.112	103.112	99.4376		1.11	103.112	103.112	103.112	103.112
1.112	47.994	103.112	103.112	99.1001		1.112	103.112	103.112	103.112	103.112
1.113	47.8815	103.112	103.112	98.7627		1.113	103.112	103.112	103.112	103.112
1.115	47.7315	103.112	103.112	98.4252		1.115	103.112	103.112	103.112	103.112
1.117	47.6191	103.112	103.112	98.0877		1.117	103.112	103.112	103.112	103.112
1.118	47.4691	103.112	103.112	97.7503		1.118	103.112	103.112	103.112	103.112
1.12	47.3566	103.112	103.112	97.4128		1.12	103.112	103.112	103.112	103.112
1.122	47.2441	103.112	103.112	97.0754		1.122	103.112	103.112	103.112	103.112
1.123	47.1316	103.112	103.112	96.7754		1.123	103.112	103.112	103.112	103.112
1.125	47.0191	103.112	103.112	96.4754		1.125	103.112	103.112	103.112	103.112
1.127	46.9066	103.112	103.112	96.1755		1.127	103.112	103.112	103.112	103.112
1.128	46.7942	103.112	103.112	95.8755		1.128	103.112	103.112	103.112	103.112
1.13	46.6817	103.112	103.112	95.613		1.13	103.112	103.112	103.112	103.112
1.132	46.5692	103.112	103.112	95.3881		1.132	103.112	103.112	103.112	103.112
1.133	46.4567	103.112	103.112	95.1631		1.133	103.112	103.112	103.112	103.112
1.135	46.3817	103.112	103.112	94.9381		1.135	103.112	103.112	103.112	103.112
1.137	46.2692	103.112	103.112	94.7132		1.137	103.112	103.112	103.112	103.112
1.138	46.1567	103.112	103.112	94.5632		1.138	103.112	103.112	103.112	103.112
1.14	46.0817	103.112	103.112	94.3757		1.14	103.112	103.112	103.112	103.112
1.142	46.0067	103.112	103.112	94.2257		1.142	103.112	103.112	103.112	103.112
1.143	45.8943	103.112	103.112	94.0757		1.143	103.112	103.112	103.112	103.112
1.145	45.8193	103.112	103.112	93.9258		1.145	103.112	103.112	103.112	103.112
1.147	45.7068	103.112	103.112	93.8133		1.147	103.112	103.112	103.112	103.112
1.148	45.6318	103.112	103.112	93.7008		1.148	103.112	103.112	103.112	103.112
1.15	45.5568	103.112	103.112	93.6258		1.15	103.112	103.112	103.112	103.112
1.152	45.4818	103.112	103.112	93.5133		1.152	103.112	103.112	103.112	103.112
1.153	45.3693	103.112	103.112	93.4383		1.153	103.112	103.112	103.112	103.112
1.155	45.2943	103.112	103.112	93.3633		1.155	103.112	103.112	103.112	103.112
1.157	45.2193	103.112	103.112	93.2883		1.157	103.112	103.112	103.112	103.112
1.158	45.1444	103.112	103.112	93.1758		1.158	103.112	103.112	103.112	103.112
1.16	45.0319	103.112	103.112	93.1009		1.16	103.112	103.112	103.112	103.112
1.162	44.9569	103.112	103.112	92.9884		1.162	103.112	103.112	103.112	103.112
1.163	44.8819	103.112	103.112	92.8759		1.163	103.112	103.112	103.112	103.112
1.165	44.7694	103.112	103.112	92.7259		1.165	103.112	103.112	103.112	103.112
1.167	44.6944	103.112	103.112	92.5384		1.167	103.112	103.112	103.112	103.112
1.168	44.6194	103.112	103.112	92.351		1.168	103.112	103.112	103.112	103.112
1.17	44.5444	103.112	103.112	92.126		1.17	103.112	103.112	103.112	103.112
1.172	44.4694	103.112	103.112	91.901		1.172	103.112	103.112	103.112	103.112
1.173	44.3944	103.112	103.112	91.6385		1.173	103.112	103.112	103.112	103.112
1.175	44.3195	103.112	103.112	91.3761		1.175	103.112	103.112	103.112	103.112
1.177	44.2445	103.112	103.112	91.0761		1.177	103.112	103.112	103.112	103.112
1.178	44.132	103.112	103.112	90.8136		1.178	103.112	103.112	103.112	103.112
1.18	44.057	103.112	103.112	90.5512		1.18	103.112	103.112	103.112	103.112
1.182	43.982	103.112	103.112	90.2887		1.182	103.112	103.112	103.112	103.112
1.183	43.907	103.112	103.112	90.0637		1.183	103.112	103.112	103.112	103.112
1.185	43.832	103.112	103.112	89.8388		1.185	103.112	103.112	103.112	103.112
1.187	43.757	103.112	103.112	89.6138		1.187	103.112	103.112	103.112	103.112
1.188	43.7195	103.112	103.112	89.4263		1.188	103.112	103.112	103.112	103.112
1.19	43.6445	103.112	103.112	89.2763		1.19	103.112	103.112	103.112	103.112
1.192	43.5695	103.112	103.112	89.1264		1.192	103.112	103.112	103.112	103.112
1.193	43.4946	103.112	103.112	88.9764		1.193	103.112	103.112	103.112	103.112
1.195	43.4196	103.112	103.112	88.8639		1.195	103.112	103.112	103.112	103.112
1.197	43.3821	103.112	103.112	88.7514		1.197	103.112	103.112	103.112	103.112
1.198	43.3071	103.112	103.112	88.6389		1.198	103.112	103.112	103.112	103.112
1.2	43.2321	103.112	103.112	88.5639		1.2	103.112	103.112	103.112	103.112
1.202	43.1946	103.112	103.112	88.4889		1.202	103.112	103.112	103.112	103.112
1.203	43.1196	103.112	103.112	88.4139		1.203	103.112	103.112	103.112	103.112
1.205	43.0446	103.112	103.112	88.339		1.205	103.112	103.112	103.112	103.112
1.207	42.9696	103.112	103.112	88.3015		1.207	103.112	103.112	103.112	103.112
1.208	42.9321	103.112	103.112	88.264		1.208	103.112	103.112	103.112	103.112
1.21	42.8571	103.112	103.112	88.189		1.21	103.112	103.112	103.112	103.112
1.212	42.7822	103.112	103.112	88.1515		1.212	103.112	103.112	103.112	103.112
1.213	42.7072	103.112	103.112	88.0765		1.213	103.112	103.112	103.112	103.112
1.215	42.6697	103.112	103.112	88.0015		1.215	103.112	103.112	103.112	103.112
1.217	42.5947	103.112	103.112	87.889		1.217	103.112	103.112	103.112	103.112
1.218	42.5197	103.037	103.112	87.739		1.218	103.112	103.112	103.112	103.112
1.22	42.4447	102.737	103.112	87.5891		1.22	103.112	103.112	103.112	103.112
1.222	42.3697	102.4	103.112	87.4016		1.222	103.112	103.112	103.112	103.112
1.223	42.2947	102.062	103.112	87.1766		1.223	103.112	103.112	103.112	103.112
1.225	42.2197	101.762	103.112	86.9516		1.225	103.112	103.112	103.112	103.112
1.227	42.1447	101.462	103.112	86.7642		1.227	103.112	103.112	103.112	103.112
1.228	42.0697	101.162	103.112	86.5392		1.228	103.112	103.112	103.112	103.112
1.23	41.9948	100.862	103.112	86.3517		1.23	103.112	103.112	103.112	103.112
1.232	41.9198	100.562	103.112	86.1642		1.232	103.112	103.112	103.112	103.112
1.233	41.8448	100.3	103.112	85.9767		1.233	103.112	103.112	103.112	103.112
1.235	41.7698	100.037	103.112	85.7893		1.235	103.112	103.112	103.112	103.112
1.237	41.6948	99.8125	103.112	85.6393		1.237	103.112	103.112	103.112	103.112
1.238	41.6198	99.5875	103.112	85.4893		1.238	103.112	103.112	103.112	103.112
1.24	41.5448	99.4001	103.112	85.3393		1.24	103.112	103.112	103.112	103.112
1.242	41.4698	99.2501	103.112	85.1894		1.242	103.112	103.112	103.112	103.112
1.243	41.4323	99.1001	103.112	85.0394		1.243	103.112	103.112	103.112	103.112
1.245	41.3573	98.9501	103.112	84.8894		1.245	103.112	103.112	103.112	103.112
1.247	41.2823	98.8376	103.112	84.7394		1.247	103.112	103.112	103.112	103.112
1.248	41.2073	98.7252	103.112	84.5894		1.248	103.112	103.112	103.112	103.112
1.25	41.1698	98.6127	103.112	84.4394		1.25	103.112	103.112	103.112	103.112
1.252	41.0949	98.5377	103.112	84.252		1.252	103.112	103.112	103.112	103.112
1.253	41.0574	98.4627	103.112	84.0645		1.253	103.112	103.112	103.112	103.112
1.255	41.0199	98.4252	103.112	83.8395		1.255	103.112	103.112	103.112	103.112
1.257	40.9449	98.3877	103.112	83.6145		1.257	103.112	103.112	103.112	103.112
1.258	40.9074	98.3502	103.112	83.3896		1.258	103.112	103.112	103.112	103.112
1.26	40.8699	98.3127	103.112	83.1271		1.26	103.112	103.112	103.112	103.112
1.262	40.7949	98.2752	103.112	82.9021		1.262	103.112	103.112	103.112	103.112
1.263	40.7574	98.2752	103.112	82.6397		1.263	103.112	103.112	103.112	103.112
1.265	40.7199	98.2377	103.112	82.4147		1.265	102.962	103.112	103.112	103.112
1.267	40.6824	98.2377	103.112	82.1897		1.267	102.662	103.112	103.112	103.112
1.268	40.6449	98.2002	103.112	81.9647		1.268	102.362	103.112	103.112	103.112
1.27	40.6074	98.1627	103.112	81.7773		1.27	102.062	103.112	103.112	103.112
1.272	40.5699	98.1252	103.112	81.6273		1.272	101.8	103.112	103.112	103.112
1.273	40.4949	98.0877	103.112	81.4773		1.273	101.5	103.112	103.112	103.112
1.275	40.4574	98.0127	103.112	81.3273		1.275	101.2	103.112	103.112	103.112
1.277	40.3824	97.9378	103.112	81.2523		1.277	100.9	103.112	103.112	103.112
1.278	40.345	97.8628	103.112	81.1774		1.278	100.6	103.112	103.112	103.112
1.28	40.27	97.7878	103.112	81.1398		1.28	100.3	103.112	103.112	103.112
1.282	40.195	97.7128	103.112	81.1024		1.282	100	103.112	103.112	103.112
1.283	40.12	97.6003	103.112	81.1398		1.283	99.7	103.112	103.112	103.112
1.285	40.045	97.5253	103.112	81.1774		1.285	99.4001	103.112	103.112	103.112
1.287	39.97	97.4503	103.112	81.2148		1.287	99.1001	103.112	103.112	103.112
1.288	39.8575	97.3753	103.112	81.2898		1.288	98.8002	103.112	103.112	103.112
1.29	39.7825	97.3003	103.112	81.4023		1.29	98.5002	103.112	103.112	103.112
1.292	39.67	97.2254	103.112	81.5148		1.292	98.2002	103.112	103.112	103.112
1.293	39.5951	97.1504	103.112	81.6273		1.293	97.9003	103.112	103.112	103.112
1.295	39.5201	97.0754	103.112	81.7398		1.295	97.6003	103.112	103.112	103.112
1.297	39.4076	96.9629	103.112	81.8148		1.297	97.3378	103.112	103.112	103.112
1.298	39.3326	96.8879	103.112	81.8898		1.298	97.0379	103.112	103.037	103.112
1.3	39.2576	96.7754	103.112	81.9647		1.3	96.7379	103.112	102.85	103.112
1.302	39.1826	96.6629	103.112	81.9647		1.302	96.4379	103.112	102.7	103.112
1.303	39.1076	96.5504	103.112	81.9647		1.303	96.138	103.112	102.55	103.112
1.305	39.0326	96.4005	103.112	81.9647		1.305	95.838	103.112	102.437	103.112
1.307	38.9576	96.213	103.112	81.8898		1.307	95.5381	103.112	102.325	103.112
1.308	38.8826	96.0255	103.112	81.8148		1.308	95.2756	103.112	102.212	103.112
1.31	38.8451	95.8005	103.112	81.7023		1.31	94.9756	103.112	102.137	103.112
1.312	38.7702	95.5381	103.112	81.5523		1.312	94.6757	103.112	102.025	103.112
1.313	38.6952	95.2381	103.112	81.4023		1.313	94.3757	103.112	101.912	103.112
1.315	38.6577	94.9006	103.112	81.2523		1.315	94.0757	103.112	101.762	103.112
1.317	38.5827	94.6007	103.112	81.0274		1.317	93.7758	103.112	101.612	103.112
1.318	38.5077	94.2257	103.112	80.8399		1.318	93.5133	103.112	101.425	103.112
1.32	38.4702	93.8883	103.112	80.6149		1.32	93.2134	103.112	101.2	103.112
1.322	38.3952	93.5883	103.112	80.4274		1.322	92.9134	103.112	100.937	103.112
1.323	38.3202	93.2508	103.112	80.2025		1.323	92.6134	103.112	100.637	103.112
1.325	38.2452	92.9884	103.112	79.9775		1.325	92.351	103.112	100.263	103.112
1.327	38.2077	92.7259	103.112	79.79		1.327	92.051	103.112	99.8875	103.112
1.328	38.1327	92.5009	103.112	79.6025		1.328	91.751	103.112	99.4751	103.112
1.33	38.0577	92.3135	103.112	79.4151		1.33	91.4886	103.112	99.0251	103.112
1.332	37.9828	92.201	103.112	79.2276		1.332	91.1886	103.112	98.5752	103.112
1.333	37.9078	92.126	103.112	79.0776		1.333	90.8886	103.112	98.0877	103.112
1.335	37.8703	92.051	103.112	78.9276		1.335	90.6262	103.112	97.6003	103.112
1.337	37.7953	92.051	103.112	78.7777		1.337	90.3262	103.112	97.1129	103.112
1.338	37.7203	92.051	103.112	78.6277		1.338	90.0637	103.112	96.6629	103.112
1.34	37.6453	92.051	103.112	78.5152		1.34	89.7638	103.112	96.213	103.112
1.342	37.5703	92.051	103.112	78.4027		1.342	89.5013	103.112	95.8005	103.112
1.343	37.4953	92.0135	103.112	78.2902		1.343	89.2014	103.112	95.4256	103.112
1.345	37.4203	91.976	103.112	78.1777		1.345	88.9389	103.112	95.0506	103.112
1.347	37.3828	91.901	103.112	78.0652		1.347	88.6389	103.112	94.7507	103.112
1.348	37.3078	91.7885	103.112	77.9153		1.348	88.3765	103.112	94.5257	103.112
1.35	37.2328	91.6385	103.112	77.8028		1.35	88.0765	103.112	94.3007	103.112
1.352	37.1579	91.4136	103.112	77.6528		1.352	87.814	103.112	94.1132	103.112
1.353	37.0829	91.1136	103.112	77.5028		1.353	87.5516	103.112	94.0007	103.112
1.355	37.0454	90.8136	103.112	77.3903		1.355	87.2516	103.112	93.9258	103.112
1.357	36.9704	90.4012	103.112	77.2028		1.357	86.9891	103.112	93.8883	103.112
1.358	36.8954	89.9887	103.112	77.0529		1.358	86.7267	103.112	93.8883	103.112
1.36	36.8579	89.5388	103.112	76.9029		1.36	86.4267	103.112	93.8883	103.112
1.362	36.7829	89.0514	103.112	76.7904		1.362	86.1642	103.112	93.9633	103.112
1.363	36.7079	88.5639	103.112	76.6404		1.363	85.9018	103.112	94.0007	103.112
1.365	36.6329	88.039	103.112	76.4904		1.365	85.6018	103.112	94.0757	103.112
1.367	36.5954	87.5516	103.112	76.3405		1.367	85.3393	103.112	94.1507	103.112
1.368	36.5204	87.0641	103.112	76.228		1.368	85.0769	103.112	94.2632	103.112
1.37	36.4829	86.6142	103.112	76.1155		1.37	84.8144	103.112	94.3382	103.112
1.372	36.4079	86.1642	103.112	76.003		1.372	84.5519	103.112	94.3757	103.112
1.373	36.3704	85.7518	103.112	75.8905		1.373	84.2895	103.112	94.4507	103.112
1.375	36.2955	85.3768	103.112	75.778		1.375	84.027	103.112	94.4882	103.112
1.377	36.258	85.0019	103.112	75.703		1.377	83.7645	103.112	94.4882	103.112
1.378	36.183	84.6644	103.112	75.5905		1.378	83.5021	103.112	94.4882	103.112
1.38	36.1455	84.3645	103.112	75.4781		1.38	83.2396	103.112	94.4507	103.112
1.382	36.0705	84.0645	103.112	75.4031		1.382	82.9771	103.112	94.4132	103.112
1.383	36.033	83.802	103.112	75.2906		1.383	82.7147	103.112	94.3382	103.112
1.385	35.958	83.577	103.112	75.1781		1.385	82.4522	103.112	94.2257	103.112
1.387	35.9205	83.3146	103.112	75.0281		1.387	82.1897	103.112	94.1132	103.112
1.388	35.883	83.0521	103.112	74.9156		1.388	81.9273	103.112	93.9633	103.112
1.39	35.808	82.8272	103.112	74.8032		1.39	81.6648	103.112	93.7758	103.112
1.392	35.7705	82.6022	103.112	74.6907		1.392	81.4023	103.112	93.5883	103.112
1.393	35.6955	82.3397	103.112	74.5782		1.393	81.1774	103.112	93.3633	103.112
1.395	35.658	82.1147	103.112	74.5032		1.395	80.9149	103.112	93.1009	103.112
1.397	35.5831	81.8523	103.112	74.3907		1.397	80.6524	103.112	92.8384	103.112
1.398	35.5456	81.6273	103.112	74.3157		1.398	80.3899	103.112	92.5759	103.112
1.4	35.5081	81.4023	103.112	74.2032		1.4	80.1275	103.112	92.276	103.112
1.402	35.4331	81.2148	103.112	74.1282		1.402	79.9025	103.112	91.9385	103.112
1.403	35.3956	80.9899	103.112	74.0157		1.403	79.6401	103.112	91.6385	103.112
1.405	35.3206	80.8399	103.112	73.9408		1.405	79.4151	103.112	91.3386	103.112
1.407	35.2831	80.6524	103.112	73.8283		1.407	79.1526	103.112	91.0011	103.112
1.408	35.2081	80.5024	103.112	73.7533		1.408	78.9276	103.112	90.7012	103.112
1.41	35.1706	80.3899	103.112	73.6408		1.41	78.6652	103.112	90.3637	103.112
1.412	35.0956	80.2775	103.112	73.5658		1.412	78.4402	103.112	90.0637	103.112
1.413	35.0581	80.165	103.112	73.4908		1.413	78.1777	103.112	89.7638	103.112
1.415	34.9831	80.09	103.112	73.4158		1.415	77.9153	103.112	89.4638	103.112
1.417	34.9456	79.9775	103.112	73.3783		1.417	77.6903	103.112	89.1639	103.112
1.418	34.9081	79.9025	103.112	73.3408		1.418	77.4653	103.112	88.9014	103.112
1.42	34.8332	79.8275	103.112	73.3408		1.42	77.2028	103.112	88.6764	103.112
1.422	34.7957	79.7525	103.112	73.3408		1.422	76.9779	103.112	88.4139	103.112
1.423	34.7582	79.6775	103.112	73.3783		1.423	76.7529	103.112	88.189	103.112
1.425	34.7207	79.5651	103.112	73.3783		1.425	76.5279	103.112	88.0015	103.112
1.427	34.6457	79.4151	103.112	73.4158		1.427	76.2655	103.112	87.814	103.112
1.428	34.6082	79.2651	103.112	73.4533		1.428	76.0405	103.112	87.6265	103.112
1.43	34.5707	79.0776	103.112	73.4908		1.43	75.8155	103.112	87.4766	103.112
1.432	34.5332	78.8901	103.112	73.4908		1.432	75.5905	103.112	87.3641	103.112
1.433	34.4957	78.6652	103.112	73.4908		1.433	75.3656	103.112	87.2141	103.112
1.435	34.4582	78.4027	103.112	73.4533		1.435	75.1406	103.112	87.1391	103.112
1.437	34.4207	78.1777	103.112	73.3783		1.437	74.9156	103.112	87.0266	103.112
1.438	34.3832	77.8778	103.112	73.3408		1.438	74.6907	103.112	86.9516	103.112
1.44	34.3832	77.6153	103.112	73.2284		1.44	74.4657	103.112	86.9141	103.112
1.442	34.3457	77.3153	103.112	73.1159		1.442	74.2407	103.112	86.8766	103.112
1.443	34.3082	77.0154	103.112	73.0034		1.443	74.0157	103.112	86.8391	103.112
1.445	34.2707	76.7154	103.112	72.8909		1.445	73.7908	103.112	86.8391	103.112
1.447	34.2332	76.4155	103.112	72.7784		1.447	73.5658	103.112	86.8016	103.112
1.448	34.1957	76.1155	103.112	72.6659		1.448	73.3408	103.112	86.8016	103.112
1.45	34.1582	75.853	103.112	72.5909		1.45	73.1159	103.112	86.8016	103.112
1.452	34.1207	75.553	103.112	72.4784		1.452	72.8909	103.112	86.8391	103.112
1.453	34.0832	75.2906	103.112	72.4035		1.453	72.6659	103.112	86.8391	103.112
1.455	34.0457	74.9906	103.112	72.3285		1.455	72.441	103.112	86.8391	103.112
1.457	34.0457	74.7282	103.112	72.2535		1.457	72.216	103.112	86.8391	103.112
1.458	34.0082	74.5032	103.112	72.1785		1.458	71.991	103.112	86.8016	103.112
1.46	33.9708	74.2407	103.112	72.141		1.46	71.766	103.112	86.8016	103.112
1.462	33.9333	74.0157	103.112	72.066		1.462	71.5786	103.112	86.7642	103.112
1.463	33.8958	73.7908	103.112	71.991		1.463	71.3536	103.112	86.7642	103.112
1.465	33.8583	73.5658	103.112	71.9535		1.465	71.1286	103.112	86.7267	103.112
1.467	33.8208	73.3783	103.112	71.8785		1.467	70.9036	103.112	86.6517	103.112
1.468	33.7833	73.1908	103.112	71.766		1.468	70.6787	103.112	86.5767	103.112
1.47	33.7458	73.0409	103.112	71.691		1.47	70.4912	103.112	86.4642	103.112
1.472	33.7083	72.8909	103.112	71.5786		1.472	70.2662	103.112	86.3517	103.112
1.473	33.6708	72.7409	103.112	71.4661		1.473	70.0412	103.112	86.2017	103.112
1.475	33.5958	72.6284	103.112	71.3161		1.475	69.8163	103.112	86.0143	103.112
1.477	33.5583	72.5159	103.112	71.1661		1.477	69.5913	103.112	85.8268	103.112
1.478	33.5208	72.4035	103.112	71.0161		1.478	69.4038	103.112	85.6018	103.112
1.48	33.4458	72.291	103.112	70.8286		1.48	69.1789	103.112	85.3768	103.112
1.482	33.4083	72.216	103.112	70.6412		1.482	68.9539	103.112	85.1144	103.112
1.483	33.3708	72.141	103.112	70.4537		1.483	68.7289	103.112	84.8894	103.112
1.485	33.2958	72.066	103.112	70.2662		1.485	68.5414	103.112	84.6644	103.112
1.487	33.2583	71.991	103.112	70.0787		1.487	68.3165	103.112	84.4394	103.112
1.488	33.2208	71.916	103.112	69.8913		1.488	68.0915	103.112	84.252	103.112
1.49	33.1833	71.8785	103.112	69.7038		1.49	67.904	103.112	84.0645	103.112
1.492	33.1459	71.8035	103.112	69.5163		1.492	67.679	103.112	83.9145	103.112
1.493	33.1084	71.766	103.112	69.3663		1.493	67.4916	103.112	83.7645	103.112
1.495	33.0709	71.691	103.112	69.1789		1.495	67.2666	103.112	83.6145	103.112
1.497	33.0334	71.6535	103.112	69.0664		1.497	67.0416	103.112	83.5021	103.112
1.498	32.9959	71.5786	103.112	68.9164		1.498	66.8541	103.112	83.4271	103.112
1.5	32.9584	71.541	103.112	68.8039		1.5	66.6292	103.112	83.3146	103.112
1.502	32.9584	71.4661	103.112	68.6914		1.502	66.4417	103.112	83.2396	103.112
1.503	32.9209	71.3911	103.112	68.6164		1.503	66.2167	103.112	83.1646	103.112
1.505	32.8834	71.3161	103.112	68.5414		1.505	66.0292	103.112	83.1271	103.112
1.507	32.8459	71.2411	103.112	68.5039		1.507	65.8418	103.112	83.0521	103.112
1.508	32.8084	71.1661	103.112	68.429		1.508	65.6168	103.112	83.0146	103.112
1.51	32.8084	71.0911	103.112	68.429		1.51	65.4293	103.112	83.0146	103.112
1.512	32.7709	71.0161	103.112	68.3915		1.512	65.2418	103.112	83.0146	103.112
1.513	32.7334	70.9036	103.112	68.3915		1.513	65.0544	103.112	83.0146	103.112
1.515	32.7334	70.8286	103.112	68.3915		1.515	64.8294	103.112	83.0146	103.112
1.517	32.6959	70.7536	103.112	68.3915		1.517	64.6419	103.112	83.0521	103.112
1.518	32.6584	70.6412	103.112	68.3915		1.518	64.4544	103.112	83.0521	103.112
1.52	32.6584	70.5662	103.112	68.429		1.52	64.267	103.112	83.0896	103.112
1.522	32.6209	70.4912	103.112	68.429		1.522	64.042	103.112	83.0896	103.112
1.523	32.6209	70.3787	103.112	68.4664		1.523	63.8545	103.112	83.1271	103.112
1.525	32.5834	70.3037	103.112	68.5039		1.525	63.667	103.112	83.0896	103.112
1.527	32.5834	70.2287	103.112	68.5414		1.527	63.4796	103.112	83.0896	103.112
1.528	32.5459	70.1162	103.112	68.5414		1.528	63.2921	103.112	83.0146	103.112
1.53	32.5084	70.0412	103.112	68.5789		1.53	63.1046	103.112	82.9396	103.112
1.532	32.5084	69.9288	103.112	68.6164		1.532	62.9171	103.112	82.8646	103.112
1.533	32.4709	69.8538	103.112	68.6164		1.533	62.7297	103.112	82.7896	103.112
1.535	32.4709	69.7788	103.112	68.6539		1.535	62.5422	103.112	82.6772	103.112
1.537	32.4334	69.7038	103.112	68.6914		1.537	62.3547	103.112	82.6022	103.112
1.538	32.4334	69.6288	103.112	68.7289		1.538	62.1672	103.112	82.4897	103.112
1.54	32.3959	69.5913	103.112	68.7289		1.54	61.9798	103.112	82.4147	103.112
1.542	32.3959	69.5538	103.112	68.7664		1.542	61.7923	103.112	82.3397	103.112
1.543	32.3585	69.5163	103.112	68.8039		1.543	61.6048	103.112	82.3022	103.112
1.545	32.321	69.5163	103.112	68.8414		1.545	61.4173	103.112	82.2647	103.112
1.547	32.321	69.4788	103.112	68.8414		1.547	61.2298	103.112	82.2647	103.112
1.548	32.2835	69.4788	103.112	68.8789		1.548	61.0424	103.112	82.2647	103.112
1.55	32.246	69.4413	103.112	68.8789		1.55	60.8549	103.112	82.2647	103.112
1.552	32.246	69.4038	103.112	68.9164		1.552	60.6674	103.112	82.2647	103.112
1.553	32.2085	69.3663	103.112	68.9164		1.553	60.4799	103.112	82.3022	103.112
1.555	32.2085	69.3288	103.112	68.8789		1.555	60.33	103.112	82.3022	103.112
1.557	32.171	69.2913	103.112	68.8789		1.557	60.1425	103.112	82.2647	103.112
1.558	32.171	69.2164	103.112	68.8414		1.558	59.955	103.112	82.2272	103.112
1.56	32.1335	69.1414	103.112	68.8039		1.56	59.7675	103.112	82.1897	103.112
1.562	32.1335	69.0664	103.112	68.7664		1.562	59.58	103.112	82.1147	103.112
1.563	32.096	68.9539	103.112	68.6914		1.563	59.3926	103.112	82.0023	103.112
1.565	32.096	68.8789	103.112	68.6539		1.565	59.2051	103.112	81.8523	103.112
1.567	32.096	68.7664	103.112	68.5789		1.567	59.0176	103.112	81.7398	103.112
1.568	32.096	68.6539	103.112	68.5039		1.568	58.8302	103.112	81.5523	103.112
1.57	32.096	68.5414	103.112	68.429		1.57	58.6427	103.112	81.4023	103.112
1.572	32.096	68.429	103.112	68.354		1.572	58.4552	103.112	81.2523	103.112
1.573	32.096	68.3165	103.112	68.3165		1.573	58.2677	103.112	81.1024	103.112
1.575	32.096	68.204	103.112	68.2415		1.575	58.0802	103.112	80.9524	103.112
1.577	32.1335	68.129	103.112	68.204		1.577	57.8928	103.112	80.8399	103.112
1.578	32.1335	68.0165	103.112	68.129		1.578	57.7053	103.112	80.7274	103.112
1.58	32.1335	67.904	103.112	68.054		1.58	57.5178	103.112	80.6524	103.112
1.582	32.1335	67.7915	103.112	67.979		1.582	57.3303	103.112	80.5399	103.112
1.583	32.171	67.7165	103.112	67.8665		1.583	57.1429	103.112	80.4649	103.112
1.585	32.171	67.6041	103.112	67.7915		1.585	56.9554	103.112	80.3525	103.112
1.587	32.171	67.4916	103.112	67.6415		1.587	56.7679	103.112	80.24	103.112
1.588	32.2085	67.4166	103.112	67.5291		1.588	56.5804	103.112	80.1275	103.112
1.59	32.2085	67.3041	103.112	67.3791		1.59	56.3555	103.112	79.9775	103.112
1.592	32.2085	67.2291	103.112	67.2291		1.592	56.168	103.112	79.79	103.112
1.593	32.2085	67.1541	103.112	67.0791		1.593	55.9805	103.112	79.6025	103.112
1.595	32.2085	67.0416	103.112	66.9291		1.595	55.793	103.112	79.4151	103.112
1.597	32.2085	66.9666	103.112	66.7417		1.597	55.6056	103.112	79.1901	103.112
1.598	32.171	66.8916	103.112	66.5917		1.598	55.4181	103.112	78.9651	103.112
1.6	32.171	66.8166	103.112	66.4417		1.6	55.1931	103.112	78.7402	103.112
1.602	32.171	66.7417	103.112	66.2542		1.602	55.0056	103.112	78.5152	103.112
1.603	32.1335	66.7042	103.112	66.1042		1.603	54.8182	103.112	78.2902	103.112
1.605	32.1335	66.6292	103.112	65.9917		1.605	54.6307	103.112	78.1402	103.112
1.607	32.096	66.5917	103.112	65.8418		1.607	54.4432	103.112	77.9903	103.112
1.608	32.096	66.5542	103.112	65.7293		1.608	54.2182	103.112	77.8403	103.112
1.61	32.0585	66.5167	103.112	65.6168		1.61	54.0307	103.112	77.7653	103.112
1.612	32.021	66.5167	103.112	65.5043		1.612	53.8433	103.112	77.7278	103.112
1.613	31.9835	66.4792	103.112	65.4293		1.613	53.6183	103.112	77.7278	103.112
1.615	31.9835	66.5167	103.112	65.3543		1.615	53.4308	103.112	77.7653	103.112
1.617	31.946	66.5167	103.112	65.2793		1.617	53.2433	103.112	77.8403	103.112
1.618	31.9085	66.5542	103.112	65.2044		1.618	53.0559	103.112	77.9153	103.112
1.62	31.9085	66.6292	103.112	65.1668		1.62	52.8684	103.112	77.9903	103.112
1.622	31.871	66.6667	103.112	65.1294		1.622	52.6434	103.112	78.0652	103.112
1.623	31.8335	66.7417	103.112	65.0919		1.623	52.4559	103.112	78.1402	103.112
1.625	31.796	66.8166	103.112	65.0169		1.625	52.2685	103.112	78.2152	103.112
1.627	31.7585	66.8916	103.112	64.9794		1.627	52.081	103.112	78.2527	103.112
1.628	31.7585	66.9666	103.112	64.9044		1.628	51.8935	103.112	78.2902	103.112
1.63	31.721	67.0416	103.112	64.8294		1.63	51.6685	103.112	78.3277	103.112
1.632	31.6835	67.0791	103.112	64.7544		1.632	51.4811	103.112	78.3652	103.112
1.633	31.646	67.1541	103.112	64.6419		1.633	51.2936	103.112	78.4027	103.112
1.635	31.646	67.1541	103.112	64.5294		1.635	51.1061	103.112	78.4402	103.112
1.637	31.6086	67.1916	103.112	64.3795		1.637	50.9186	103.112	78.4777	103.112
1.638	31.571	67.1916	103.112	64.2295		1.638	50.7312	103.112	78.5152	103.112
1.64	31.571	67.1916	103.112	64.042		1.64	50.5437	103.112	78.5527	103.112
1.642	31.5336	67.1541	103.112	63.8545		1.642	50.3562	103.112	78.6277	103.112
1.643	31.5336	67.1166	103.112	63.667		1.643	50.1687	103.112	78.7027	103.112
1.645	31.4961	67.0791	103.112	63.4796		1.645	49.9438	103.112	78.7777	103.112
1.647	31.4586	67.0041	103.112	63.2546		1.647	49.7563	103.112	78.8526	103.112
1.648	31.4586	66.9666	103	63.0671		1.648	49.5688	103.112	78.9276	103.112
1.65	31.4586	66.9291	102.887	62.8796		1.65	49.3813	103.112	79.0026	103.112
1.652	31.4211	66.8916	102.812	62.6547		1.652	49.1938	103.112	79.0776	103.112
1.653	31.4211	66.8541	102.7	62.4672		1.653	49.0439	103.112	79.1526	103.112
1.655	31.4211	66.8166	102.625	62.2797		1.655	48.8564	103.112	79.1901	103.112
1.657	31.4211	66.8166	102.512	62.0922		1.657	48.6689	103.112	79.2276	103.112
1.658	31.3836	66.8166	102.4	61.9423		1.658	48.4814	103.112	79.2651	103.112
1.66	31.3836	66.8166	102.325	61.7923		1.66	48.294	103.112	79.2651	103.112
1.662	31.3836	66.8166	102.212	61.6798		1.662	48.144	103.112	79.2276	103.112
1.663	31.3461	66.7792	102.1	61.6048		1.663	47.9565	103.112	79.1901	103.112
1.665	31.3461	66.7792	101.987	61.5298		1.665	47.769	103.112	79.1526	103.112
1.667	31.3461	66.7792	101.875	61.4923		1.667	47.6191	103.112	79.0776	103.112
1.668	31.3461	66.7792	101.725	61.4548		1.668	47.4316	103.112	78.9651	103.112
1.67	31.3086	66.7792	101.612	61.4548		1.67	47.2441	103.112	78.8526	103.112
1.672	31.3086	66.7417	101.462	61.4923		1.672	47.0941	103.112	78.7027	103.112
1.673	31.3086	66.7042	101.312	61.5298		1.673	46.9066	103.075	78.5527	103.112
1.675	31.2711	66.6667	101.2	61.5298		1.675	46.7567	102.812	78.3652	103.112
1.677	31.2711	66.5917	101.05	61.5673		1.677	46.5692	102.587	78.1777	103.112
1.678	31.2711	66.5167	100.9	61.5673		1.678	46.4192	102.325	77.9528	103.112
1.68	31.2336	66.4417	100.75	61.5673		1.68	46.2317	102.062	77.6903	103.112
1.682	31.2336	66.3292	100.637	61.5298		1.682	46.0817	101.8	77.4278	103.112
1.683	31.2336	66.2167	100.487	61.4923		1.683	45.8943	101.537	77.1654	103.112
1.685	31.1961	66.1042	100.338	61.4173		1.685	45.7443	101.275	76.8654	103.112
1.687	31.1961	65.9543	100.225	61.3423		1.687	45.5568	101.012	76.5654	103.112
1.688	31.1961	65.8043	100.075	61.2298		1.688	45.4068	100.75	76.2655	103.112
1.69	31.1961	65.6543	99.9625	61.1174		1.69	45.2568	100.525	75.928	103.112
1.692	31.1961	65.4668	99.85	61.0049		1.692	45.0694	100.3	75.5905	103.112
1.693	31.1586	65.3168	99.7375	60.9299		1.693	44.9194	100.075	75.2531	103.112
1.695	31.1586	65.1294	99.6251	60.8174		1.695	44.7694	99.85	74.9156	103.112
1.697	31.1586	64.9044	99.5126	60.7049		1.697	44.5819	99.6625	74.5782	103.112
1.698	31.1211	64.7169	99.4376	60.6299		1.698	44.432	99.4751	74.2407	103.112
1.7	31.1211	64.5294	99.3251	60.5549		1.7	44.282	99.2876	73.9033	103.112
1.702	31.1211	64.3045	99.2501	60.4799		1.702	44.132	99.1376	73.5658	103.112
1.703	31.0836	64.0795	99.1376	60.4049		1.703	43.982	99.0251	73.2284	103.112
1.705	31.0836	63.892	99.0251	60.3674		1.705	43.832	98.9126	72.9284	103.112
1.707	31.0836	63.667	98.9501	60.33		1.707	43.682	98.8002	72.6284	103.112
1.708	31.0461	63.4421	98.8376	60.2925		1.708	43.5321	98.7252	72.3285	103.112
1.71	31.0461	63.2171	98.7627	60.255		1.71	43.3821	98.6502	72.0285	103.112
1.712	31.0461	63.0296	98.6877	60.255		1.712	43.2321	98.5752	71.766	103.112
1.713	31.0086	62.8047	98.5752	60.255		1.713	43.0821	98.5377	71.541	103.112
1.715	31.0086	62.5797	98.4627	60.255		1.715	42.9321	98.5002	71.2786	103.112
1.717	30.9711	62.3922	98.3877	60.2925		1.717	42.7822	98.4627	71.0536	103.112
1.718	30.9711	62.2047	98.2752	60.33		1.718	42.6322	98.4252	70.8286	103.112
1.72	30.9336	62.0172	98.2002	60.3674		1.72	42.5197	98.3877	70.6037	103.112
1.722	30.9336	61.8298	98.1252	60.4049		1.722	42.3697	98.3502	70.4162	103.112
1.723	30.9336	61.6798	98.0127	60.4424		1.723	42.2197	98.2752	70.2287	103.112
1.725	30.8961	61.4923	97.9378	60.4799		1.725	42.1072	98.2002	70.0787	103.112
1.727	30.8961	61.3423	97.8253	60.5174		1.727	41.9573	98.1252	69.8913	103.112
1.728	30.8586	61.1923	97.7503	60.5549		1.728	41.8073	98.0127	69.7788	103.112
1.73	30.8586	61.0424	97.6378	60.5924		1.73	41.6948	97.9003	69.6288	103.112
1.732	30.8211	60.8924	97.5253	60.6299		1.732	41.5448	97.7503	69.5538	103.112
1.733	30.8211	60.7424	97.4503	60.6674		1.733	41.4323	97.5628	69.4413	103.112
1.735	30.7837	60.6299	97.3378	60.7049		1.735	41.2823	97.4128	69.3663	103.112
1.737	30.7837	60.5174	97.2254	60.7049		1.737	41.1698	97.1878	69.2913	103.112
1.738	30.7462	60.4049	97.1129	60.7049		1.738	41.0199	96.9629	69.2538	103.112
1.74	30.7462	60.255	96.9629	60.7049		1.74	40.9074	96.7379	69.2164	103.112
1.742	30.7087	60.18	96.8504	60.6674		1.742	40.7949	96.5129	69.1789	103.112
1.743	30.7087	60.0675	96.7004	60.5924		1.743	40.6449	96.2505	69.1414	103.112
1.745	30.6712	59.955	96.5504	60.5174		1.745	40.5324	96.0255	69.1414	103.112
1.747	30.6337	59.8425	96.4005	60.4424		1.747	40.42	95.763	69.1414	103.112
1.748	30.6337	59.7675	96.2505	60.33		1.748	40.3075	95.5381	69.1414	103.112
1.75	30.5962	59.655	96.063	60.18		1.75	40.1575	95.2756	69.1414	103.112
1.752	30.5962	59.58	95.913	60.03		1.752	40.045	95.0506	69.1414	103.112
1.753	30.5587	59.5051	95.7255	59.8425		1.753	39.9325	94.8256	69.1414	103.112
1.755	30.5587	59.4301	95.5756	59.655		1.755	39.82	94.6007	69.1789	103.112
1.757	30.5212	59.3551	95.4256	59.4301		1.757	39.7075	94.4132	69.1789	103.112
1.758	30.5212	59.2801	95.2756	59.2051		1.758	39.5951	94.1882	69.1789	103.112
1.76	30.4837	59.1676	95.1256	58.9801		1.76	39.4826	94.0383	69.1789	103.112
1.762	30.4837	59.0926	95.0131	58.7552		1.762	39.3701	93.8508	69.1789	103.112
1.763	30.4462	59.0176	94.8631	58.5677		1.763	39.2576	93.7008	69.1789	103.112
1.765	30.4087	58.9426	94.7507	58.3427		1.765	39.1451	93.5508	69.1789	103.112
1.767	30.4087	58.8676	94.6007	58.1552		1.767	39.0326	93.4008	69.1789	103.112
1.768	30.3712	58.7927	94.4882	57.9678		1.768	38.9576	93.2883	69.2164	103.112
1.77	30.3712	58.7177	94.3757	57.8178		1.77	38.8451	93.1384	69.2538	103.112
1.772	30.3337	58.6802	94.3007	57.6678		1.772	38.7327	93.0259	69.2913	103.112
1.773	30.3337	58.6052	94.1882	57.5928		1.773	38.6202	92.9134	69.3288	103.112
1.775	30.2962	58.5302	94.0757	57.4803		1.775	38.5452	92.7634	69.3663	103.112
1.777	30.2962	58.4927	93.9633	57.4053		1.777	38.4327	92.6509	69.3663	103.112
1.778	30.2587	58.4552	93.8883	57.3678		1.778	38.3202	92.5384	69.4038	103.112
1.78	30.2587	58.4177	93.7758	57.3678		1.78	38.2077	92.3885	69.4038	103.112
1.782	30.2212	58.3802	93.6633	57.3678		1.782	38.1327	92.276	69.4038	103.112
1.783	30.2212	58.3802	93.5508	57.3678		1.783	38.0202	92.126	69.4038	103.037
1.785	30.1837	58.3427	93.4383	57.4053		1.785	37.9453	91.976	69.3663	102.962
1.787	30.1837	58.3427	93.3258	57.4428		1.787	37.8328	91.7885	69.2913	102.85
1.788	30.1462	58.3427	93.2134	57.4803		1.788	37.7203	91.6385	69.2164	102.775
1.79	30.1462	58.3427	93.0634	57.5178		1.79	37.6453	91.4511	69.1039	102.662
1.792	30.1087	58.3427	92.9509	57.5553		1.792	37.5328	91.2636	68.9914	102.55
1.793	30.1087	58.3052	92.8384	57.5928		1.793	37.4578	91.0761	68.8789	102.475
1.795	30.0712	58.3052	92.6884	57.6303		1.795	37.3453	90.8511	68.7289	102.362
1.797	30.0712	58.2677	92.5759	57.6678		1.797	37.2703	90.6637	68.6164	102.25
1.798	30.0338	58.2677	92.4634	57.7053		1.798	37.1579	90.4387	68.4664	102.137
1.8	30.0338	58.2302	92.3135	57.7053		1.8	37.0829	90.2137	68.354	102.062
1.802	29.9962	58.1927	92.201	57.7428		1.802	37.0079	89.9887	68.279	101.95
1.803	29.9962	58.1177	92.051	57.7428		1.803	36.8954	89.7638	68.204	101.837
1.805	29.9588	58.0802	91.9385	57.7053		1.805	36.8204	89.5763	68.204	101.725
1.807	29.9588	58.0052	91.826	57.7053		1.807	36.7079	89.3513	68.204	101.612
1.808	29.9588	57.9303	91.676	57.6678		1.808	36.6329	89.1639	68.2415	101.5
1.81	29.9213	57.8553	91.5636	57.6303		1.81	36.5579	88.9389	68.3165	101.425
1.812	29.9213	57.7428	91.4136	57.5553		1.812	36.4455	88.7514	68.3915	101.312
1.813	29.8838	57.6678	91.3011	57.5178		1.813	36.3704	88.6014	68.5039	101.2
1.815	29.8838	57.5928	91.1511	57.4428		1.815	36.2955	88.4514	68.6164	101.087
1.817	29.8838	57.4803	91.0386	57.4053		1.817	36.183	88.3015	68.7664	100.975
1.818	29.8838	57.4053	90.8886	57.3303		1.818	36.108	88.189	68.8789	100.825
1.82	29.8463	57.3303	90.7762	57.2553		1.82	36.033	88.0765	68.9914	100.712
1.822	29.8463	57.2928	90.6637	57.2178		1.822	35.958	87.964	69.0664	100.6
1.823	29.8463	57.2178	90.5512	57.1429		1.823	35.8455	87.889	69.1414	100.487
1.825	29.8088	57.1803	90.4012	57.0679		1.825	35.7705	87.814	69.1789	100.338
1.827	29.8088	57.1429	90.2887	57.0304		1.827	35.6955	87.7765	69.1414	100.225
1.828	29.7713	57.0679	90.1762	56.9554		1.828	35.6206	87.739	69.1039	100.112
1.83	29.7338	57.0304	90.0637	56.9179		1.83	35.5456	87.664	69.0289	99.9625
1.832	29.7338	57.0304	89.9513	56.8429		1.832	35.4331	87.6265	68.9164	99.85
1.833	29.6963	56.9929	89.8763	56.8054		1.833	35.3581	87.5891	68.7664	99.7
1.835	29.6588	56.9554	89.7638	56.7679		1.835	35.2831	87.5516	68.6164	99.5875
1.837	29.6588	56.9179	89.6513	56.6929		1.837	35.2081	87.4766	68.429	99.4376
1.838	29.6213	56.9179	89.5763	56.6554		1.838	35.1331	87.4016	68.204	99.3251
1.84	29.5838	56.8804	89.4638	56.6179		1.84	35.0581	87.3266	68.0165	99.1751
1.842	29.5463	56.8804	89.3888	56.6179		1.842	34.9831	87.2141	67.829	99.0626
1.843	29.5088	56.8429	89.2763	56.5804		1.843	34.9081	87.1016	67.6415	98.9501
1.845	29.5088	56.8054	89.2014	56.5804		1.845	34.8332	86.9516	67.4541	98.8002
1.847	29.4713	56.8054	89.1264	56.5429		1.847	34.7582	86.8016	67.3041	98.6877
1.848	29.4338	56.7679	89.0139	56.5429		1.848	34.6832	86.6517	67.1541	98.5752
1.85	29.3963	56.6929	88.9389	56.5429		1.85	34.6082	86.4642	67.0416	98.4627
1.852	29.3963	56.6554	88.8639	56.5429		1.852	34.5332	86.2392	66.9666	98.3502
1.853	29.3588	56.5804	88.7889	56.5429		1.853	34.4582	86.0143	66.8916	98.2752
1.855	29.3213	56.5054	88.7139	56.5429		1.855	34.4207	85.7893	66.8541	98.1627
1.857	29.2838	56.4305	88.6389	56.5429		1.857	34.3457	85.5643	66.8166	98.0503
1.858	29.2463	56.318	88.5639	56.5429		1.858	34.2707	85.3393	66.8166	97.9378
1.86	29.2089	56.2055	88.4889	56.5804		1.86	34.1957	85.0769	66.8166	97.8253
1.862	29.1714	56.093	88.4139	56.6179		1.862	34.1207	84.8519	66.8541	97.7128
1.863	29.1339	55.943	88.339	56.6179		1.863	34.0832	84.5894	66.8916	97.6003
1.865	29.0964	55.793	88.3015	56.6554		1.865	34.0082	84.3645	66.8916	97.4878
1.867	29.0964	55.643	88.2265	56.6929		1.867	33.9333	84.1395	66.9291	97.3378
1.868	29.0589	55.4556	88.1515	56.7304		1.868	33.8583	83.952	66.9666	97.2254
1.87	29.0214	55.3056	88.0765	56.7679		1.87	33.8208	83.727	67.0041	97.0754
1.872	28.9839	55.1556	88.0015	56.8429		1.872	33.7458	83.577	67.0416	96.9254
1.873	28.9839	54.9681	87.964	56.8804		1.873	33.6708	83.3896	67.0791	96.8129
1.875	28.9464	54.8182	87.889	56.9179		1.875	33.6333	83.2771	67.1166	96.6254
1.877	28.9464	54.6682	87.814	56.9929		1.877	33.5583	83.1646	67.1166	96.4754
1.878	28.9089	54.5182	87.739	57.0304		1.878	33.4833	83.0896	67.1541	96.3255
1.88	28.9089	54.3682	87.664	57.1054		1.88	33.4458	83.0521	67.1541	96.1755
1.882	28.9089	54.2557	87.5516	57.1803		1.882	33.3708	83.0521	67.1541	96.0255
1.883	28.8714	54.1432	87.4766	57.2178		1.883	33.2958	83.0521	67.1541	95.8755
1.885	28.8714	54.0307	87.4016	57.2928		1.885	33.2583	83.1271	67.1541	95.763
1.887	28.8714	53.9558	87.3266	57.3303		1.887	33.1833	83.2021	67.1166	95.613
1.888	28.8339	53.8808	87.2516	57.3678		1.888	33.1084	83.3146	67.0791	95.4631
1.89	28.8339	53.8433	87.1766	57.4053		1.89	33.0709	83.4646	67.0416	95.3506
1.892	28.8339	53.7683	87.1016	57.4428		1.892	32.9959	83.6521	67.0041	95.2381
1.893	28.8339	53.7308	87.0266	57.4803		1.893	32.9209	83.8395	66.9291	95.1256
1.895	28.7964	53.7308	86.9516	57.5178		1.895	32.8834	84.027	66.8541	95.0131
1.897	28.7964	53.6933	86.8766	57.5928		1.897	32.8084	84.252	66.7792	94.9381
1.898	28.7589	53.6933	86.8016	57.6303		1.898	32.7709	84.4769	66.7042	94.8631
1.9	28.7589	53.6933	86.7267	57.6678		1.9	32.6959	84.7019	66.5917	94.7882
1.902	28.7589	53.6933	86.6517	57.7428		1.902	32.6209	84.8894	66.5167	94.7507
1.903	28.7589	53.7308	86.5767	57.7803		1.903	32.5834	85.0769	66.4417	94.7132
1.905	28.7214	53.7308	86.5017	57.8553		1.905	32.5084	85.2643	66.3667	94.6757
1.907	28.7214	53.7683	86.4267	57.9303		1.907	32.4709	85.3768	66.2542	94.6757
1.908	28.7214	53.8058	86.3517	58.0052		1.908	32.3959	85.4893	66.1792	94.6382
1.91	28.7214	53.8433	86.2767	58.0427		1.91	32.3585	85.5268	66.1417	94.6382
1.912	28.7214	53.9183	86.1642	58.1177		1.912	32.2835	85.5643	66.1042	94.6382
1.913	28.7214	53.9558	86.0892	58.1552		1.913	32.246	85.5268	66.0667	94.6382
1.915	28.7214	54.0307	86.0143	58.2302		1.915	32.171	85.4518	66.0292	94.6007
1.917	28.7214	54.0682	85.9018	58.2302		1.917	32.1335	85.3393	66.0667	94.6007
1.918	28.7214	54.1432	85.8268	58.2677		1.918	32.0585	85.1894	66.0667	94.5632
1.92	28.7214	54.1807	85.7518	58.3052		1.92	32.021	85.0019	66.1042	94.4882
1.922	28.7214	54.2557	85.6393	58.3052		1.922	31.946	84.7769	66.1792	94.4507
1.923	28.7214	54.2932	85.5643	58.2677		1.923	31.9085	84.5144	66.2542	94.3757
1.925	28.7214	54.3307	85.4518	58.2677		1.925	31.871	84.2145	66.3667	94.3007
1.927	28.7214	54.3682	85.3768	58.2302		1.927	31.796	83.9145	66.4792	94.1882
1.928	28.7214	54.3682	85.3018	58.1927		1.928	31.721	83.6145	66.6292	94.0757
1.93	28.7214	54.3682	85.1894	58.1552		1.93	31.6835	83.3146	66.7417	93.9633
1.932	28.7214	54.3307	85.1144	58.0802		1.932	31.646	83.0146	66.8916	93.8133
1.933	28.7214	54.2932	85.0394	58.0427		1.933	31.571	82.7147	67.0416	93.6633
1.935	28.7589	54.2557	84.9644	57.9678		1.935	31.5336	82.4522	67.1916	93.5508
1.937	28.7589	54.1807	84.8894	57.8928		1.937	31.4586	82.1897	67.3416	93.4008
1.938	28.7589	54.1057	84.8144	57.8178		1.938	31.4211	81.9273	67.4541	93.2134
1.94	28.7589	54.0307	84.7394	57.7428		1.94	31.3836	81.7398	67.5666	93.0634
1.942	28.7589	53.9183	84.7019	57.7053		1.942	31.3086	81.5523	67.679	92.9134
1.943	28.7589	53.8058	84.6269	57.6303		1.943	31.2711	81.4023	67.754	92.7634
1.945	28.7964	53.6933	84.5519	57.5928		1.945	31.1961	81.2523	67.829	92.5759
1.947	28.7964	53.5808	84.5144	57.5928		1.947	31.1586	81.1774	67.8665	92.426
1.948	28.7964	53.4683	84.4394	57.5553		1.948	31.1211	81.1024	67.904	92.276
1.95	28.7964	53.3558	84.3645	57.5553		1.95	31.0461	81.0274	67.904	92.126
1.952	28.7964	53.2433	84.2895	57.5928		1.952	31.0086	81.0274	67.904	91.976
1.953	28.8339	53.1309	84.2145	57.5928		1.953	30.9711	80.9899	67.8665	91.826
1.955	28.8339	53.0184	84.102	57.6303		1.955	30.9336	80.9899	67.829	91.676
1.957	28.8339	52.9434	84.027	57.6678		1.957	30.8586	80.9899	67.754	91.5636
1.958	28.8714	52.8309	83.9145	57.7428		1.958	30.8211	80.9899	67.6415	91.4136
1.96	28.8714	52.7559	83.802	57.7803		1.96	30.7837	80.9524	67.5666	91.3011
1.962	28.8714	52.6809	83.727	57.8553		1.962	30.7087	80.9524	67.4541	91.2261
1.963	28.9089	52.6434	83.6145	57.9303		1.963	30.6712	80.9524	67.3041	91.1136
1.965	28.9089	52.5684	83.5021	57.9678		1.965	30.6337	80.9149	67.1541	91.0386
1.967	28.9464	52.5309	83.3896	58.0427		1.967	30.5962	80.8399	67.0041	91.0011
1.968	28.9464	52.4934	83.2771	58.0802		1.968	30.5212	80.8024	66.8541	90.9261
1.97	28.9839	52.4559	83.1646	58.1177		1.97	30.4837	80.7274	66.7042	90.8886
1.972	28.9839	52.4184	83.0521	58.1177		1.972	30.4462	80.6149	66.5167	90.8511
1.973	29.0214	52.3809	82.9396	58.1177		1.973	30.4087	80.5399	66.3667	90.7762
1.975	29.0214	52.306	82.8646	58.0802		1.975	30.3337	80.4274	66.1792	90.7387
1.977	29.0589	52.2685	82.7522	58.0052		1.977	30.2962	80.2775	66.0292	90.7012
1.978	29.0589	52.231	82.6397	57.9303		1.978	30.2587	80.165	65.8793	90.6262
1.98	29.0589	52.1935	82.5272	57.8553		1.98	30.2212	80.015	65.7293	90.5887
1.982	29.0964	52.1185	82.4522	57.7428		1.982	30.1462	79.9025	65.5793	90.5137
1.983	29.0964	52.081	82.3397	57.5928		1.983	30.1087	79.7525	65.4668	90.4012
1.985	29.0964	52.006	82.2647	57.4803		1.985	30.0712	79.6025	65.3543	90.3262
1.987	29.1339	51.9685	82.1897	57.3303		1.987	30.0338	79.4151	65.2793	90.2137
1.988	29.1339	51.931	82.1147	57.1429		1.988	29.9962	79.2651	65.2044	90.1012
1.99	29.1339	51.856	82.0397	56.9929		1.99	29.9213	79.1151	65.1294	89.9513
1.992	29.1339	51.8185	81.9647	56.8054		1.992	29.8838	78.9651	65.0919	89.8388
1.993	29.1339	51.781	81.8898	56.6179		1.993	29.8463	78.7777	65.0919	89.6888
1.995	29.1339	51.706	81.8523	56.4305		1.995	29.8088	78.6277	65.0919	89.5388
1.997	29.1339	51.6685	81.8148	56.243		1.997	29.7338	78.4402	65.0919	89.3888
1.998	29.1714	51.6311	81.7398	56.0555		1.998	29.6963	78.2527	65.1294	89.2388
2	29.1714	51.5936	81.7023	55.868		2	29.6588	78.1027	65.1668	89.0889
2.002	29.1714	51.5561	81.6648	55.6805		2.002	29.6213	77.9153	65.2418	88.9389
2.003	29.1714	51.5186	81.6273	55.4931		2.003	29.5463	77.7278	65.2793	88.7514
2.005	29.1714	51.4811	81.5898	55.3056		2.005	29.5088	77.5403	65.3543	88.6014
2.007	29.1714	51.4436	81.5148	55.1181		2.007	29.4713	77.3528	65.4293	88.4514
2.008	29.2089	51.4061	81.4773	54.9306		2.008	29.4338	77.1654	65.5043	88.339
2.01	29.2089	51.3686	81.4398	54.7807		2.01	29.3963	76.9404	65.5793	88.189
2.012	29.2089	51.3311	81.4023	54.5932		2.012	29.3588	76.7904	65.6543	88.039
2.013	29.2089	51.2936	81.3273	54.4432		2.013	29.2838	76.5654	65.6918	87.9265
2.015	29.2463	51.2561	81.2898	54.2932		2.015	29.2463	76.3779	65.7668	87.814
2.017	29.2463	51.2186	81.2148	54.1807		2.017	29.2089	76.228	65.8043	87.664
2.018	29.2463	51.1811	81.1774	54.0307		2.018	29.1714	76.0405	65.8793	87.5516
2.02	29.2838	51.1436	81.1024	53.9183		2.02	29.0964	75.8905	65.9168	87.4391
2.022	29.2838	51.1061	81.0274	53.8058		2.022	29.0589	75.7405	65.9168	87.3266
2.023	29.2838	51.0686	80.9524	53.6558		2.023	29.0214	75.5905	65.9543	87.2516
2.025	29.3213	51.0311	80.8774	53.5433		2.025	28.9839	75.4781	65.9543	87.1391
2.027	29.3213	50.9561	80.8024	53.4308		2.027	28.9464	75.4031	65.9543	87.0266
2.028	29.3588	50.9186	80.7274	53.3558		2.028	28.9089	75.2906	65.9543	86.9516
2.03	29.3588	50.8811	80.6524	53.2433		2.03	28.8339	75.2531	65.9543	86.8766
2.032	29.3963	50.8436	80.5399	53.1309		2.032	28.7964	75.2156	65.9168	86.7642
2.033	29.3963	50.8062	80.4649	53.0559		2.033	28.7589	75.2156	65.9168	86.6892
2.035	29.4338	50.7687	80.4274	52.9809		2.035	28.7214	75.2156	65.8793	86.6142
2.037	29.4713	50.7312	80.3525	52.8684		2.037	28.6839	75.2531	65.8418	86.5392
2.038	29.5088	50.7312	80.315	52.7934		2.038	28.6089	75.3281	65.8418	86.4642
2.04	29.5088	50.6937	80.2775	52.6809		2.04	28.5714	75.4031	65.8043	86.3892
2.042	29.5463	50.6562	80.24	52.6059		2.042	28.5339	75.4781	65.8043	86.3142
2.043	29.5838	50.6562	80.24	52.5309		2.043	28.4964	75.553	65.7668	86.2392
2.045	29.6213	50.6187	80.2025	52.4559		2.045	28.4589	75.6655	65.7668	86.1642
2.047	29.6588	50.6187	80.2025	52.3809		2.047	28.4215	75.7405	65.7668	86.1267
2.048	29.6963	50.6187	80.165	52.306		2.048	28.3465	75.8155	65.7293	86.0517
2.05	29.7338	50.6187	80.1275	52.231		2.05	28.309	75.8905	65.7293	85.9767
2.052	29.7713	50.6187	80.09	52.156		2.052	28.2715	75.9655	65.7293	85.9018
2.053	29.8088	50.6187	80.0525	52.081		2.053	28.234	76.003	65.7293	85.8268
2.055	29.8463	50.6187	79.9775	52.0435		2.055	28.1965	76.003	65.7293	85.7893
2.057	29.8838	50.6187	79.94	51.9685		2.057	28.159	76.003	65.6918	85.7143
2.058	29.9588	50.6187	79.865	51.931		2.058	28.1215	75.9655	65.6918	85.6393
2.06	29.9962	50.6187	79.7525	51.8935		2.06	28.084	75.928	65.6543	85.5643
2.062	30.0338	50.6187	79.6775	51.856		2.062	28.009	75.853	65.6168	85.4893
2.063	30.0712	50.6562	79.5651	51.8185		2.063	27.9715	75.7405	65.5793	85.4143
2.065	30.1462	50.6562	79.4901	51.781		2.065	27.934	75.628	65.5418	85.3768
2.067	30.1837	50.6562	79.3776	51.7435		2.067	27.8965	75.4781	65.4668	85.3018
2.068	30.2212	50.6937	79.2651	51.7435		2.068	27.859	75.3281	65.3918	85.2268
2.07	30.2962	50.7312	79.1526	51.7435		2.07	27.8215	75.1406	65.3168	85.1519
2.072	30.3337	50.7312	79.0401	51.7435		2.072	27.784	74.9531	65.2044	85.0769
2.073	30.3712	50.7687	78.9276	51.7435		2.073	27.7465	74.7657	65.0919	85.0019
2.075	30.4087	50.8062	78.8152	51.7435		2.075	27.709	74.5782	64.9794	84.9269
2.077	30.4462	50.8436	78.7402	51.781		2.077	27.6715	74.3907	64.8294	84.8519
2.078	30.4837	50.8811	78.6277	51.8185		2.078	27.634	74.2032	64.6794	84.8144
2.08	30.5212	50.8811	78.5152	51.856		2.08	27.5966	74.0533	64.5294	84.7394
2.082	30.5587	50.9186	78.4402	51.8935		2.082	27.5591	73.8658	64.3795	84.6644
2.083	30.5962	50.9561	78.3652	51.931		2.083	27.5216	73.6783	64.2295	84.5894
2.085	30.6337	50.9936	78.2527	51.9685		2.085	27.4841	73.5283	64.0795	84.5144
2.087	30.6712	51.0311	78.1777	52.0435		2.087	27.4466	73.3783	63.9295	84.4394
2.088	30.7087	51.0686	78.1027	52.081		2.088	27.4091	73.2284	63.7795	84.3645
2.09	30.7462	51.0686	78.0277	52.1185		2.09	27.4091	73.0784	63.6296	84.2895
2.092	30.7837	51.0686	77.9528	52.156		2.092	27.3716	72.9284	63.5171	84.2145
2.093	30.8211	51.0686	77.8778	52.1935		2.093	27.3341	72.8159	63.4046	84.1395
2.095	30.8211	51.0686	77.8028	52.231		2.095	27.2966	72.6659	63.2546	84.0645
2.097	30.8586	51.0686	77.7278	52.2685		2.097	27.2591	72.5534	63.1796	83.9895
2.098	30.8961	51.0311	77.6528	52.2685		2.098	27.2216	72.441	63.0671	83.9145
2.1	30.9336	51.0311	77.5778	52.306		2.1	27.1841	72.3659	62.9921	83.8395
2.102	30.9711	50.9936	77.4653	52.306		2.102	27.1466	72.2535	62.9171	83.727
2.103	31.0086	50.9561	77.3903	52.3435		2.103	27.1091	72.141	62.8421	83.6521
2.105	31.0461	50.9186	77.3153	52.3435		2.105	27.0716	72.0285	62.7672	83.577
2.107	31.0836	50.8811	77.2403	52.3435		2.107	27.0341	71.9535	62.6547	83.5021
2.108	31.1211	50.8436	77.1654	52.3435		2.108	27.0341	71.841	62.5797	83.3896
2.11	31.1586	50.8062	77.1279	52.3435		2.11	26.9966	71.766	62.5047	83.3146
2.112	31.1961	50.7687	77.0529	52.3435		2.112	26.9591	71.6535	62.4297	83.2021
2.113	31.2336	50.7312	76.9779	52.3435		2.113	26.9216	71.5786	62.3547	83.1271
2.115	31.2711	50.6937	76.9029	52.3435		2.115	26.8841	71.4661	62.2422	83.0521
2.117	31.2711	50.6937	76.8279	52.3435		2.117	26.8466	71.3911	62.1672	82.9396
2.118	31.3086	50.6562	76.7904	52.3435		2.118	26.8091	71.2786	62.0922	82.8646
2.12	31.3461	50.6562	76.7154	52.306		2.12	26.7717	71.2036	61.9798	82.7896
2.122	31.3836	50.6562	76.6404	52.306		2.122	26.7342	71.0911	61.9048	82.6772
2.123	31.4211	50.6562	76.6029	52.2685		2.123	26.7342	71.0161	61.8298	82.6022
2.125	31.4586	50.6187	76.5279	52.231		2.125	26.6967	70.9036	61.7173	82.5272
2.127	31.4961	50.6187	76.4904	52.1935		2.127	26.6592	70.8286	61.6423	82.4147
2.128	31.4961	50.6187	76.4529	52.1935		2.128	26.6217	70.7162	61.5673	82.3397
2.13	31.5336	50.6187	76.3779	52.156		2.13	26.5842	70.6412	61.4923	82.2647
2.132	31.571	50.5812	76.3405	52.1185		2.132	26.5467	70.5287	61.3798	82.1897
2.133	31.6086	50.5812	76.303	52.0435		2.133	26.5092	70.4537	61.3048	82.1147
2.135	31.6086	50.5437	76.2655	52.006		2.135	26.5092	70.3412	61.2298	82.0397
2.137	31.646	50.5437	76.228	51.931		2.137	26.4717	70.2662	61.1549	81.9647
2.138	31.6835	50.5062	76.1905	51.856		2.138	26.4342	70.1537	61.0799	81.8523
2.14	31.721	50.4312	76.153	51.781		2.14	26.3967	70.0787	61.0049	81.7773
2.142	31.7585	50.3937	76.153	51.6685		2.142	26.3967	69.9663	60.9299	81.7023
2.143	31.7585	50.3187	76.1155	51.5936		2.143	26.3592	69.8913	60.8549	81.6273
2.145	31.796	50.2437	76.1155	51.4811		2.145	26.3217	69.7788	60.7799	81.5523
2.147	31.8335	50.1687	76.078	51.3686		2.147	26.2842	69.7038	60.7049	81.4773
2.148	31.871	50.0937	76.078	51.2561		2.148	26.2842	69.6288	60.6299	81.4023
2.15	31.871	50.0187	76.078	51.1436		2.15	26.2467	69.5538	60.5924	81.2898
2.152	31.9085	49.9438	76.078	50.9936		2.152	26.2092	69.4788	60.5174	81.2148
2.153	31.946	49.8688	76.078	50.8811		2.153	26.2092	69.4038	60.4799	81.1398
2.155	31.9835	49.7938	76.078	50.7687		2.155	26.1717	69.3288	60.4049	81.0274
2.157	32.021	49.7188	76.078	50.6562		2.157	26.1342	69.2538	60.3674	80.9524
2.158	32.0585	49.6438	76.0405	50.5437		2.158	26.1342	69.1789	60.33	80.8399
2.16	32.096	49.5688	76.0405	50.4312		2.16	26.0967	69.1414	60.2925	80.7274
2.162	32.1335	49.4938	76.0405	50.3187		2.162	26.0592	69.0664	60.255	80.6524
2.163	32.1335	49.4563	76.003	50.2437		2.163	26.0592	69.0289	60.2175	80.5399
2.165	32.171	49.3813	76.003	50.1312		2.165	26.0218	68.9539	60.18	80.4274
2.167	32.2085	49.3063	75.9655	50.0562		2.167	25.9842	68.9164	60.1425	80.3525
2.168	32.246	49.2688	75.8905	50.0187		2.168	25.9842	68.8789	60.1425	80.24
2.17	32.2835	49.2313	75.8155	49.9438		2.17	25.9468	68.8039	60.105	80.1275
2.172	32.321	49.1564	75.7405	49.9063		2.172	25.9468	68.7664	60.105	80.015
2.173	32.3585	49.1189	75.6655	49.8688		2.173	25.9093	68.7289	60.0675	79.9025
2.175	32.3959	49.0814	75.5905	49.8313		2.175	25.9093	68.6539	60.0675	79.79
2.177	32.4334	49.0064	75.4781	49.7938		2.177	25.8718	68.6164	60.03	79.6775
2.178	32.4709	48.9689	75.3656	49.7938		2.178	25.8718	68.5789	59.9925	79.5651
2.18	32.5084	48.9314	75.2531	49.7938		2.18	25.8343	68.5414	59.955	79.4526
2.182	32.5834	48.8939	75.1031	49.7563		2.182	25.7968	68.5039	59.9175	79.3401
2.183	32.6209	48.8564	74.9906	49.7563		2.183	25.7968	68.429	59.88	79.2651
2.185	32.6584	48.8189	74.8406	49.7563		2.185	25.7593	68.3915	59.805	79.1526
2.187	32.6959	48.7814	74.6907	49.7938		2.187	25.7593	68.354	59.7675	79.0401
2.188	32.7334	48.7814	74.5782	49.7938		2.188	25.7218	68.279	59.6925	78.9276
2.19	32.8084	48.7439	74.4282	49.7938		2.19	25.6843	68.2415	59.58	78.8526
2.192	32.8459	48.7064	74.2782	49.7938		2.192	25.6843	68.1665	59.4676	78.7402
2.193	32.8834	48.7064	74.1657	49.7938		2.193	25.6468	68.129	59.3551	78.6652
2.195	32.9209	48.7064	74.0157	49.8313		2.195	25.6468	68.054	59.2426	78.5527
2.197	32.9584	48.6689	73.9033	49.8313		2.197	25.6093	68.0165	59.1301	78.4777
2.198	33.0334	48.6689	73.7533	49.8688		2.198	25.5718	67.9415	58.9801	78.4027
2.2	33.0709	48.6689	73.6408	49.8688		2.2	25.5718	67.8665	58.8302	78.2902
2.202	33.1084	48.6689	73.5283	49.9063		2.202	25.5343	67.829	58.7177	78.2152
2.203	33.1833	48.6689	73.4158	49.9063		2.203	25.5343	67.754	58.5677	78.1402
2.205	33.2208	48.6689	73.3033	49.9063		2.205	25.4968	67.7165	58.4177	78.0652
2.207	33.2583	48.6689	73.1908	49.9438		2.207	25.4968	67.6415	58.3052	77.9903
2.208	33.2958	48.6689	73.0784	49.9438		2.208	25.4593	67.5666	58.1552	77.9153
2.21	33.3708	48.7064	72.9659	49.9813		2.21	25.4218	67.5291	58.0427	77.8403
2.212	33.4083	48.7064	72.8534	49.9813		2.212	25.4218	67.4916	57.9303	77.7653
2.213	33.4458	48.7064	72.7409	50.0187		2.213	25.3843	67.4166	57.7803	77.7278
2.215	33.4833	48.7064	72.6659	50.0187		2.215	25.3843	67.3791	57.7053	77.6528
2.217	33.5208	48.7439	72.5534	50.0562		2.217	25.3468	67.3041	57.5928	77.5778
2.218	33.5958	48.7439	72.4784	50.0562		2.218	25.3468	67.2666	57.4803	77.5028
2.22	33.6333	48.7814	72.3659	50.0937		2.22	25.3093	67.2291	57.4053	77.4653
2.222	33.6708	48.7814	72.291	50.0937		2.222	25.3093	67.1541	57.3303	77.3903
2.223	33.7083	48.8189	72.216	50.0937		2.223	25.3093	67.1166	57.2928	77.3153
2.225	33.7458	48.8564	72.141	50.0937		2.225	25.2718	67.0791	57.2178	77.2778
2.227	33.7833	48.8564	72.066	50.1312		2.227	25.2718	67.0416	57.1429	77.2028
2.228	33.8583	48.8939	72.0285	50.1312		2.228	25.2343	66.9666	57.1054	77.1279
2.23	33.8958	48.9314	71.9535	50.1312		2.23	25.2343	66.9291	57.0304	77.0529
2.232	33.9333	48.9689	71.8785	50.1312		2.232	25.1969	66.8916	56.9929	76.9779
2.233	33.9708	49.0064	71.8035	50.1312		2.233	25.1969	66.8541	56.9554	76.9404
2.235	34.0082	49.0439	71.7285	50.1312		2.235	25.1594	66.8166	56.9179	76.8654
2.237	34.0457	49.1189	71.691	50.1312		2.237	25.1594	66.7792	56.8804	76.7904
2.238	34.0832	49.1564	71.6161	50.1312		2.238	25.1219	66.7417	56.8429	76.7154
2.24	34.1207	49.1938	71.541	50.1312		2.24	25.1219	66.7042	56.8429	76.6404
2.242	34.1582	49.2688	71.4661	50.1312		2.242	25.0844	66.6667	56.8054	76.5654
2.243	34.1957	49.3063	71.4286	50.1312		2.243	25.0844	66.6292	56.7679	76.5279
2.245	34.2332	49.3813	71.3536	50.1312		2.245	25.0844	66.5917	56.7304	76.4529
2.247	34.2707	49.4188	71.2786	50.1312		2.247	25.0469	66.5542	56.7304	76.3779
2.248	34.3082	49.4938	71.2036	50.1312		2.248	25.0469	66.5167	56.6929	76.303
2.25	34.3457	49.5313	71.1286	50.0937		2.25	25.0094	66.4792	56.6554	76.228
2.252	34.3832	49.6063	71.0536	50.0937		2.252	25.0094	66.4417	56.6554	76.1905
2.253	34.4207	49.6438	71.0161	50.0937		2.253	25.0094	66.4042	56.6554	76.1155
2.255	34.4582	49.7188	70.9411	50.0937		2.255	24.9719	66.3292	56.6179	76.0405
2.257	34.4957	49.7563	70.8661	50.0937		2.257	24.9719	66.2917	56.6179	75.9655
2.258	34.5332	49.7938	70.7912	50.0937		2.258	24.9719	66.2542	56.6179	75.928
2.26	34.5707	49.8313	70.7536	50.0937		2.26	24.9344	66.2167	56.6179	75.853
2.262	34.6082	49.8688	70.6787	50.0937		2.262	24.9344	66.1792	56.6179	75.778
2.263	34.6457	49.9063	70.6037	50.0937		2.263	24.8969	66.1417	56.6179	75.7405
2.265	34.6457	49.9438	70.5662	50.0937		2.265	24.8969	66.1042	56.6179	75.6655
2.267	34.6832	49.9813	70.4912	50.0937		2.267	24.8969	66.0667	56.6179	75.5905
2.268	34.7207	50.0187	70.4537	50.1312		2.268	24.8969	65.9917	56.6179	75.553
2.27	34.7582	50.0187	70.3787	50.1312		2.27	24.8594	65.9543	56.6179	75.4781
2.272	34.7957	50.0562	70.3412	50.1687		2.272	24.8594	65.9168	56.6179	75.4031
2.273	34.8332	50.0562	70.2662	50.1687		2.273	24.8594	65.8793	56.6179	75.3281
2.275	34.8706	50.0562	70.2287	50.2062		2.275	24.8219	65.8418	56.6179	75.2906
2.277	34.8706	50.0562	70.1912	50.2062		2.277	24.8219	65.8043	56.6179	75.2156
2.278	34.9081	50.0937	70.1162	50.2437		2.278	24.8219	65.7668	56.6179	75.1406
2.28	34.9456	50.0937	70.0787	50.2812		2.28	24.8219	65.7293	56.6554	75.1031
2.282	34.9831	50.0937	70.0037	50.3187		2.282	24.7844	65.6918	56.6554	75.0281
2.283	34.9831	50.0937	69.9663	50.3562		2.283	24.7844	65.6168	56.6554	74.9906
2.285	35.0206	50.0937	69.8913	50.3937		2.285	24.7844	65.5793	56.6554	74.9156
2.287	35.0581	50.0562	69.8538	50.4312		2.287	24.7844	65.5418	56.6554	74.8406
2.288	35.0956	50.0562	69.7788	50.4687		2.288	24.7844	65.5043	56.6554	74.8032
2.29	35.1331	50.0562	69.7413	50.5062		2.29	24.7469	65.4668	56.6179	74.7282
2.292	35.1331	50.0562	69.6663	50.5437		2.292	24.7469	65.4293	56.6179	74.6532
2.293	35.1706	50.0562	69.6288	50.5812		2.293	24.7469	65.3918	56.6179	74.6157
2.295	35.2081	50.0562	69.5913	50.6562		2.295	24.7469	65.3543	56.6179	74.5407
2.297	35.2081	50.0562	69.5163	50.6937		2.297	24.7094	65.3168	56.6179	74.4657
2.298	35.2456	50.0562	69.4788	50.7687		2.298	24.7094	65.2793	56.6179	74.4282
2.3	35.2831	50.0562	69.4038	50.8062		2.3	24.7094	65.2418	56.5804	74.3532
2.302	35.2831	50.0187	69.3663	50.8811		2.302	24.7094	65.2044	56.5804	74.3157
2.303	35.3206	50.0187	69.2913	50.9561		2.303	24.7094	65.1668	56.5804	74.2407
2.305	35.3581	50.0187	69.2538	50.9936		2.305	24.7094	65.1294	56.5429	74.2032
2.307	35.3581	50.0187	69.2164	51.0686		2.307	24.7094	65.0919	56.5054	74.1282
2.308	35.3956	49.9813	69.1789	51.1436		2.308	24.6719	65.0919	56.5054	74.0907
2.31	35.3956	49.9438	69.1414	51.1811		2.31	24.6719	65.0544	56.4679	74.0157
2.312	35.4331	49.9438	69.1039	51.2561		2.312	24.6719	65.0169	56.3929	73.9408
2.313	35.4706	49.9063	69.0289	51.3311		2.313	24.6719	65.0169	56.3555	73.9033
2.315	35.4706	49.9063	68.9914	51.3686		2.315	24.6719	64.9794	56.318	73.8283
2.317	35.5081	49.8688	68.9539	51.4436		2.317	24.6719	64.9794	56.243	73.7908
2.318	35.5081	49.8313	68.9539	51.4811		2.318	24.6719	64.9419	56.168	73.7158
2.32	35.5456	49.7938	68.9164	51.5186		2.32	24.6719	64.9044	56.1305	73.6783
2.322	35.5456	49.7938	68.8789	51.5936		2.322	24.6719	64.9044	56.0555	73.6033
2.323	35.5831	49.7563	68.8414	51.6311		2.323	24.6719	64.8669	55.9805	73.5658
2.325	35.5831	49.7188	68.8039	51.6685		2.325	24.6344	64.8669	55.9055	73.4908
2.327	35.6206	49.7188	68.7664	51.706		2.327	24.6344	64.8669	55.8305	73.4158
2.328	35.6206	49.6813	68.7289	51.7435		2.328	24.6344	64.8294	55.7555	73.3783
2.33	35.6206	49.6813	68.6914	51.8185		2.33	24.6344	64.8294	55.6805	73.3033
2.332	35.658	49.6813	68.6914	51.856		2.332	24.6344	64.7919	55.6056	73.2658
2.333	35.658	49.6438	68.6539	51.8935		2.333	24.6344	64.7919	55.5306	73.1908
2.335	35.658	49.6438	68.6164	51.931		2.335	24.6719	64.7544	55.4556	73.1159
2.337	35.6955	49.6813	68.5789	51.9685		2.337	24.6719	64.7544	55.3806	73.0784
2.338	35.6955	49.6813	68.5414	52.006		2.338	24.6719	64.7169	55.3431	73.0034
2.34	35.6955	49.6813	68.5414	52.0435		2.34	24.6719	64.6794	55.2681	72.9659
2.342	35.733	49.6813	68.5039	52.1185		2.342	24.6719	64.6419	55.2306	72.8909
2.343	35.733	49.7188	68.4664	52.156		2.343	24.6719	64.6419	55.1556	72.8534
2.345	35.733	49.7188	68.429	52.231		2.345	24.6719	64.6044	55.1181	72.7784
2.347	35.733	49.7188	68.3915	52.306		2.347	24.7094	64.5669	55.0806	72.7409
2.348	35.733	49.7563	68.3915	52.3809		2.348	24.7094	64.5669	55.0431	72.7034
2.35	35.733	49.7563	68.354	52.4559		2.35	24.7094	64.5294	55.0056	72.6284
2.352	35.733	49.7563	68.3165	52.4934		2.352	24.7094	64.4919	54.9681	72.5909
2.353	35.7705	49.7563	68.279	52.5684		2.353	24.7094	64.4544	54.9306	72.5534
2.355	35.7705	49.7563	68.2415	52.6059		2.355	24.7469	64.4169	54.8931	72.5159
2.357	35.7705	49.7563	68.204	52.6434		2.357	24.7469	64.3795	54.8556	72.4784
2.358	35.7705	49.7563	68.204	52.7184		2.358	24.7469	64.342	54.8182	72.441
2.36	35.7705	49.7563	68.1665	52.7559		2.36	24.7844	64.3045	54.7432	72.4035
2.362	35.7705	49.7188	68.129	52.7934		2.362	24.7844	64.3045	54.7057	72.3659
2.363	35.7705	49.7188	68.0915	52.7934		2.363	24.7844	64.267	54.6682	72.3659
2.365	35.7705	49.6813	68.054	52.8309		2.365	24.8219	64.2295	54.6307	72.3285
2.367	35.7705	49.6813	68.054	52.8684		2.367	24.8219	64.192	54.5932	72.291
2.368	35.7705	49.6438	68.0165	52.9059		2.368	24.8219	64.1545	54.5557	72.291
2.37	35.733	49.6063	67.979	52.9059		2.37	24.8594	64.117	54.5182	72.2535
2.372	35.733	49.5313	67.9415	52.9434		2.372	24.8594	64.117	54.4807	72.216
2.373	35.733	49.4938	67.9415	52.9809		2.373	24.8969	64.0795	54.4807	72.216
2.375	35.733	49.4188	67.904	53.0184		2.375	24.8969	64.042	54.4432	72.1785
2.377	35.733	49.3813	67.904	53.0559		2.377	24.9344	64.0045	54.4057	72.1785
2.378	35.733	49.3063	67.8665	53.0934		2.378	24.9719	64.0045	54.4057	72.141
2.38	35.733	49.2313	67.8665	53.1683		2.38	24.9719	63.967	54.4057	72.141
2.382	35.6955	49.1564	67.829	53.2058		2.382	25.0094	63.9295	54.3682	72.1035
2.383	35.6955	49.0814	67.829	53.2433		2.383	25.0094	63.9295	54.3682	72.1035
2.385	35.6955	49.0439	67.829	53.3183		2.385	25.0469	63.892	54.4057	72.1035
2.387	35.658	48.9689	67.829	53.3558		2.387	25.0469	63.8545	54.4057	72.066
2.388	35.658	48.8939	67.7915	53.3558		2.388	25.0844	63.8545	54.4057	72.066
2.39	35.658	48.8189	67.7915	53.3933		2.39	25.1219	63.817	54.4432	72.0285
2.392	35.6206	48.7814	67.7915	53.4308		2.392	25.1219	63.7795	54.4432	72.0285
2.393	35.6206	48.7064	67.7915	53.4308		2.393	25.1594	63.7795	54.4807	71.991
2.395	35.5831	48.6314	67.7915	53.4308		2.395	25.1969	63.742	54.5182	71.991
2.397	35.5831	48.5939	67.7915	53.4683		2.397	25.2343	63.742	54.5182	71.991
2.398	35.5831	48.5189	67.7915	53.4683		2.398	25.2343	63.7045	54.5557	71.9535
2.4	35.5456	48.4814	67.754	53.4683		2.4	25.2718	63.7045	54.5932	71.9535
2.402	35.5456	48.4439	67.754	53.4308		2.402	25.3093	63.667	54.5932	71.9535
2.403	35.5081	48.3689	67.754	53.4308		2.403	25.3468	63.667	54.6307	71.916
2.405	35.5081	48.3315	67.754	53.4308		2.405	25.3843	63.6296	54.6682	71.916
2.407	35.4706	48.294	67.754	53.3933		2.407	25.4218	63.6296	54.6682	71.916
2.408	35.4706	48.2565	67.7165	53.3933		2.408	25.4593	63.5921	54.6682	71.916
2.41	35.4331	48.219	67.7165	53.3933		2.41	25.4968	63.5921	54.7057	71.8785
2.412	35.3956	48.1815	67.7165	53.3558		2.412	25.4968	63.5921	54.7057	71.8785
2.413	35.3956	48.144	67.679	53.3558		2.413	25.5343	63.5545	54.7057	71.8785
2.415	35.3581	48.1065	67.6415	53.3558		2.415	25.5718	63.5545	54.7057	71.8785
2.417	35.3206	48.1065	67.6415	53.3183		2.417	25.6093	63.5171	54.7057	71.8785
2.418	35.3206	48.1065	67.6041	53.3183		2.418	25.6468	63.5171	54.7057	71.8785
2.42	35.2831	48.1065	67.6041	53.2808		2.42	25.6843	63.4796	54.7057	71.8785
2.422	35.2831	48.1065	67.5666	53.2808		2.422	25.7218	63.4796	54.7057	71.841
2.423	35.2456	48.144	67.5291	53.2433		2.423	25.7593	63.4421	54.7057	71.841
2.425	35.2081	48.144	67.5291	53.2058		2.425	25.7968	63.4421	54.7057	71.841
2.427	35.1706	48.1815	67.4916	53.2058		2.427	25.8343	63.4046	54.7057	71.841
2.428	35.1706	48.219	67.4541	53.1683		2.428	25.8718	63.3671	54.7057	71.841
2.43	35.1331	48.2565	67.4166	53.1683		2.43	25.9093	63.3671	54.7057	71.8785
2.432	35.0956	48.3315	67.4166	53.1309		2.432	25.9468	63.3296	54.7057	71.8785
2.433	35.0581	48.3689	67.3791	53.1309		2.433	25.9842	63.3296	54.7057	71.8785
2.435	35.0206	48.4064	67.3416	53.1309		2.435	26.0592	63.2921	54.7057	71.8785
2.437	34.9831	48.4439	67.3041	53.1309		2.437	26.0967	63.2546	54.7057	71.8785
2.438	34.9456	48.4814	67.2666	53.0934		2.438	26.1342	63.2546	54.7057	71.8785
2.44	34.9081	48.4814	67.2666	53.0934		2.44	26.1717	63.2171	54.7057	71.8785
2.442	34.8706	48.5189	67.2291	53.1309		2.442	26.2092	63.2171	54.7057	71.8785
2.443	34.8332	48.5189	67.1916	53.1309		2.443	26.2467	63.1796	54.7057	71.8785
2.445	34.7957	48.5189	67.1916	53.1309		2.445	26.2842	63.1421	54.7057	71.8785
2.447	34.7582	48.5189	67.1541	53.1683		2.447	26.3217	63.1421	54.7057	71.8785
2.448	34.7207	48.5189	67.1166	53.1683		2.448	26.3592	63.1046	54.7057	71.841
2.45	34.6832	48.5189	67.0791	53.2058		2.45	26.3967	63.0671	54.7432	71.841
2.452	34.6457	48.4814	67.0791	53.2433		2.452	26.4717	63.0671	54.7432	71.841
2.453	34.6082	48.4814	67.0416	53.2433		2.453	26.5092	63.0296	54.7807	71.8035
2.455	34.5707	48.4814	67.0041	53.2808		2.455	26.5467	62.9921	54.8182	71.8035
2.457	34.5332	48.4439	67.0041	53.2808		2.457	26.5842	62.9921	54.8182	71.766
2.458	34.4957	48.4439	66.9666	53.3183		2.458	26.6217	62.9546	54.8556	71.766
2.46	34.4582	48.4439	66.9666	53.3183		2.46	26.6592	62.9171	54.8931	71.7285
2.462	34.4582	48.4439	66.9291	53.3558		2.462	26.6967	62.9171	54.9306	71.691
2.463	34.4207	48.4439	66.9291	53.3933		2.463	26.7342	62.8796	55.0056	71.691
2.465	34.3832	48.4439	66.8916	53.3933		2.465	26.8091	62.8796	55.0431	71.6535
2.467	34.3457	48.4439	66.8916	53.4308		2.467	26.8466	62.8421	55.1181	71.6161
2.468	34.3082	48.4439	66.8541	53.4683		2.468	26.8841	62.8421	55.1556	71.6161
2.47	34.2707	48.4814	66.8541	53.4683		2.47	26.9216	62.8047	55.2306	71.5786
2.472	34.2332	48.4814	66.8166	53.5058		2.472	26.9591	62.8047	55.3056	71.541
2.473	34.1957	48.5189	66.8166	53.5058		2.473	26.9966	62.7672	55.3806	71.5036
2.475	34.1582	48.5189	66.8166	53.5433		2.475	27.0341	62.7672	55.4556	71.4661
2.477	34.1207	48.5564	66.8166	53.5433		2.477	27.0716	62.7297	55.5306	71.4661
2.478	34.0832	48.5564	66.7792	53.5808		2.478	27.1091	62.7297	55.6056	71.4286
2.48	34.0457	48.5939	66.7792	53.5808		2.48	27.1466	62.6922	55.643	71.3911
2.482	34.0082	48.5939	66.7417	53.6183		2.482	27.2216	62.6922	55.718	71.3911
2.483	33.9708	48.6314	66.7417	53.6183		2.483	27.2591	62.6922	55.7555	71.3536
2.485	33.9333	48.6689	66.7042	53.6558		2.485	27.2966	62.6922	55.8305	71.3536
2.487	33.8958	48.6689	66.6667	53.6558		2.487	27.3341	62.6547	55.868	71.3161
2.488	33.8583	48.7064	66.6292	53.6558		2.488	27.3716	62.6547	55.9055	71.3161
2.49	33.8583	48.7439	66.6292	53.6933		2.49	27.4091	62.6547	55.943	71.3161
2.492	33.8208	48.7439	66.5917	53.7308		2.492	27.4466	62.6172	55.943	71.2786
2.493	33.7833	48.7814	66.5542	53.7308		2.493	27.4841	62.6172	55.9805	71.2786
2.495	33.7458	48.8189	66.5167	53.7683		2.495	27.5216	62.6172	55.9805	71.2786
2.497	33.7083	48.8564	66.5167	53.8058		2.497	27.5591	62.6172	55.9805	71.2786
2.498	33.7083	48.8564	66.4792	53.8058		2.498	27.5966	62.5797	55.9805	71.2786
2.5	33.6708	48.8939	66.4417	53.8433		2.5	27.634	62.5797	55.9805	71.2786
2.502	33.6333	48.8939	66.4042	53.8808		2.502	27.709	62.5797	55.9805	71.2786
2.503	33.5958	48.8939	66.4042	53.9183		2.503	27.7465	62.5797	55.9805	71.2786
2.505	33.5958	48.8939	66.3667	53.9558		2.505	27.784	62.5422	55.9805	71.2786
2.507	33.5583	48.9314	66.3667	53.9933		2.507	27.8215	62.5422	55.9805	71.2411
2.508	33.5208	48.9314	66.3292	54.0307		2.508	27.859	62.5422	55.9805	71.2411
2.51	33.4833	48.8939	66.3292	54.0682		2.51	27.8965	62.5422	55.9805	71.2411
2.512	33.4833	48.8939	66.2917	54.1057		2.512	27.934	62.5422	55.9805	71.2411
2.513	33.4458	48.8939	66.2917	54.1432		2.513	27.9715	62.5422	55.9805	71.2411
2.515	33.4083	48.8939	66.2542	54.1432		2.515	28.009	62.5047	55.9805	71.2411
2.517	33.3708	48.8939	66.2542	54.1807		2.517	28.0465	62.5047	55.9805	71.2411
2.518	33.3333	48.8939	66.2542	54.2182		2.518	28.084	62.5047	55.9805	71.2036
2.52	33.2958	48.8564	66.2167	54.2182		2.52	28.1215	62.5047	55.9805	71.2036
2.522	33.2958	48.8564	66.2167	54.2182		2.522	28.1965	62.5047	55.9805	71.2036
2.523	33.2583	48.8564	66.2167	54.2182		2.523	28.234	62.5047	55.9805	71.2036
2.525	33.2208	48.8564	66.1792	54.2182		2.525	28.2715	62.4672	55.9805	71.1661
2.527	33.1833	48.8564	66.1792	54.2182		2.527	28.309	62.4672	55.9805	71.1661
2.528	33.1459	48.8189	66.1417	54.2182		2.528	28.3465	62.4672	55.943	71.1661
2.53	33.1084	48.8189	66.1417	54.2182		2.53	28.3839	62.4672	55.943	71.1286
2.532	33.0709	48.8189	66.1417	54.2182		2.532	28.4215	62.4672	55.9055	71.1286
2.533	33.0334	48.8189	66.1042	54.2182		2.533	28.4589	62.4672	55.868	71.0911
2.535	32.9959	48.8189	66.0667	54.2182		2.535	28.4964	62.4297	55.868	71.0911
2.537	32.9959	48.8189	66.0667	54.1807		2.537	28.5339	62.4297	55.8305	71.0911
2.538	32.9584	48.8189	66.0292	54.1807		2.538	28.5714	62.4297	55.793	71.0536
2.54	32.9209	48.8189	66.0292	54.1432		2.54	28.6464	62.4297	55.793	71.0536
2.542	32.8834	48.8189	65.9917	54.1432		2.542	28.6839	62.4297	55.7555	71.0161
2.543	32.8459	48.8189	65.9917	54.1432		2.543	28.7214	62.4297	55.718	71.0161
2.545	32.8084	48.8189	65.9917	54.1057		2.545	28.7589	62.3922	55.6805	70.9786
2.547	32.7709	48.8189	65.9543	54.1057		2.547	28.7964	62.3922	55.643	70.9411
2.548	32.7334	48.8189	65.9543	54.0682		2.548	28.8339	62.3922	55.6056	70.9411
2.55	32.6959	48.8189	65.9543	54.0682		2.55	28.8714	62.3922	55.568	70.9036
2.552	32.6584	48.8189	65.9543	54.0307		2.552	28.9089	62.3922	55.5306	70.8661
2.553	32.6209	48.8564	65.9543	53.9933		2.553	28.9464	62.3922	55.4931	70.8286
2.555	32.5834	48.8564	65.9168	53.9933		2.555	28.9839	62.3922	55.4556	70.8286
2.557	32.5834	48.8564	65.9168	53.9558		2.557	29.0214	62.3922	55.4556	70.7912
2.558	32.5459	48.8939	65.9168	53.9183		2.558	29.0589	62.3547	55.4181	70.7536
2.56	32.5084	48.8939	65.9168	53.9183		2.56	29.0964	62.3547	55.3806	70.7162
2.562	32.4709	48.8939	65.9168	53.8808		2.562	29.1339	62.3547	55.3431	70.6787
2.563	32.4334	48.9314	65.9168	53.8433		2.563	29.1714	62.3547	55.3056	70.6412
2.565	32.3959	48.9314	65.9168	53.8433		2.565	29.2089	62.3547	55.2681	70.6037
2.567	32.3585	48.9689	65.9168	53.8058		2.567	29.2463	62.3547	55.2681	70.5662
2.568	32.321	48.9689	65.9168	53.7683		2.568	29.2838	62.3547	55.2306	70.5287
2.57	32.2835	49.0064	65.8793	53.7683		2.57	29.3588	62.3547	55.1931	70.4912
2.572	32.246	49.0064	65.8793	53.7308		2.572	29.3963	62.3172	55.1931	70.4537
2.573	32.2085	49.0439	65.8793	53.6933		2.573	29.4338	62.3172	55.1556	70.4162
2.575	32.2085	49.0439	65.8793	53.6558		2.575	29.4713	62.3172	55.1556	70.3787
2.577	32.171	49.0814	65.8418	53.6183		2.577	29.4713	62.3172	55.1181	70.3412
2.578	32.096	49.0814	65.8418	53.6183		2.578	29.5088	62.2797	55.1181	70.3037
2.58	32.0585	49.1189	65.8418	53.5808		2.58	29.5463	62.2797	55.0806	70.3037
2.582	32.021	49.1189	65.8043	53.5433		2.582	29.5838	62.2797	55.0806	70.2662
2.583	31.9835	49.1564	65.8043	53.5058		2.583	29.6213	62.2797	55.0806	70.2287
2.585	31.946	49.1564	65.7668	53.4683		2.585	29.6588	62.2422	55.0431	70.1912
2.587	31.9085	49.1938	65.7668	53.4308		2.587	29.6963	62.2422	55.0431	70.1537
2.588	31.871	49.1938	65.7293	53.3933		2.588	29.7338	62.2047	55.0431	70.1162
2.59	31.8335	49.1938	65.7293	53.3558		2.59	29.7713	62.2047	55.0431	70.1162
2.592	31.796	49.2313	65.6918	53.3183		2.592	29.8088	62.1672	55.0431	70.0787
2.593	31.721	49.2313	65.6918	53.2808		2.593	29.8463	62.1672	55.0431	70.0412
2.595	31.6835	49.2688	65.6543	53.2433		2.595	29.8838	62.1672	55.0431	70.0037
2.597	31.646	49.2688	65.6168	53.1683		2.597	29.9213	62.1297	55.0431	69.9663
2.598	31.571	49.2688	65.6168	53.1309		2.598	29.9213	62.1297	55.0431	69.9288
2.6	31.5336	49.2688	65.5793	53.0559		2.6	29.9588	62.0922	55.0431	69.8913
2.602	31.4586	49.3063	65.5418	52.9809		2.602	29.9962	62.0922	55.0431	69.8538
2.603	31.4211	49.3063	65.5043	52.9059		2.603	30.0338	62.0547	55.0431	69.8163
2.605	31.3836	49.3063	65.4668	52.8309		2.605	30.0712	62.0547	55.0806	69.7788
2.607	31.3086	49.3063	65.4293	52.7559		2.607	30.1087	62.0172	55.0806	69.7413
2.608	31.2711	49.3063	65.3918	52.6434		2.608	30.1087	62.0172	55.0806	69.7038
2.61	31.1961	49.3438	65.3918	52.5309		2.61	30.1462	61.9798	55.1181	69.6663
2.612	31.1586	49.3438	65.3543	52.4559		2.612	30.1837	61.9798	55.1181	69.6288
2.613	31.1211	49.3438	65.3168	52.3435		2.613	30.2212	61.9423	55.1181	69.5538
2.615	31.0461	49.3438	65.2793	52.231		2.615	30.2212	61.9048	55.1556	69.5163
2.617	31.0086	49.3438	65.2418	52.1185		2.617	30.2587	61.9048	55.1556	69.4788
2.618	30.9336	49.3438	65.2044	52.0435		2.618	30.2962	61.8673	55.1556	69.4413
2.62	30.8961	49.3438	65.1668	51.931		2.62	30.3337	61.8298	55.1931	69.4038
2.622	30.8586	49.3438	65.1294	51.8185		2.622	30.3337	61.7923	55.1931	69.3663
2.623	30.7837	49.3813	65.0919	51.706		2.623	30.3712	61.7923	55.2306	69.3288
2.625	30.7462	49.3813	65.0544	51.5936		2.625	30.4087	61.7548	55.2681	69.2913
2.627	30.7087	49.3813	65.0169	51.5186		2.627	30.4462	61.7173	55.2681	69.2538
2.628	30.6337	49.3813	64.9794	51.4061		2.628	30.4462	61.6798	55.3056	69.2164
2.63	30.5962	49.3438	64.9794	51.3311		2.63	30.4837	61.6798	55.3056	69.1789
2.632	30.5212	49.3438	64.9419	51.2186		2.632	30.4837	61.6423	55.3431	69.1414
2.633	30.4837	49.3438	64.9044	51.1436		2.633	30.5212	61.6048	55.3806	69.1039
2.635	30.4462	49.3438	64.8669	51.0311		2.635	30.5587	61.5673	55.3806	69.0664
2.637	30.3712	49.3063	64.8294	50.9561		2.637	30.5587	61.5298	55.4181	69.0289
2.638	30.3337	49.3063	64.8294	50.8436		2.638	30.5962	61.4923	55.4181	68.9914
2.64	30.2962	49.2688	64.7919	50.7687		2.64	30.6337	61.4548	55.4556	68.9539
2.642	30.2212	49.2688	64.7544	50.6937		2.642	30.6337	61.4173	55.4556	68.9164
2.643	30.1837	49.2313	64.7544	50.6187		2.643	30.6712	61.3798	55.4556	68.8789
2.645	30.1462	49.1938	64.7169	50.5437		2.645	30.6712	61.3423	55.4556	68.8414
2.647	30.0712	49.1938	64.6794	50.4687		2.647	30.7087	61.3423	55.4181	68.8039
2.648	30.0338	49.1564	64.6419	50.3937		2.648	30.7087	61.3048	55.4181	68.7664
2.65	29.9962	49.1189	64.6419	50.3187		2.65	30.7462	61.2673	55.3806	68.7289
2.652	29.9213	49.0814	64.6044	50.2437		2.652	30.7462	61.2298	55.3431	68.6914
2.653	29.8838	49.0439	64.5669	50.1687		2.653	30.7837	61.1923	55.3056	68.6539
2.655	29.8463	49.0064	64.5294	50.1312		2.655	30.7837	61.1549	55.2681	68.6539
2.657	29.7713	48.9689	64.4919	50.0562		2.657	30.8211	61.1174	55.2306	68.6164
2.658	29.7338	48.9314	64.4544	49.9813		2.658	30.8211	61.0799	55.1931	68.5789
2.66	29.6963	48.8939	64.4169	49.9438		2.66	30.8586	61.0424	55.1556	68.5414
2.662	29.6588	48.8564	64.3795	49.8688		2.662	30.8586	61.0049	55.1181	68.5039
2.663	29.5838	48.8564	64.342	49.8313		2.663	30.8961	60.9674	55.0806	68.4664
2.665	29.5463	48.8189	64.267	49.7563		2.665	30.8961	60.9674	55.0431	68.4664
2.667	29.5088	48.7814	64.2295	49.7188		2.667	30.8961	60.9299	55.0056	68.429
2.668	29.4338	48.7439	64.192	49.6438		2.668	30.9336	60.8924	54.9306	68.3915
2.67	29.3963	48.7439	64.1545	49.6063		2.67	30.9336	60.8174	54.8931	68.3915
2.672	29.3588	48.7064	64.117	49.5313		2.672	30.9711	60.7799	54.8931	68.354
2.673	29.3213	48.7064	64.042	49.4938		2.673	30.9711	60.7424	54.8556	68.3165
2.675	29.2463	48.6689	64.0045	49.4188		2.675	30.9711	60.7049	54.8182	68.279
2.677	29.2089	48.6689	63.967	49.3438		2.677	31.0086	60.6299	54.7432	68.2415
2.678	29.1714	48.6689	63.9295	49.3063		2.678	31.0086	60.5924	54.7057	68.2415
2.68	29.1339	48.6314	63.892	49.2313		2.68	31.0086	60.5549	54.6682	68.204
2.682	29.0589	48.6314	63.8545	49.1564		2.682	31.0461	60.4799	54.6307	68.1665
2.683	29.0214	48.6314	63.7795	49.1189		2.683	31.0461	60.4424	54.5932	68.129
2.685	28.9839	48.5939	63.742	49.0439		2.685	31.0461	60.4049	54.5557	68.129
2.687	28.9464	48.5939	63.7045	48.9689		2.687	31.0461	60.33	54.5182	68.0915
2.688	28.9089	48.5564	63.667	48.9314		2.688	31.0836	60.2925	54.4807	68.054
2.69	28.8714	48.5564	63.6296	48.8564		2.69	31.0836	60.2175	54.4432	68.0165
2.692	28.7964	48.5189	63.5921	48.7814		2.692	31.0836	60.18	54.3682	67.979
2.693	28.7589	48.4814	63.5545	48.7439		2.693	31.0836	60.105	54.3307	67.9415
2.695	28.7214	48.4439	63.5171	48.6689		2.695	31.1211	60.0675	54.2932	67.904
2.697	28.6839	48.4064	63.4796	48.5939		2.697	31.1211	59.9925	54.2182	67.8665
2.698	28.6464	48.3689	63.4421	48.5189		2.698	31.1211	59.955	54.1807	67.829
2.7	28.5714	48.3315	63.4046	48.4439		2.7	31.1211	59.88	54.1432	67.7915
2.702	28.5339	48.2565	63.3671	48.4064		2.702	31.1211	59.8425	54.0682	67.7915
2.703	28.4964	48.1815	63.3296	48.3315		2.703	31.1586	59.7675	54.0307	67.754
2.705	28.4589	48.144	63.2921	48.2565		2.705	31.1586	59.6925	53.9933	67.7165
2.707	28.4215	48.069	63.2546	48.1815		2.707	31.1586	59.655	53.9558	67.6415
2.708	28.3839	47.994	63.2171	48.1065		2.708	31.1586	59.58	53.9183	67.6041
2.71	28.3465	47.919	63.1796	48.0315		2.71	31.1586	59.5051	53.8808	67.5666
2.712	28.309	47.8065	63.1421	47.994		2.712	31.1586	59.4301	53.8808	67.5291
2.713	28.234	47.7315	63.1046	47.919		2.713	31.1961	59.3926	53.8433	67.4916
2.715	28.1965	47.6565	63.0671	47.844		2.715	31.1961	59.3176	53.8058	67.4166
2.717	28.159	47.5441	63.0296	47.8065		2.717	31.1961	59.2426	53.7683	67.3791
2.718	28.1215	47.4691	62.9921	47.7315		2.718	31.1961	59.1676	53.7683	67.3416
2.72	28.084	47.3566	62.9546	47.6565		2.72	31.1961	59.0926	53.7308	67.2666
2.722	28.0465	47.2816	62.9171	47.6191		2.722	31.1961	59.0176	53.6933	67.2291
2.723	28.009	47.2066	62.8796	47.5441		2.723	31.1961	58.9426	53.6558	67.1541
2.725	27.9715	47.1316	62.8421	47.5066		2.725	31.1961	58.8676	53.6558	67.1166
2.727	27.8965	47.0191	62.8047	47.4691		2.727	31.1961	58.7927	53.6183	67.0416
2.728	27.859	46.9441	62.7672	47.3941		2.728	31.1961	58.7552	53.5808	67.0041
2.73	27.8215	46.8691	62.7297	47.3566		2.73	31.1961	58.6802	53.5058	66.9291
2.732	27.784	46.7942	62.6922	47.3191		2.732	31.1961	58.6052	53.4683	66.8916
2.733	27.7465	46.7192	62.6547	47.2816		2.733	31.1961	58.5302	53.4308	66.8166
2.735	27.709	46.6442	62.6172	47.2066		2.735	31.1961	58.4552	53.3933	66.7792
2.737	27.6715	46.5692	62.5797	47.1691		2.737	31.1961	58.3802	53.3183	66.7042
2.738	27.634	46.4942	62.5422	47.1316		2.738	31.1961	58.3052	53.2808	66.6667
2.74	27.5966	46.4192	62.5047	47.0566		2.74	31.1961	58.2302	53.2433	66.5917
2.742	27.5591	46.3442	62.4297	47.0191		2.742	31.1961	58.1552	53.1683	66.5167
2.743	27.5216	46.3067	62.3922	46.9441		2.743	31.1961	58.0802	53.1309	66.4792
2.745	27.4841	46.2317	62.3547	46.9066		2.745	31.1961	58.0427	53.0559	66.4042
2.747	27.4466	46.1567	62.3172	46.8317		2.747	31.1961	57.9678	53.0184	66.3667
2.748	27.4091	46.0817	62.2422	46.7567		2.748	31.1961	57.8928	52.9434	66.2917
2.75	27.3716	46.0442	62.2047	46.6817		2.75	31.1961	57.8178	52.9059	66.2542
2.752	27.3341	45.9693	62.1297	46.6442		2.752	31.1961	57.7428	52.8309	66.2167
2.753	27.2966	45.9318	62.0922	46.5692		2.753	31.1586	57.7053	52.7934	66.1417
2.755	27.2591	45.8568	62.0547	46.4942		2.755	31.1586	57.6303	52.7559	66.1042
2.757	27.2216	45.8193	61.9798	46.4192		2.757	31.1586	57.5553	52.7184	66.0292
2.758	27.2216	45.7443	61.9423	46.3442		2.758	31.1586	57.4803	52.6434	65.9917
2.76	27.1841	45.6693	61.9048	46.2692		2.76	31.1586	57.4053	52.6059	65.9543
2.762	27.1466	45.6318	61.8298	46.1942		2.762	31.1586	57.3678	52.5684	65.8793
2.763	27.1091	45.5568	61.7923	46.1192		2.763	31.1211	57.2928	52.5309	65.8418
2.765	27.0716	45.4818	61.7548	46.0442		2.765	31.1211	57.2178	52.4934	65.7668
2.767	27.0341	45.4443	61.6798	45.9693		2.767	31.1211	57.1803	52.4559	65.7293
2.768	26.9966	45.3693	61.6423	45.8943		2.768	31.1211	57.1054	52.4559	65.6543
2.77	26.9591	45.2943	61.6048	45.7818		2.77	31.1211	57.0679	52.4184	65.6168
2.772	26.9216	45.2568	61.5673	45.7068		2.772	31.1211	56.9929	52.3809	65.5418
2.773	26.8841	45.1818	61.4923	45.6318		2.773	31.0836	56.9179	52.3435	65.5043
2.775	26.8841	45.1069	61.4548	45.5193		2.775	31.0836	56.8804	52.306	65.4293
2.777	26.8466	45.0694	61.4173	45.4443		2.777	31.0836	56.8054	52.306	65.3918
2.778	26.8091	44.9944	61.3798	45.3318		2.778	31.0836	56.7679	52.2685	65.3543
2.78	26.7717	44.9194	61.3423	45.2568		2.78	31.0461	56.6929	52.231	65.2793
2.782	26.7342	44.8444	61.3048	45.1444		2.782	31.0461	56.6554	52.1935	65.2418
2.783	26.6967	44.8069	61.2673	45.0319		2.783	31.0461	56.5804	52.156	65.2044
2.785	26.6592	44.7319	61.1923	44.9194		2.785	31.0461	56.5429	52.1185	65.1668
2.787	26.6217	44.6944	61.1549	44.8069		2.787	31.0086	56.4679	52.081	65.1294
2.788	26.6217	44.6194	61.1174	44.6944		2.788	31.0086	56.4305	52.006	65.0544
2.79	26.5842	44.5444	61.0799	44.5819		2.79	31.0086	56.3555	51.9685	65.0169
2.792	26.5467	44.5069	61.0424	44.4694		2.792	30.9711	56.2805	51.8935	64.9794
2.793	26.5092	44.432	60.9674	44.357		2.793	30.9711	56.243	51.856	64.9419
2.795	26.4717	44.357	60.9299	44.2445		2.795	30.9711	56.168	51.781	64.9044
2.797	26.4342	44.3195	60.8924	44.132		2.797	30.9336	56.1305	51.706	64.8669
2.798	26.3967	44.2445	60.8549	44.0195		2.798	30.9336	56.0555	51.6311	64.8294
2.8	26.3967	44.1695	60.7799	43.9445		2.8	30.9336	56.018	51.5561	64.7919
2.802	26.3592	44.132	60.7424	43.832		2.802	30.9336	55.943	51.4811	64.7544
2.803	26.3217	44.057	60.6674	43.7195		2.803	30.8961	55.868	51.4061	64.7169
2.805	26.2842	43.982	60.6299	43.6445		2.805	30.8961	55.8305	51.2936	64.6794
2.807	26.2467	43.9445	60.5549	43.5321		2.807	30.8961	55.7555	51.2186	64.6419
2.808	26.2467	43.8695	60.5174	43.4571		2.808	30.8586	55.6805	51.1061	64.6044
2.81	26.2092	43.7945	60.4424	43.3446		2.81	30.8586	55.643	51.0311	64.5669
2.812	26.1717	43.757	60.4049	43.2696		2.812	30.8586	55.568	50.9561	64.4919
2.813	26.1342	43.682	60.33	43.1946		2.813	30.8211	55.4931	50.8436	64.4544
2.815	26.0967	43.6445	60.255	43.0821		2.815	30.8211	55.4556	50.7687	64.4169
2.817	26.0592	43.5695	60.2175	43.0071		2.817	30.7837	55.3806	50.6937	64.3795
2.818	26.0592	43.4946	60.1425	42.8946		2.818	30.7837	55.3056	50.5812	64.3045
2.82	26.0218	43.4571	60.0675	42.8197		2.82	30.7462	55.2306	50.5062	64.267
2.822	25.9842	43.3821	60.03	42.7447		2.822	30.7462	55.1556	50.4312	64.2295
2.823	25.9468	43.3446	59.955	42.6322		2.823	30.7462	55.1181	50.3562	64.1545
2.825	25.9468	43.2696	59.88	42.5572		2.825	30.7087	55.0431	50.2812	64.117
2.827	25.9093	43.1946	59.8425	42.4822		2.827	30.7087	54.9681	50.1687	64.042
2.828	25.8718	43.1571	59.805	42.3697		2.828	30.6712	54.8931	50.0937	64.0045
2.83	25.8718	43.0821	59.73	42.2947		2.83	30.6337	54.8182	50.0187	63.9295
2.832	25.8343	43.0071	59.6925	42.2197		2.832	30.6337	54.7432	49.9438	63.892
2.833	25.7968	42.9696	59.655	42.1447		2.833	30.5962	54.6682	49.8688	63.817
2.835	25.7593	42.8946	59.6176	42.0697		2.835	30.5962	54.6307	49.7938	63.742
2.837	25.7593	42.8571	59.58	41.9948		2.837	30.5587	54.5557	49.7188	63.7045
2.838	25.7218	42.7822	59.5426	41.9198		2.838	30.5587	54.4807	49.6438	63.6296
2.84	25.6843	42.7072	59.5426	41.8448		2.84	30.5212	54.4057	49.5688	63.5545
2.842	25.6843	42.6697	59.5051	41.7698		2.842	30.5212	54.3307	49.4938	63.5171
2.843	25.6468	42.5947	59.4676	41.6948		2.843	30.4837	54.2557	49.4188	63.4421
2.845	25.6468	42.5572	59.4676	41.6198		2.845	30.4837	54.1807	49.3438	63.3671
2.847	25.6093	42.4822	59.4301	41.5448		2.847	30.4462	54.1057	49.2313	63.3296
2.848	25.5718	42.4447	59.4301	41.4698		2.848	30.4462	54.0307	49.1564	63.2546
2.85	25.5718	42.3697	59.3926	41.3948		2.85	30.4087	53.9558	49.0814	63.1796
2.852	25.5343	42.3322	59.3926	41.2823		2.852	30.4087	53.8808	49.0064	63.1421
2.853	25.4968	42.2947	59.3926	41.2073		2.853	30.3712	53.8058	48.9314	63.1046
2.855	25.4968	42.2197	59.3551	41.0949		2.855	30.3712	53.7308	48.8564	63.0296
2.857	25.4593	42.1822	59.3551	41.0199		2.857	30.3337	53.6183	48.7814	62.9921
2.858	25.4593	42.1447	59.3176	40.9074		2.858	30.3337	53.5433	48.7064	62.9171
2.86	25.4218	42.0697	59.3176	40.7949		2.86	30.2962	53.4683	48.6314	62.8796
2.862	25.4218	42.0322	59.3176	40.6824		2.862	30.2962	53.3933	48.5564	62.8047
2.863	25.3843	41.9948	59.2801	40.5699		2.863	30.2587	53.3183	48.5189	62.7672
2.865	25.3468	41.9573	59.2801	40.4574		2.865	30.2587	53.2433	48.4439	62.6922
2.867	25.3468	41.9198	59.2426	40.3824		2.867	30.2212	53.1683	48.3689	62.6547
2.868	25.3093	41.8823	59.2426	40.27		2.868	30.2212	53.0934	48.294	62.6172
2.87	25.3093	41.8448	59.2051	40.1575		2.87	30.1837	53.0184	48.2565	62.5422
2.872	25.2718	41.8073	59.2051	40.045		2.872	30.1837	52.9434	48.1815	62.5047
2.873	25.2718	41.7698	59.1676	39.9325		2.873	30.1462	52.8684	48.1065	62.4297
2.875	25.2343	41.7698	59.1676	39.82		2.875	30.1462	52.7934	48.069	62.3922
2.877	25.2343	41.7323	59.1301	39.7075		2.877	30.1087	52.7184	47.994	62.3172
2.878	25.1969	41.6948	59.1301	39.5951		2.878	30.1087	52.6434	47.9565	62.2797
2.88	25.1969	41.6948	59.0926	39.4826		2.88	30.0712	52.5684	47.919	62.2047
2.882	25.1594	41.6573	59.0926	39.3701		2.882	30.0712	52.4934	47.8815	62.1672
2.883	25.1594	41.6198	59.0551	39.2951		2.883	30.0338	52.4184	47.844	62.0922
2.885	25.1219	41.5823	59.0176	39.1826		2.885	30.0338	52.3435	47.8065	62.0547
2.887	25.1219	41.5823	59.0176	39.0701		2.887	29.9962	52.2685	47.769	62.0172
2.888	25.0844	41.5448	58.9801	38.9576		2.888	29.9962	52.1935	47.7315	61.9423
2.89	25.0844	41.5073	58.9426	38.8826		2.89	29.9588	52.1185	47.694	61.9048
2.892	25.0844	41.4698	58.9051	38.7702		2.892	29.9588	52.0435	47.6565	61.8298
2.893	25.0469	41.4323	58.8302	38.6952		2.893	29.9213	51.9685	47.6191	61.7923
2.895	25.0469	41.3948	58.7927	38.5827		2.895	29.8838	51.8935	47.5816	61.7548
2.897	25.0094	41.3573	58.7552	38.5077		2.897	29.8838	51.856	47.5441	61.6798
2.898	25.0094	41.3198	58.7177	38.3952		2.898	29.8463	51.781	47.5066	61.6423
2.9	25.0094	41.2823	58.6427	38.3202		2.9	29.8463	51.706	47.4691	61.5673
2.902	24.9719	41.2448	58.6052	38.2452		2.902	29.8088	51.6311	47.4316	61.5298
2.903	24.9719	41.2073	58.5302	38.1702		2.903	29.8088	51.5561	47.3566	61.4923
2.905	24.9719	41.1324	58.4927	38.0952		2.905	29.7713	51.4811	47.3191	61.4173
2.907	24.9344	41.0949	58.4177	38.0202		2.907	29.7713	51.4061	47.2441	61.3798
2.908	24.9344	41.0199	58.3802	37.9078		2.908	29.7338	51.3311	47.1691	61.3048
2.91	24.8969	40.9824	58.3052	37.8328		2.91	29.7338	51.2561	47.0566	61.2673
2.912	24.8969	40.9074	58.2677	37.7578		2.912	29.6963	51.1811	46.9816	61.1923
2.913	24.8969	40.8324	58.1927	37.6828		2.913	29.6963	51.1436	46.9066	61.1549
2.915	24.8969	40.7574	58.1552	37.6078		2.915	29.6588	51.0686	46.7942	61.0799
2.917	24.8594	40.7199	58.1177	37.5328		2.917	29.6588	50.9936	46.7192	61.0424
2.918	24.8594	40.6449	58.0427	37.4578		2.918	29.6213	50.9186	46.6067	60.9674
2.92	24.8594	40.5699	58.0052	37.3828		2.92	29.6213	50.8436	46.4942	60.9299
2.922	24.8594	40.4949	57.9678	37.3078		2.922	29.5838	50.7687	46.3817	60.8549
2.923	24.8594	40.42	57.9303	37.2328		2.923	29.5838	50.7312	46.2692	60.8174
2.925	24.8219	40.345	57.8928	37.1204		2.925	29.5463	50.6562	46.1567	60.7424
2.927	24.8219	40.27	57.8553	37.0829		2.927	29.5463	50.5812	46.0817	60.6674
2.928	24.8219	40.195	57.8178	37.0079		2.928	29.5088	50.5062	45.9693	60.6299
2.93	24.8219	40.12	57.8178	36.9329		2.93	29.4713	50.4687	45.8568	60.5549
2.932	24.8219	40.045	57.7803	36.8579		2.932	29.4713	50.3937	45.7443	60.4799
2.933	24.8219	39.97	57.7428	36.7829		2.933	29.4338	50.3187	45.6318	60.4424
2.935	24.7844	39.895	57.7428	36.7079		2.935	29.4338	50.2437	45.5568	60.3674
2.937	24.7844	39.82	57.7053	36.6704		2.937	29.3963	50.2062	45.4443	60.2925
2.938	24.7844	39.745	57.6678	36.5954		2.938	29.3963	50.1312	45.3318	60.2175
2.94	24.7844	39.67	57.6678	36.5204		2.94	29.3588	50.0562	45.2193	60.1425
2.942	24.7844	39.5951	57.6303	36.4829		2.942	29.3588	49.9813	45.1444	60.0675
2.943	24.7844	39.4826	57.6303	36.4079		2.943	29.3213	49.9063	45.0319	59.955
2.945	24.7844	39.4076	57.5928	36.3704		2.945	29.3213	49.8313	44.9569	59.88
2.947	24.7844	39.3326	57.5553	36.2955		2.947	29.2838	49.7563	44.8444	59.805
2.948	24.7844	39.2576	57.5178	36.258		2.948	29.2838	49.7188	44.7319	59.73
2.95	24.7844	39.1826	57.4803	36.2205		2.95	29.2463	49.6438	44.6569	59.655
2.952	24.7844	39.1076	57.4428	36.1455		2.952	29.2463	49.5688	44.5819	59.58
2.953	24.7844	39.0326	57.4428	36.108		2.953	29.2089	49.4938	44.4694	59.4676
2.955	24.7844	38.9576	57.4053	36.033		2.955	29.2089	49.4188	44.3944	59.3926
2.957	24.7844	38.8826	57.3678	35.9955		2.957	29.1714	49.3438	44.282	59.3176
2.958	24.7844	38.8077	57.3303	35.958		2.958	29.1714	49.2688	44.207	59.2426
2.96	24.7844	38.6952	57.2928	35.883		2.96	29.1339	49.1938	44.132	59.1301
2.962	24.7844	38.6202	57.2553	35.8455		2.962	29.1339	49.1189	44.0195	59.0551
2.963	24.7844	38.5452	57.2178	35.808		2.963	29.0964	49.0439	43.9445	58.9801
2.965	24.8219	38.4702	57.1803	35.733		2.965	29.0964	48.9689	43.8695	58.9051
2.967	24.8219	38.3952	57.1429	35.6955		2.967	29.0589	48.9314	43.757	58.8302
2.968	24.8219	38.2827	57.1054	35.658		2.968	29.0589	48.8564	43.682	58.7552
2.97	24.8219	38.2077	57.1054	35.6206		2.97	29.0214	48.7814	43.5695	58.6427
2.972	24.8219	38.1327	57.0679	35.5456		2.972	29.0214	48.7064	43.4946	58.5677
2.973	24.8594	38.0577	57.0304	35.5081		2.973	28.9839	48.6314	43.4196	58.4927
2.975	24.8594	37.9453	56.9929	35.4706		2.975	28.9839	48.5564	43.3071	58.4177
2.977	24.8594	37.8703	56.9554	35.4331		2.977	28.9464	48.5189	43.2321	58.3052
2.978	24.8969	37.7953	56.9179	35.3956		2.978	28.9464	48.4439	43.1196	58.2302
2.98	24.8969	37.6828	56.8804	35.3581		2.98	28.9089	48.3689	43.0446	58.1552
2.982	24.8969	37.6078	56.8429	35.3206		2.982	28.9089	48.3315	42.9321	58.0802
2.983	24.9344	37.5328	56.8054	35.2831		2.983	28.8714	48.2565	42.8571	58.0052
2.985	24.9719	37.4203	56.7679	35.2456		2.985	28.8714	48.1815	42.7447	57.9303
2.987	24.9719	37.3453	56.7304	35.2081		2.987	28.8714	48.144	42.6697	57.8553
2.988	25.0094	37.2703	56.6929	35.2081		2.988	28.8339	48.069	42.5947	57.7803
2.99	25.0094	37.1953	56.6554	35.1706		2.99	28.8339	48.0315	42.4822	57.7053
2.992	25.0469	37.1204	56.6179	35.1331		2.992	28.7964	47.994	42.4072	57.6303
2.993	25.0844	37.0454	56.5804	35.1331		2.993	28.7964	47.919	42.3322	57.5553
2.995	25.1219	36.9329	56.5429	35.1331		2.995	28.7589	47.8815	42.2197	57.4803
2.997	25.1219	36.8579	56.5054	35.0956		2.997	28.7589	47.8065	42.1447	57.4053
2.998	25.1594	36.7829	56.5054	35.0956		2.998	28.7214	47.769	42.0697	57.3678
3	25.1969	36.7454	56.4679	35.0956		3	28.7214	47.7315	41.9948	57.2928
3.002	25.2343	36.6704	56.4305	35.0581		3.002	28.7214	47.694	41.9198	57.2178
3.003	25.2718	36.5954	56.4305	35.0581		3.003	28.6839	47.6191	41.8448	57.1429
3.005	25.3093	36.5204	56.3929	35.0206		3.005	28.6839	47.5816	41.8073	57.1054
3.007	25.3468	36.4829	56.3929	35.0206		3.007	28.6464	47.5441	41.7323	57.0304
3.008	25.3843	36.4079	56.3555	34.9831		3.008	28.6464	47.5066	41.6573	56.9554
3.01	25.4593	36.333	56.3555	34.9456		3.01	28.6089	47.4691	41.6198	56.8804
3.012	25.4968	36.2955	56.3555	34.9081		3.012	28.6089	47.3941	41.5448	56.8429
3.013	25.5343	36.2205	56.318	34.8706		3.013	28.6089	47.3566	41.5073	56.7679
3.015	25.6093	36.183	56.318	34.8332		3.015	28.5714	47.3191	41.4323	56.6929
3.017	25.6468	36.1455	56.318	34.7582		3.017	28.5714	47.2816	41.3948	56.6554
3.018	25.6843	36.108	56.2805	34.7207		3.018	28.5339	47.2441	41.3198	56.5804
3.02	25.7593	36.033	56.243	34.6457		3.02	28.5339	47.2066	41.2823	56.5054
3.022	25.8343	35.9955	56.243	34.6082		3.022	28.5339	47.1691	41.2073	56.4679
3.023	25.8718	35.958	56.2055	34.5332		3.023	28.4964	47.1316	41.1324	56.3929
3.025	25.9468	35.9205	56.168	34.4957		3.025	28.4964	47.0941	41.0574	56.318
3.027	26.0218	35.883	56.1305	34.4207		3.027	28.4589	47.0566	41.0199	56.2805
3.028	26.0967	35.8455	56.093	34.3457		3.028	28.4589	47.0191	40.9449	56.2055
3.03	26.1717	35.808	56.0555	34.3082		3.03	28.4215	46.9816	40.8699	56.168
3.032	26.2467	35.7705	56.018	34.2332		3.032	28.4215	46.9816	40.7949	56.093
3.033	26.3217	35.733	55.943	34.1957		3.033	28.3839	46.9441	40.6824	56.0555
3.035	26.4342	35.733	55.868	34.1207		3.035	28.3839	46.9066	40.6074	55.9805
3.037	26.5092	35.6955	55.793	34.0832		3.037	28.3465	46.8691	40.5324	55.943
3.038	26.5842	35.658	55.7555	34.0082		3.038	28.3465	46.8317	40.4574	55.868
3.04	26.6967	35.5831	55.6805	33.9708		3.04	28.3465	46.7942	40.345	55.8305
3.042	26.8091	35.5456	55.568	33.8958		3.042	28.309	46.7567	40.27	55.7555
3.043	26.9216	35.5081	55.4931	33.8583		3.043	28.309	46.7192	40.195	55.718
3.045	26.9966	35.4706	55.4181	33.8208		3.045	28.2715	46.6817	40.0825	55.643
3.047	27.1466	35.3956	55.3056	33.7833		3.047	28.2715	46.6442	40.0075	55.6056
3.048	27.2591	35.3581	55.2306	33.7458		3.048	28.234	46.6067	39.9325	55.5306
3.05	27.3716	35.2831	55.1181	33.6708		3.05	28.234	46.5317	39.895	55.4931
3.052	27.4841	35.2456	55.0431	33.6708		3.052	28.1965	46.4942	39.82	55.4181
3.053	27.634	35.1706	54.9306	33.6333		3.053	28.1965	46.4567	39.745	55.3806
3.055	27.7465	35.1331	54.8556	33.5958		3.055	28.159	46.3817	39.7075	55.3056
3.057	27.8965	35.0956	54.7432	33.5583		3.057	28.159	46.3442	39.6326	55.2681
3.058	28.0465	35.0206	54.6682	33.5208		3.058	28.1215	46.2692	39.5576	55.2306
3.06	28.1965	34.9456	54.5932	33.5208		3.06	28.1215	46.1942	39.5201	55.1556
3.062	28.3465	34.9081	54.4807	33.4833		3.062	28.084	46.1567	39.4451	55.1181
3.063	28.5339	34.8332	54.4057	33.4833		3.063	28.084	46.0817	39.4076	55.0806
3.065	28.6839	34.7957	54.3307	33.4458		3.065	28.0465	46.0067	39.3326	55.0056
3.067	28.8339	34.7207	54.2557	33.4458		3.067	28.0465	45.9693	39.2951	54.9681
3.068	29.0214	34.6832	54.1807	33.4458		3.068	28.009	45.8943	39.2201	54.9306
3.07	29.2089	34.6082	54.1057	33.4458		3.07	28.009	45.8193	39.1451	54.8556
3.072	29.3963	34.5707	54.0307	33.4833		3.072	28.009	45.7818	39.0701	54.8182
3.073	29.5838	34.4957	53.9558	33.4833		3.073	27.9715	45.7068	39.0326	54.7432
3.075	29.7713	34.4207	53.8808	33.4833		3.075	27.9715	45.6318	38.9576	54.7057
3.077	29.9588	34.3832	53.8433	33.5208		3.077	27.934	45.5568	38.8826	54.6307
3.078	30.1837	34.3082	53.7683	33.5208		3.078	27.8965	45.5193	38.8077	54.5932
3.08	30.3712	34.2707	53.6933	33.5208		3.08	27.8965	45.4443	38.7327	54.5182
3.082	30.5962	34.1957	53.6183	33.5583		3.082	27.859	45.3693	38.6577	54.4807
3.083	30.7837	34.1582	53.5808	33.5583		3.083	27.859	45.3318	38.5827	54.4057
3.085	31.0086	34.1207	53.5058	33.5583		3.085	27.8215	45.2568	38.5077	54.3682
3.087	31.2336	34.0457	53.4308	33.5583		3.087	27.8215	45.2193	38.4327	54.2932
3.088	31.4586	34.0082	53.3558	33.5583		3.088	27.784	45.1444	38.3577	54.2182
3.09	31.6835	33.9708	53.3183	33.5208		3.09	27.784	45.1069	38.2827	54.1807
3.092	31.9085	33.9333	53.2433	33.5208		3.092	27.7465	45.0694	38.2077	54.1057
3.093	32.171	33.8958	53.1683	33.4833		3.093	27.7465	45.0319	38.1327	54.0307
3.095	32.3959	33.8583	53.0934	33.4833		3.095	27.709	44.9944	38.0577	53.9558
3.097	32.6209	33.8208	53.0184	33.4458		3.097	27.709	44.9569	37.9828	53.8808
3.098	32.8834	33.7833	52.9434	33.4458		3.098	27.6715	44.9194	37.9453	53.8433
3.1	33.1084	33.7458	52.8684	33.4083		3.1	27.634	44.8819	37.8703	53.7683
3.102	33.3708	33.7083	52.7934	33.3708		3.102	27.634	44.8444	37.7953	53.6933
3.103	33.5958	33.6708	52.7184	33.3333		3.103	27.5966	44.8069	37.7578	53.6183
3.105	33.8583	33.6333	52.6434	33.2958		3.105	27.5966	44.7694	37.6828	53.5808
3.107	34.1207	33.5958	52.5684	33.2583		3.107	27.5591	44.7319	37.6453	53.5058
3.108	34.3457	33.5583	52.4934	33.2208		3.108	27.5591	44.7319	37.5703	53.4308
3.11	34.6082	33.5208	52.4184	33.1459		3.11	27.5216	44.6944	37.4953	53.3558
3.112	34.8706	33.4833	52.3435	33.1084		3.112	27.5216	44.6569	37.4578	53.2808
3.113	35.0956	33.4458	52.2685	33.0709		3.113	27.4841	44.6194	37.3828	53.2433
3.115	35.3581	33.3708	52.156	32.9959		3.115	27.4841	44.5819	37.3453	53.1683
3.117	35.6206	33.3333	52.081	32.9584		3.117	27.4466	44.5819	37.2703	53.0934
3.118	35.8455	33.2958	52.006	32.9209		3.118	27.4466	44.5444	37.2328	53.0184
3.12	36.108	33.2583	51.931	32.8459		3.12	27.4091	44.5069	37.1579	52.9809
3.122	36.3704	33.2208	51.856	32.8084		3.122	27.4091	44.4694	37.1204	52.9059
3.123	36.5954	33.1833	51.781	32.7334		3.123	27.3716	44.4694	37.0454	52.8309
3.125	36.8579	33.1833	51.706	32.6959		3.125	27.3341	44.432	36.9704	52.7559
3.127	37.1204	33.1459	51.5936	32.6584		3.127	27.3341	44.3944	36.9329	52.7184
3.128	37.3453	33.1084	51.5186	32.6209		3.128	27.2966	44.357	36.8579	52.6434
3.13	37.6078	33.0709	51.4436	32.5834		3.13	27.2591	44.3195	36.7829	52.5684
3.132	37.8328	33.0334	51.3686	32.5459		3.132	27.2591	44.3195	36.7454	52.4934
3.133	38.0577	33.0334	51.2936	32.5084		3.133	27.2216	44.282	36.6704	52.4559
3.135	38.3202	32.9959	51.2186	32.4709		3.135	27.2216	44.2445	36.5954	52.3809
3.137	38.5452	32.9959	51.1436	32.4709		3.137	27.1841	44.207	36.5204	52.3435
3.138	38.7702	32.9584	51.0686	32.4334		3.138	27.1841	44.1695	36.4455	52.2685
3.14	39.0326	32.9584	50.9936	32.4334		3.14	27.1466	44.132	36.4079	52.1935
3.142	39.2576	32.9209	50.9186	32.4334		3.142	27.1466	44.0945	36.333	52.156
3.143	39.4826	32.9209	50.8811	32.4334		3.143	27.1091	44.057	36.258	52.081
3.145	39.7075	32.9209	50.8062	32.4334		3.145	27.0716	44.0195	36.2205	52.0435
3.147	39.9325	32.8834	50.7687	32.4334		3.147	27.0716	43.982	36.1455	51.9685
3.148	40.1575	32.8459	50.7312	32.4334		3.148	27.0341	43.9445	36.108	51.931
3.15	40.3824	32.8459	50.6562	32.4709		3.15	26.9966	43.907	36.0705	51.856
3.152	40.6074	32.8084	50.6187	32.4709		3.152	26.9966	43.8695	35.9955	51.8185
3.153	40.7949	32.7709	50.5812	32.5084		3.153	26.9591	43.832	35.958	51.7435
3.155	41.0199	32.7709	50.5437	32.5084		3.155	26.9591	43.7945	35.9205	51.706
3.157	41.2448	32.7334	50.5062	32.5459		3.157	26.9216	43.757	35.883	51.6311
3.158	41.4323	32.6959	50.4687	32.5459		3.158	26.8841	43.682	35.808	51.5936
3.16	41.6573	32.6584	50.4312	32.5834		3.16	26.8841	43.6445	35.7705	51.5561
3.162	41.8448	32.6209	50.3937	32.6209		3.162	26.8466	43.6071	35.733	51.4811
3.163	42.0322	32.5459	50.3562	32.6584		3.163	26.8091	43.5695	35.6955	51.4436
3.165	42.2197	32.5084	50.2812	32.6584		3.165	26.8091	43.4946	35.658	51.3686
3.167	42.4072	32.4709	50.2437	32.6959		3.167	26.7717	43.4571	35.5831	51.3311
3.168	42.6322	32.4334	50.1687	32.7334		3.168	26.7342	43.4196	35.5456	51.2936
3.17	42.8197	32.3959	50.0937	32.7709		3.17	26.7342	43.3821	35.5081	51.2186
3.172	42.9696	32.3585	50.0562	32.8084		3.172	26.6967	43.3071	35.4706	51.1811
3.173	43.1571	32.321	49.9813	32.8459		3.173	26.6592	43.2696	35.4331	51.1436
3.175	43.3446	32.2835	49.9063	32.8834		3.175	26.6592	43.2321	35.3956	51.0686
3.177	43.5321	32.246	49.8313	32.9209		3.177	26.6217	43.1571	35.3581	51.0311
3.178	43.682	32.2085	49.7563	32.9584		3.178	26.5842	43.1196	35.3206	50.9936
3.18	43.8695	32.1335	49.6813	32.9959		3.18	26.5467	43.0821	35.2831	50.9561
3.182	44.0195	32.096	49.6438	33.0334		3.182	26.5467	43.0446	35.2456	50.8811
3.183	44.207	32.0585	49.5688	33.1084		3.183	26.5092	43.0071	35.2081	50.8436
3.185	44.357	32.021	49.4938	33.1459		3.185	26.4717	42.9321	35.2081	50.8062
3.187	44.5069	31.9835	49.4188	33.1833		3.187	26.4717	42.8946	35.1706	50.7687
3.188	44.6569	31.946	49.3813	33.2583		3.188	26.4342	42.8571	35.1331	50.7312
3.19	44.8444	31.871	49.3438	33.2958		3.19	26.3967	42.8197	35.0956	50.6937
3.192	44.9944	31.8335	49.2688	33.3708		3.192	26.3967	42.7822	35.0581	50.6562
3.193	45.1444	31.796	49.2313	33.4083		3.193	26.3592	42.7072	34.9831	50.6187
3.195	45.2943	31.7585	49.1938	33.4833		3.195	26.3217	42.6697	34.9456	50.5812
3.197	45.4068	31.6835	49.1564	33.5583		3.197	26.2842	42.6322	34.9081	50.5437
3.198	45.5568	31.646	49.1189	33.6333		3.198	26.2467	42.5947	34.8706	50.5062
3.2	45.7068	31.6086	49.0814	33.6708		3.2	26.2467	42.5572	34.8332	50.4687
3.202	45.8568	31.571	49.0814	33.7458		3.202	26.2092	42.5197	34.7582	50.4312
3.203	45.9693	31.5336	49.0439	33.8208		3.203	26.1717	42.4822	34.7207	50.3937
3.205	46.1192	31.4961	49.0064	33.8958		3.205	26.1342	42.4072	34.6832	50.3562
3.207	46.2317	31.4586	49.0064	34.0082		3.207	26.1342	42.3697	34.6082	50.3187
3.208	46.3817	31.4211	48.9689	34.0832		3.208	26.0967	42.3322	34.5707	50.2812
3.21	46.4942	31.3836	48.9689	34.1582		3.21	26.0592	42.2947	34.4957	50.2437
3.212	46.6442	31.3461	48.9314	34.2707		3.212	26.0218	42.2197	34.4582	50.2062
3.213	46.7567	31.3086	48.8939	34.3457		3.213	25.9842	42.1822	34.4207	50.1687
3.215	46.8691	31.3086	48.8564	34.4582		3.215	25.9842	42.1447	34.3832	50.1687
3.217	46.9816	31.2711	48.7814	34.5707		3.217	25.9468	42.0697	34.3457	50.1312
3.218	47.0941	31.2336	48.7439	34.7207		3.218	25.9093	42.0322	34.3082	50.0937
3.22	47.2066	31.2336	48.6689	34.8332		3.22	25.8718	41.9573	34.2707	50.0937
3.222	47.3191	31.1961	48.6314	34.9831		3.222	25.8718	41.9198	34.2332	50.0562
3.223	47.4316	31.1961	48.5564	35.1331		3.223	25.8343	41.8448	34.1957	50.0187
3.225	47.5441	31.1586	48.4814	35.2831		3.225	25.7968	41.7698	34.1957	50.0187
3.227	47.6191	31.1586	48.4064	35.4331		3.227	25.7968	41.7323	34.1582	49.9813
3.228	47.7315	31.1211	48.3315	35.6206		3.228	25.7593	41.6573	34.1582	49.9438
3.23	47.8065	31.1211	48.2565	35.7705		3.23	25.7218	41.6198	34.1207	49.9438
3.232	47.919	31.0836	48.1815	35.958		3.232	25.6843	41.5448	34.1207	49.9063
3.233	47.994	31.0836	48.1065	36.1455		3.233	25.6468	41.4698	34.0832	49.9063
3.235	48.1065	31.0461	48.0315	36.333		3.235	25.6468	41.4323	34.0832	49.9063
3.237	48.1815	31.0461	47.9565	36.5204		3.237	25.6093	41.3573	34.0457	49.8688
3.238	48.2565	31.0086	47.8815	36.7079		3.238	25.5718	41.2823	34.0457	49.8688
3.24	48.3315	30.9711	47.8065	36.9329		3.24	25.5718	41.2448	34.0082	49.8313
3.242	48.4064	30.9711	47.7315	37.1204		3.242	25.5343	41.1698	33.9708	49.8313
3.243	48.4814	30.9336	47.694	37.3453		3.243	25.4968	41.1324	33.9708	49.7938
3.245	48.5564	30.9336	47.6191	37.5703		3.245	25.4968	41.0574	33.9333	49.7938
3.247	48.6314	30.8961	47.5816	37.7953		3.247	25.4593	41.0199	33.8958	49.7563
3.248	48.7064	30.8586	47.5066	38.0202		3.248	25.4218	40.9449	33.8958	49.7563
3.25	48.7814	30.8586	47.4691	38.2452		3.25	25.3843	40.9074	33.8583	49.7563
3.252	48.8189	30.8211	47.3941	38.4702		3.252	25.3843	40.8699	33.8208	49.7188
3.253	48.8939	30.8211	47.3566	38.7327		3.253	25.3468	40.7949	33.8208	49.6813
3.255	48.9689	30.7837	47.2816	38.9951		3.255	25.3468	40.7574	33.7833	49.6813
3.257	49.0064	30.7837	47.2441	39.2201		3.257	25.3093	40.6824	33.7458	49.6438
3.258	49.0814	30.7837	47.2066	39.4826		3.258	25.3093	40.6449	33.7083	49.6063
3.26	49.1189	30.7462	47.1691	39.7825		3.26	25.2718	40.6074	33.7083	49.5688
3.262	49.1938	30.7462	47.1316	40.045		3.262	25.2343	40.5699	33.6708	49.5688
3.263	49.2313	30.7087	47.0566	40.345		3.263	25.2343	40.5324	33.6333	49.5313
3.265	49.2688	30.7087	47.0566	40.6074		3.265	25.1969	40.4949	33.5958	49.4938
3.267	49.3438	30.7087	47.0191	40.9074		3.267	25.1969	40.4574	33.5583	49.4938
3.268	49.3813	30.6712	46.9816	41.2073		3.268	25.1594	40.42	33.5208	49.4563
3.27	49.4188	30.6712	46.9441	41.5448		3.27	25.1594	40.3824	33.4833	49.4563
3.272	49.4563	30.6712	46.9441	41.8448		3.272	25.1219	40.345	33.4458	49.4188
3.273	49.4938	30.6712	46.9066	42.1822		3.273	25.1219	40.3075	33.4083	49.4188
3.275	49.5313	30.6712	46.8691	42.5197		3.275	25.0844	40.2325	33.3708	49.3813
3.277	49.5688	30.6712	46.8691	42.8571		3.277	25.0844	40.195	33.3333	49.3813
3.278	49.6063	30.6712	46.8317	43.1946		3.278	25.0469	40.1575	33.2583	49.3813
3.28	49.6438	30.6712	46.7942	43.5321		3.28	25.0469	40.12	33.2208	49.3813
3.282	49.6813	30.6712	46.7567	43.8695		3.282	25.0094	40.0825	33.1833	49.3813
3.283	49.6813	30.6712	46.7192	44.207		3.283	25.0094	40.045	33.1459	49.3813
3.285	49.7188	30.6712	46.6817	44.5819		3.285	24.9719	40.045	33.1084	49.3813
3.287	49.7563	30.6712	46.6442	44.9569		3.287	24.9719	40.0075	33.0709	49.3813
3.288	49.7938	30.6712	46.6067	45.3318		3.288	24.9719	39.97	33.0334	49.3813
3.29	49.7938	30.6712	46.5692	45.7068		3.29	24.9344	39.9325	32.9959	49.3813
3.292	49.8313	30.7087	46.5317	46.0817		3.292	24.9344	39.895	32.9584	49.3813
3.293	49.8313	30.7087	46.4942	46.4942		3.293	24.8969	39.895	32.9209	49.3813
3.295	49.8688	30.7087	46.4567	46.9066		3.295	24.8969	39.8575	32.8834	49.3813
3.297	49.8688	30.7087	46.4567	47.2816		3.297	24.8594	39.8575	32.8459	49.3813
3.298	49.9063	30.7087	46.4192	47.7315		3.298	24.8594	39.8575	32.8084	49.4188
3.3	49.9063	30.7087	46.4192	48.144		3.3	24.8594	39.82	32.7709	49.4188
3.302	49.9063	30.7087	46.3817	48.5564		3.302	24.8219	39.82	32.7709	49.4188
3.303	49.9438	30.7087	46.3817	49.0064		3.303	24.8219	39.82	32.7334	49.4188
3.305	49.9438	30.7462	46.3442	49.4563		3.305	24.8219	39.7825	32.6959	49.4188
3.307	49.9438	30.7462	46.3442	49.8688		3.307	24.8219	39.7825	32.6959	49.4188
3.308	49.9438	30.7462	46.3067	50.3187		3.308	24.7844	39.7825	32.6584	49.4188
3.31	49.9813	30.7087	46.3067	50.7687		3.31	24.7844	39.7825	32.6209	49.4188
3.312	49.9813	30.7087	46.2692	51.2186		3.312	24.7844	39.745	32.5834	49.4188
3.313	49.9813	30.7087	46.2692	51.6685		3.313	24.7844	39.7825	32.5459	49.3813
3.315	49.9813	30.7087	46.2317	52.081		3.315	24.7469	39.7825	32.5459	49.3813
3.317	49.9813	30.7087	46.1942	52.5309		3.317	24.7469	39.7825	32.5084	49.3438
3.318	49.9438	30.7087	46.1942	52.9809		3.318	24.7469	39.82	32.5084	49.3063
3.32	49.9438	30.7087	46.1567	53.4308		3.32	24.7469	39.82	32.4709	49.2688
3.322	49.9438	30.7087	46.1192	53.8808		3.322	24.7469	39.8575	32.4334	49.2313
3.323	49.9438	30.7087	46.0817	54.3307		3.323	24.7469	39.895	32.4334	49.1564
3.325	49.9438	30.7462	46.0442	54.7807		3.325	24.7469	39.97	32.3959	49.1189
3.327	49.9438	30.7462	46.0067	55.1931		3.327	24.7469	40.0075	32.3585	49.0439
3.328	49.9063	30.7462	45.9693	55.643		3.328	24.7469	40.0825	32.321	48.9689
[truncated: 4,003 more rows]

## Sheet: Supp Fig 3
Fig S3 a					Fig S3 b	eIF5A1+2			Fig S3 c	p-eIF2a (S-51)			Fig S3 d	ATF4			Fig S3e				Fig S3 f				Fig S3g			Fig S3h	p-eIF2a
																						siCt	sieIF5A1+2						siCT	siDOHH+siDHPS
						siCT	si5A1/2			siCT	si5A1/2			siCT	si5A1/2						R1	1.28434	0.715657					R1	0.890179	1.10982
					R1	1.74246	0.25754		R1	1.1079	0.892097		R1	0.713517	1.28648						R2	1.17491	0.825091					R2	0.841146	1.15885
					R2	1.20726	0.792738		R2	0.671453	1.32855		R2	0.464892	1.53511						R3	1.47108	0.528922					R3	0.923451	1.07655
					R3	1.81498	0.185021		R3	0.318033	1.68197		R3	0.486709	1.51329
					R4	1.75466	0.245335		R4	0.194365	1.80563		R4	0.605044	1.39496
					Unpaired two-tail t-test	Summary	P-value		Unpaired two-tail t-test	Summary	P-value		Unpaired two-tail t-test	Summary	P-value						Unpaired two-tail t-test	Summary	P-value					Unpaired two-tail t-test	Summary	P-value
					siCT vs sieIF5A1/2	***	0.0008		siCT vs sieIF5A1/2	*	0.0257		siCT vs sieIF5A1/2	****	<0.0001						siCT vs sieIF5A1/2	**	0.0071					siCT vs siDOHH+siDHPS	**	0.0024

## Sheet: Supp Fig 4
Fig S4 a i	A549																															Fig S4 a ii	HeLa
	0						5						10						20						40								0						5						10
24h	0.851	1.839	1.121	1.144	1.129	1	0.75	0.815	0.828	0.881	0.862	0.787	0.769	0.766	0.946	0.861	0.862	0.769	0.712	0.849	0.806	0.827	0.881	0.81	0.818	0.733	0.906	0.719	0.893	0.776		24h	1.491	1.184	1.971	1.841	1.554	1.687	1.369	1.329	1.856	1.485	1.467	1.218	1.305	1.364	1.535	1.494	1.216
48h	2.533	2.721	1.967	1.667	1.62	1.776	1.584	1.302	1.016	0.992	0.787	1.082	1.447	1.122	0.961	1.031	0.902	0.697	1.004	1.154	0.884	1.089	0.873	0.792	1.101	1.137	0.899	1.005	0.783	0.718		48h	2.835	2.747	2.437	2.466	2.358	2.507	2.451	2.264	2.023	2.35	2.292	2.046	2.383	2.478	2.102	2.037	1.452
72h	2.85	2.888	2.495	2.557	2.554	2.53	1.704	1.633	0.893	1.036	0.834	0.797	1.39	1.336	0.987	1.147	0.83	0.714	1.351	2.109	0.899	0.924	0.765	0.666	1.393	1.48	0.881	1.065	0.779	0.887		72h	3.043	2.984	2.979	2.949	2.838	2.816	3.053	2.936	2.269	2.361	2.774	2.688	2.881	2.863	2.377	2.47	2.669
two-way ANOVA																																two-way ANOVA
Dunnett's multiple comparisons test	Summary	Adjusted P Value																														Dunnett's multiple comparisons test	Summary	Adjusted P Value
24h																																24h
0 vs. 5	ns	0.0963																														0 vs. 5	ns	0.6105
0 vs. 10	ns	0.1078																														0 vs. 10	ns	0.2003
0 vs. 20	ns	0.0883																														0 vs. 20	ns	0.1
0 vs. 40	ns	0.0804																														0 vs. 40	ns	0.1138
48h																																48h
0 vs. 5	****	<0.0001																														0 vs. 5	ns	0.101
0 vs. 10	****	<0.0001																														0 vs. 10	**	0.0033
0 vs. 20	****	<0.0001																														0 vs. 20	****	<0.0001
0 vs. 40	****	<0.0001																														0 vs. 40	****	<0.0001
72h																																72h
0 vs. 5	****	<0.0001																														0 vs. 5	ns	0.2496
0 vs. 10	****	<0.0001																														0 vs. 10	ns	0.0811
0 vs. 20	****	<0.0001																														0 vs. 20	****	<0.0001
0 vs. 40	****	<0.0001																														0 vs. 40	****	<0.0001
[truncated: 100 more columns]

## Sheet: Supp Fig 6
Fig S6 a						Fig S6b				Fig S6 c	p-eIF2a			Fig S6 d	ATF4			Fig S6 e	MRPS15			Fig S6 f	MRPL37			Fig S6 g	NDUFS1			Fig S6 h	TIMM44			Fig S6 i	SDHA			Fig S6 j											Fig S6 k

	Control	GC7 24h	Control +ISRIB	GC7 24h +ISRIB							DMSO	CPX			DMSO	CPX			DMSO	CPX			DMSO	CPX			DMSO	CPX			DMSO	CPX			DMSO	CPX													R1
R1	1.3705	0.2256	1.93931	0.398117						R1	0.339823	1.66018		R1	0.441318	1.55868		R1	1.28108	0.71892		R1	1.87063	0.129371		R1	1.12614	0.873864		R1	1.01462	0.985384		R1	1.11793	0.882073													R2
R2	1.09744	0.407981	1.54849	0.525157						R2	0.478321	1.52168		R2	0.732168	1.26783		R2	1.94526	0.0547417		R2	1.88192	0.118076		R2	1.0626	0.937403		R2	1.09272	0.907278		R2	1.01696	0.983044													R3
R3	1.38684	0.604147	1.21806	0.499848										R3	0.222388	1.77761		R3	1.98989	0.0101131						R3	1.18489	0.815111		R3	1.17942	0.820581		R3	1.06828	0.93172
																																																	Unpaired two-tail t-test
																																																	DMSO vs CPX
One-way ANOVA														Unpaired two-tail t-test	Summary	P-value		Unpaired two-tail t-test	Summary	P-value						Unpaired two-tail t-test	Summary	P-value		Unpaired two-tail t-test	Summary	P-value		Unpaired two-tail t-test	Summary	P-value
Tukey's multiple comparisons test	Summary	Adjusted P Value												DMSO vs CPX	**	0.0069		DMSO vs CPX	*	0.0104						DMSO vs CPX	**	0.0076		DMSO vs CPX	*	0.0469		DMSO vs CPX	*	0.0303
Control vs. GC7 24h	**	0.0058
Control vs. Control ISRIB	ns	0.4471
GC7 24h vs. GC7 24h PI ISRIB	ns	0.9854
Control ISRIB vs. GC7 24h PI ISRIB	**	0.0014
[truncated: 2 more columns]

[truncated: 8 more sheets: Supp Fig 7, Supp Fig 8, Supp Fig S9, Supp Fig 10, Supp Fig 11, Sup Fig 12, R1, R2]
